# Supplementary material for: Identification and verification of the pyroptosis-related prognostic signature and its associated regulatory axis in bladder cancer
Source: Front Cell Dev Biol. 2022 Aug 31;10:912008. doi: 10.3389/fcell.2022.912008 (PMC9470881; doi:10.3389/fcell.2022.912008)
Supplement: Supplementary file 1 [file Table2.XLS]

## Sheet: symbol
id	TCGA-BT-A20U-11A-11R-A14Y-07	TCGA-GC-A3BM-11A-11R-A22U-07	TCGA-CU-A0YN-11A-11R-A10U-07	TCGA-BT-A2LB-11A-11R-A18C-07	TCGA-BT-A2LA-11A-11R-A18C-07	TCGA-BL-A13J-11A-13R-A10U-07	TCGA-CU-A0YR-11A-13R-A10U-07	TCGA-GD-A3OQ-11A-21R-A220-07	TCGA-K4-A5RI-11A-11R-A28M-07	TCGA-BT-A20R-11A-11R-A16R-07	TCGA-K4-A3WV-11A-21R-A22U-07	TCGA-GD-A3OP-11A-11R-A220-07	TCGA-GC-A3WC-11A-11R-A22U-07	TCGA-K4-A54R-11A-11R-A26T-07	TCGA-BT-A20Q-11A-11R-A14Y-07	TCGA-BT-A20W-11A-11R-A14Y-07	TCGA-GD-A2C5-11A-11R-A180-07	TCGA-GC-A6I3-11A-11R-A31N-07	TCGA-BT-A20N-11A-11R-A14Y-07	TCGA-GC-A3I6-01A-11R-A20F-07	TCGA-XF-A8HF-01A-11R-A36F-07	TCGA-FD-A3B6-01A-21R-A20F-07	TCGA-GU-AATO-01A-11R-A39I-07	TCGA-BL-A0C8-01B-04R-A277-07	TCGA-UY-A78N-01A-12R-A33J-07	TCGA-FD-A3SN-01A-12R-A22U-07	TCGA-GU-AATP-01A-11R-A39I-07	TCGA-DK-A3IU-01A-11R-A20F-07	TCGA-4Z-AA86-01A-11R-A39I-07	TCGA-ZF-A9RD-01A-11R-A42T-07	TCGA-PQ-A6FI-01A-11R-A31N-07	TCGA-GV-A6ZA-01A-12R-A33J-07	TCGA-CF-A47W-01A-11R-A23W-07	TCGA-K4-A6MB-01A-11R-A31N-07	TCGA-KQ-A41R-01A-21R-A352-07	TCGA-GV-A3JX-01A-11R-A20F-07	TCGA-DK-A1AG-01A-11R-A13Y-07	TCGA-E7-A8O8-01A-11R-A36F-07	TCGA-FT-A3EE-01A-11R-A206-07	TCGA-BT-A20Q-01A-11R-A14Y-07	TCGA-DK-AA77-01A-11R-A39I-07	TCGA-GU-A763-01A-11R-A32O-07	TCGA-K4-A3WS-01A-11R-A22U-07	TCGA-4Z-AA83-01A-11R-A39I-07	TCGA-ZF-AA52-01A-12R-A39I-07	TCGA-DK-A6B0-01A-11R-A31N-07	TCGA-GU-A766-01A-11R-A32O-07	TCGA-FD-A3SO-01A-11R-A22U-07	TCGA-E7-A677-01A-11R-A30C-07
AC010141.2	0	0	0	0	0	0	0	0	0	0	0	0	0	0	0	0	0	0	0	0	0	0	0	0	0	0	0	0	0	0	0	0	0	0	0	0	0	0	0	0	0	0	0	0	0	0	0	0	0
MYO3B-AS1	0	0.00437561	0.00498346	0	0	0.00517551	0	0.0114561	0	0.00244979	0.00443175	0.00563949	0	0	0.00579641	0	0	0	0	0	0	0	0	0.0558686	0.00330204	0.0540103	0.00564915	0	0.00310515	0.0151341	0	0.00421376	0.00330874	0	0	0.00289628	0.0068329	0	0.00431188	0.0205918	0	0	0.00405808	0	0.0102531	0.00355282	0	0.0156648	0.00736897
BTBD10P2	0.124901	0.101966	0.116131	0.115652	0.0243219	0.120606	0.107433	0.0444943	0.0313998	0.0190294	0.103274	0.197128	0	0.212091	0	0.0746353	0.0506778	0.210479	0.0936307	0.115346	0	0.1668	0.14441	11.7896	0.102598	0.119868	0.307168	0.0464569	0.14472	0.176336	0.180155	0.163657	0.0257014	0.24789	0.143789	0.0899903	0.185767	0.161243	0.117228	0	0.101023	0	0.0945666	0.0430012	0.119465	0.0275974	0.225259	0.243361	0.190801
VN1R38P	0	0	0	0	0	0	0	0	0	0	0	0	0	0	0	0	0	0	0	0	0	0	0	0	0	0	0	0	0	0	0	0	0	0	0	0	0	0	0	0	0	0	0	0	0	0	0	0.0231838	0
POMP	57.7865	37.7307	37.2548	53.7847	65.4786	41.4119	42.3135	34.1012	70.2934	47.663	46.9007	55.1303	42.8501	45.1306	39.7513	53.3506	71.0713	115.92	39.0049	51.1089	117.404	120.561	173.389	22.3585	63.6007	59.8086	79.5601	110.588	57.0565	135.62	94.2488	93.6812	88.6472	61.5611	53.4791	91.6442	75.3521	55.3246	82.6787	110.46	100.349	80.3551	68.2395	61.0893	91.4094	77.8633	130.935	73.774	56.9398
AP2S1	57.8082	19.2683	24.786	45.1648	34.9963	17.9104	20.9833	19.7873	47.4352	17.0612	26.9584	34.253	26.8299	15.6359	22.2025	37.9733	43.446	185.337	20.5967	61.306	89.4576	86.1117	151.893	12.5679	72.2154	103.238	67.0566	60.294	72.5884	92.5971	71.8183	59.4195	68.63	38.2941	54.9706	74.0872	49.6818	58.4918	41.0049	45.5735	53.8772	63.4068	56.9491	42.7332	102.765	45.8404	117.848	38.823	34.1453
LINC01671	0.0475679	0.841387	0	0.361172	1.53764	0	0.095469	3.56701	0.131543	0.00724725	5.55884	1.3013	0.104702	0.255784	0	0.653763	0.714114	1.66733	0	0.219645	10.4609	0.0317625	1.08162	0.192823	0.771709	0.273907	8.2724	1.56582	0.734879	0	1.02917	0.174519	1.5857	3.52141	0.584123	5.74062	0.333528	0	0.102047	7.37095	0.692535	0.524181	11.2848	2.7513	4.12513	3.13208	0.289537	1.51768	8.10949
MDM1	1.2119	0.817451	2.95685	0.601664	0.522195	6.39058	3.65211	1.85778	1.34507	4.82616	1.30054	1.11235	3.69266	0.259061	4.26647	1.62169	1.45423	0.573568	3.68709	1.83356	0.76575	0.924002	1.59994	2.96397	2.81438	1.33938	1.27732	0.961471	1.3544	0.867617	1.06694	1.99338	0.588955	2.14425	0.786637	2.6729	1.66276	0.892109	0.777887	1.44302	1.67192	0.668176	1.45769	1.35379	1.16326	1.29614	0.871936	0.781865	2.10932
TMSB4XP3	0	0	0	0	0	0	0	0	0	0	0	0	0	0	0	0	0	0	0	0	0	0	0.285441	0	0	0	0	0.137741	0	0	0	0.194092	0	0	0	0	0.157366	0.191229	0	0	0	0.25505	0	0	1.18068	0	0	0	0
MLH3	1.23844	2.29406	1.93375	0.779655	1.47646	2.43397	2.72389	3.09125	1.87567	1.95965	3.14993	2.04313	2.47503	1.33436	2.19824	1.96975	1.5341	1.57885	2.3462	2.17008	1.05973	2.63589	1.84433	9.4655	2.59578	1.47518	1.31594	1.19979	2.52093	1.66768	1.16681	2.79921	1.89468	1.44471	2.46016	2.59686	3.44509	2.29132	2.04677	2.87547	2.57227	1.7314	3.67678	2.71119	1.45815	2.34453	1.02193	2.81547	3.21876
KYNUP1	0	0	0	0	0	0	0	0	0	0	0	0	0	0	0	0	0	0	0	0	0	0	0	0	0	0	0	0	0	0	0	0	0	0	0	0	0	0	0	0	0	0	0	0	0	0	0	0	0
WASF1P1	0	0	0	0	0	0	0	0	0	0	0	0.0130915	0	0	0	0	0	0	0	0	0	0	0	0.129693	0	0	0	0	0	0	0	0	0	0	0	0.0268936	0	0	0	0	0	0	0	0	0	0	0	0	0
DNASE2	10.3789	18.0329	16.3537	9.5623	28.0519	14.3675	20.9757	20.5095	23.7052	9.79463	24.0114	17.0935	21.4124	11.8028	13.2118	23.1782	53.2013	23.8708	10.6506	32.1002	54.0806	14.6944	35.9455	10.4379	21.4978	30.2297	45.4206	36.6105	24.4816	25.7966	14.057	26.1554	28.443	43.2227	17.9159	31.0278	30.5855	32.9693	23.3952	31.791	44.0699	30.6761	25.3228	26.9516	37.8721	24.4345	42.7695	17.5427	26.5846
CHRNA1	0	0	0.0279674	0.0111408	0	0	0.077618	0.0321462	0.0302476	0	0.00829038	0	0	0	0	0.0988578	0.0488182	0.0811024	0	0.125003	0.400438	0.354834	0.243444	1.1148	0.0617707	0.324759	1.28927	1.65024	0.917781	0.0849329	0.0108465	0.14977	0.0247584	0.477588	0.196227	0.287155	0.076693	0.0310653	0.0766285	0.423728	0.137865	0.0310748	0.204967	0.062135	1.84131	0.0664618	0.0881534	0.263735	0.096495
AL590705.1	0.069837	0.0570132	0.0974	0.0193996	0.367182	0.0337178	0.210245	0.186589	0.263353	0.0478804	0.115489	0	0.172934	0.0592943	0.0755259	0.093896	0.488795	0	0.0392645	0.217669	0	0.0466323	0.121118	0.242652	0.150587	0	0.956893	0.116892	0.768728	0	0.0755488	0.0549044	1.09936	0.103954	0	0.415116	0.0222578	0.135236	0.0421372	0.0268307	0.112972	0.992035	0.026438	0	0.166994	0.393485	0.118079	0.0255136	0.0160027
YME1L1	15.7969	16.677	15.9756	18.111	13.6285	15.9873	19.0299	20.2858	16.2575	16.4854	19.9018	18.2603	15.3288	21.5631	15.9924	21.674	24.3263	11.922	16.3478	19.9027	23.5049	22.5565	18.8676	29.7166	23.4591	23.6686	17.507	15.3556	19.1838	14.8158	15.277	19.484	12.6629	20.2802	9.35132	29.577	13.6254	10.8153	34.6463	22.3095	22.6801	8.3917	22.0905	15.2775	16.8563	15.0976	15.5415	27.2	18.1981
SLC35F5	6.26774	5.43161	3.0509	5.10352	3.47604	3.03706	2.93295	6.58931	3.58095	3.23972	5.15434	5.00179	3.42923	5.45956	2.73094	6.17369	6.55024	1.15815	3.64293	4.70776	5.56876	6.06822	3.11198	25.1138	2.92516	6.75893	6.02836	3.63824	6.18697	3.72527	3.20411	2.547	2.04896	5.44249	4.75237	8.22415	8.42169	2.78467	7.39771	7.52318	3.3175	2.07181	7.6306	6.1964	3.7351	4.36263	3.55376	8.09854	6.3512
AC099482.1	0	0	0	0.162537	0	0	0	0.0312662	0	0	0	0	0	0	0	0.104893	0	0	0	0	0.0449396	0	0	29.6822	0.0720958	0.0421159	0.0616708	0	0	0	0	0.138003	0	0.139354	0.134722	0	0	0.135967	0	0	0	0.0906725	0.354412	0.0604341	0	0	0	0	0
IL22	0	0.0585136	0	0.0132734	0	0	0	0	0.666699	0	0	0	0.0197205	0.0608547	0	0.0214149	0.0436225	0.434824	0	0	0	0	0	0	0	0	0	0	0.0138414	0	0.0129228	0.0187831	0	0	0	0.0129103	0	0.018506	0.0192205	0.0183578	0	0	0	0.0246764	0	0	0.565537	0	0.0109492
OR6C6	0	0	0	0	0	0	0	0	0	0	0	0	0	0	0	0	0	0	0	0	0	0	0	0	0	0	0	0	0	0	0.0161091	0	0	0	0	0	0	0	0	0	0	0	0	0	0	0	0	0	0
USP30	1.92379	2.17459	2.03332	1.0688	1.61694	2.21752	3.55934	3.57892	1.97588	1.40037	3.64815	2.42209	2.81846	1.10287	2.34723	2.69707	2.85874	1.87311	1.68251	3.08631	1.59962	1.81158	3.20017	5.3322	3.85612	2.78519	2.29915	1.95707	1.48604	2.32913	1.68981	3.05074	2.49701	3.07409	2.30306	5.24814	3.42375	2.07175	1.73065	3.29331	3.75925	2.33851	2.58115	3.32296	1.6461	2.91373	1.32332	0.97714	3.32313
AC092042.1	0	0	0.0514109	0	0	0.0533921	0	0.0886389	0	0.0252728	0.0914385	0	0.0456401	0	0.119595	0.0991227	0	0	0	0	0	0	0	0.288179	0.0340649	0.0795982	0	0.0925487	0.0320337	0	0	0.086941	0	0.131689	0	0.0896367	0.176226	0	0	0	0.0894455	0	0	0.228439	0	0	0	0.0404008	0.0253402
MICU2	7.25035	9.20314	6.24589	9.12856	11.4302	6.41949	8.38819	10.5046	9.91141	6.50075	11.5302	10.5534	8.1961	8.90267	5.91203	9.63391	11.7436	8.6112	6.7375	8.28405	13.3906	14.5393	13.5875	10.9593	7.31617	3.69586	7.77196	13.1134	8.13243	10.2252	6.8577	6.25855	6.76377	7.8339	4.64897	17.1986	9.53343	7.00952	10.7649	12.2634	11.4475	5.62369	9.09652	8.4455	16.7647	11.7872	8.8357	9.85605	10.3398
AC073648.4	0.0360363	0	0	0.0400412	0.021052	0	0	0	0.0271783	0.032942	0	0.0379167	0.0297449	0.0611924	0	0	0.0219323	0	0	0	0.0276773	0	0	0.0626048	0	0	0	0	0.0208772	0	0.0389836	0	0	0	0	0	0	0.027913	0	0	0	0.0186144	0.0272843	0	0	0.0477742	0	0.078991	0
MIR548V	0	0	0	0	0	0	0	0.563965	0.265328	0.160798	0	0	0.290385	0	0	0	0	0	0.395589	0	0	0	0	36.0596	0	0	0	0	0.203814	0	0	0.276581	0	0	0	0	0	0	0	0	0	0	0	0.72672	0	0	0	0	0
DPH6	0.801112	1.0056	0.48724	0.593988	1.07323	0.508925	0.823778	0.976855	0.767734	0.893381	0.961225	0.945904	0.725885	0.818256	0.547181	0.877334	1.11444	0.383687	0.636668	1.25159	1.4827	1.17845	0.912313	3.11312	1.41013	0.548444	0.853882	0.892241	0.98581	0.80787	1.95807	1.41354	0.663733	0.471609	0.416058	0.540307	1.53961	0.87247	0.910999	1.54584	1.02066	0.917851	0.743364	1.13227	0.423453	0.896358	0.545876	1.01665	1.26842
CASC6	0	0.0940368	0	0	0.0224306	0	0.0330262	0.0410343	0	0	0	0	0	0.0977993	0	0.0344157	0.0233685	0	0	0	0	0	0.0443933	0.266818	0	0	0	0.0214221	0	0	0	0	0	0	0.132608	0	0	0	0	0	0.0310558	0	0	0	0	0	0.0259677	0	0.0351928
AL731733.1	0.0479733	0.0652737	0.0148683	0.00888414	0.0186836	0	0.0137547	0.0512695	0.0361811	0.00730902	0.171889	0.075715	0.0791959	0.0678853	0.0172937	0.0430001	0.00973244	0	0	0.0221517	0.0245636	0	0.203377	0.250028	0.0394069	0.0230202	0.101126	0.0267655	0.00926428	0	0.00864948	0.125719	0.0493585	0.0571274	0.0184094	0.0432055	0.0509653	0.0371592	0	0.0245745	0.0517361	0.0826013	0.0726443	0.0330327	0.0611807	0.0635994	0.0432599	0	0.175884
CST7	6.32491	9.53641	1.20992	8.99496	11.5091	1.81177	6.9501	5.09388	62.7201	1.68752	3.87852	7.19627	8.11829	12.1277	1.21093	18.8522	11.7141	44.6129	2.85845	3.37468	2.9751	31.0587	7.20785	4.04824	1.06271	3.26738	4.36981	28.1631	12.15	14.1848	1.60415	4.4253	0.822004	1.08112	0.905822	23.6956	3.56866	1.24237	1.02253	5.83656	3.35339	0.859764	8.84438	1.81289	16.1806	0.581741	26.6072	2.36596	4.90962
HNRNPA1P72	0	0	0	0	0.0170027	0	0	0	0	0.0266057	0	0	0	0	0	0	0	0.0294279	0	0.0201587	0	0	0	0.0505629	0.0179307	0	0	0	0	0	0.0157426	0	0	0	0	0	0	0	0	0	0.0235407	0	0	0	0	0	0	0	0.0133383
SEC22A	2.66586	2.71921	2.23916	2.44959	3.30372	2.01308	2.91653	2.94187	2.45335	1.31979	3.30888	2.65054	2.95206	2.62964	1.83995	3.10367	3.93043	3.53136	1.8188	3.65969	5.13482	5.22023	5.72815	7.53502	3.938	4.86824	3.4475	2.14246	2.85288	5.75126	4.83782	3.03309	2.21153	3.3208	3.53109	4.23102	3.31454	2.23662	1.99766	3.09331	3.63892	2.83454	3.80097	1.56543	5.72426	3.51832	4.2015	3.24349	4.3543
AL049781.1	0	0	0	0	0	0	0.0135053	0.004195	0	0.0071765	0	0.00413012	0	0.00666544	0	0	0	0	0	0	0	0.0104841	0	0.0136386	0	0	0	0.0131401	0	0	0	0	0	0	0	0	0	0	0	0	0	0	0	0	0.0150179	0	0	0	0
AC008635.2	0.200316	0.0408831	0	0.0556445	0	0	0	0	0	0.0228894	0.165631	0.0263461	0.0413359	0.127557	0	0.0897748	0.0609576	0	0	0.242801	0	0.0668784	0	1.82701	0.0308524	0	0.0527823	0.0279403	0.203089	0.141404	0.0541747	0.472452	0	0.0894522	0	0.108245	0.0638426	0.0387902	0.0604316	0.0769591	0.0405051	0.025868	0.379164	0.0517238	0	0	0.0677379	0.0731815	0.0459009
P2RY10BP	0	0	0	0	0	0	0	0	0	0	0	0	0	0	0	0	0	0	0	0	0	0	0	0	0	0	0	0	0	0	0	0	0	0	0	0	0	0	0	0	0	0	0	0	0	0	0.0208481	0	0
AL035443.1	0	0	0	0	0	0	0	0.0204335	0	0	0	0	0	0	0	0	0	0	0	0	0	0	0	0.0664325	0	0	0	0	0	0	0	0	0	0	0	0	0	0	0	0	0	0	0	0	0	0	0	0	0
TSPAN9	5.96479	14.3672	6.92444	6.20628	6.92596	7.0486	12.2015	15.1128	10.8657	6.31712	11.9329	11.3031	10.2046	8.90754	8.44287	15.536	6.31624	15.6677	6.62962	12.6397	6.35919	6.18972	18.0868	6.27224	5.65627	8.97311	11.7066	5.04269	21.5128	8.74798	4.90208	4.2402	6.02653	9.59575	1.3779	11.4555	11.0954	2.43792	3.57021	12.0163	6.0037	4.58473	19.2057	11.9094	16.8376	6.29479	6.35256	62.383	19.4646
AC092099.1	0	0	0	0	0	0	0	0	0	0	0	0	0	0	0	0	0	0	0	0	0	0	0	0.176514	0	0	0	0	0	0	0	0	0	0	0	0	0	0	0	0	0.16436	0	0.153856	0	0	0	0	0	0
RBM12	8.18882	23.0757	8.55091	12.6918	16.4956	7.88291	11.9054	14.4624	13.5396	14.7257	12.6043	15.8448	10.6656	26.3379	6.19456	14.5443	15.5394	8.0462	11.2101	19.4149	10.279	12.9267	9.61838	41.4675	10.4986	18.0542	6.81618	10.2434	11.0039	9.52749	14.3486	9.38279	4.94368	9.24381	4.47188	16.259	7.90453	5.73464	13.7769	15.811	12.7372	6.89581	8.71501	11.0298	8.18189	11.6133	9.33257	14.1665	13.8277
AC004147.4	0.368244	0	0	0.0292263	0	0	0	0	0.0793505	0	0	0.0276757	0	0	0	0.0943055	0.064034	0.159571	0	0	0.0404036	0	0	0	0.0324094	0.0378649	0	0.0293503	0	0.07427	0	0	0	0	0	0	0	0	0	0.0808431	0	0	0	0.0543342	0	0	0	0.0768747	0
AC010525.1	0.127639	0.156302	0	0	0.0745651	0.0616249	0.109788	0.0341022	0.0962642	0	0.158307	0.0335748	0.105355	0.162555	0	0.114407	0.0776829	0.0645279	0	0.0884057	0.0980315	0.298299	0.147575	1.10872	0.15727	0.22968	0.672646	0	0.147892	0.180202	0.207117	0.401387	0.236383	0.379986	0.587765	0.103458	0.284758	0.0494333	0	0	0.154856	0.0988968	0.0966395	0.395494	0.122084	0.084607	0.129485	0.0932607	0.0584951
SCMH1	5.08205	11.7284	24.4852	3.94858	11.6722	21.4626	18.2038	16.4019	9.36494	17.4662	17.6875	9.00642	18.7696	8.83928	24.2838	10.4038	9.87224	3.77547	20.951	6.15445	2.82898	9.24216	7.5881	20.6814	19.7759	5.68966	7.29752	11.1509	10.0867	2.74308	9.14344	32.62	14.2838	9.2322	15.9926	16.631	17.0079	13.9615	4.5594	9.97876	9.31133	9.60798	10.0483	10.583	11.108	15.4465	2.87206	9.4057	14.4934
PPP1R2P6	0	0	0	0	0	0.0462187	0.0411704	0.0255766	0	0	0	0.0251811	0	0	0	0	0	0	0	0	0	0	0.0553407	0.166307	0	0	0	0.133524	0.0554596	0.0675756	0	0	0	0.0284989	0	0	0.0915295	0.037075	0	0.0367781	0.232284	0.0247242	0.108719	0.14831	0.0457815	0	0.0323714	0	0.0658069
ZKSCAN7	0.125148	0.664089	0.866238	0.0927041	0.308686	0.825771	0.932925	1.40434	0.356567	0.314605	0.965797	0.56329	0.987079	0.23022	0.661672	0.641885	0.558557	0.203865	0.469078	0.399693	1.61799	0.287835	0.313506	0.458988	1.24217	0.350307	0.967294	0.655561	1.04727	0.225764	0.154186	0.393554	0.605178	0.803096	0.640327	0.356915	1.86134	1.16863	0.103476	0.918871	0.433008	0.509973	0.842253	3.00167	0.771409	1.42407	0.225704	0.472443	1.58359
AL160275.3	0	0	0	0	0	0	0	0	0	0	0	0	0	0	0	0	0	0	0	0	0	0	0	0	0.0368132	0	0	0	0	0	0	0	0	0	0	0	0	0	0	0.045914	0	0.0308659	0	0	0	0	0	0	0
LINC02265	0	0.0240087	0	0	0	0	0.0252959	0.0157148	0.26616	0	0.0729502	0	0	0.0749079	0	0.0527204	0.0894937	0.0892062	0	0.183324	0.112936	0	0	0	0	0.21168	0	0.131264	0.0170378	0.249119	0	0	0.0181548	0	0	0.0317834	0.0374917	0	0	0.0225972	0	0	0	0	0	0.0389882	0.0596688	0.021488	0
RNU1-46P	0	0	0	0	0	0	0	0	0	0	0	0	0	0	0	0	0	0	0	0	0	0	0	0	0	0	0	0	0	0	0	0	0	0	0	0	0	0	0	0	0	0	0	0	0	0	0	0	0
OR56A3	0	0	0	0	0	0	0	0	0	0	0	0	0	0	0	0	0	0.222754	0	0	0	0	0	0.621944	0.0169658	0	0	0	0	0	0	0	0	0.131173	0	0	0	0	0	0	0	0	0	0	0	0	0	0	0
SLC45A2	0.0172295	0.0140657	0	0	0.0150979	0.00831851	0.0148198	0.00920665	0.0194915	0	0.00712308	0.0135964	0.00711074	0.0146285	0.00931648	0.0463301	0.0576737	0.0261311	0	0.00596678	0.0264658	0.0115046	0.119524	3.95106	0.233522	0.0186021	0.245154	0.0192255	0	0.0121624	0.013979	0.0203182	0.122316	0.0256464	3.93726	0.0232757	0.0988417	0	0.0623738	0	0.0348391	0.0622986	0.0326125	0.0266931	0.0411991	0	0.0116525	0.0125889	0.0276361
VN1R33P	0	0	0	0	0	0	0	0	0	0	0	0	0	0	0	0	0	0	0	0	0	0	0	0	0	0	0	0	0	0	0	0	0	0	0	0	0	0	0	0	0	0	0	0	0	0	0	0	0
VSIG10L	147.386	0.639755	0.915989	55.1721	0.335721	1.49179	1.15552	0.865414	0.816178	1.03702	0.752871	0.726386	1.22592	0.386537	1.34791	0.99007	0.981141	0.467866	0.788871	1.54045	1.01459	0.762477	2.59736	0.414908	3.32435	5.80174	1.2114	1.77803	0.389144	9.08276	0.234139	0.293377	0.907641	5.05254	1.82151	1.00421	1.52709	3.72873	6.51752	1.95553	1.20128	1.29534	0.536822	3.06028	0.342651	0.742078	1.73636	0.403536	2.27796
ADD3	6.62194	15.6524	9.54951	11.3093	7.60622	9.62253	15.3036	23.6909	14.7523	6.49585	21.6203	26.9328	12.1606	14.6822	6.11903	18.007	11.4622	6.30391	6.87035	10.6035	6.40448	8.10783	10.9496	30.8197	18.0892	8.97522	4.48515	9.81372	5.08024	5.13917	4.03327	4.45845	6.21284	11.6259	10.001	17.0614	8.04972	4.91927	5.61975	9.81595	12.6818	4.66073	9.56478	3.97302	7.29679	6.84798	3.04096	2.05608	8.5383
RAD51-AS1	1.06205	3.02106	0.617173	0.636138	1.33782	1.76263	1.96977	4.46915	2.35291	1.13772	3.18331	2.40082	2.31486	2.15568	0.771691	0.907329	1.71695	2.03023	1.02629	2.56311	2.03924	1.27428	1.49655	8.59111	3.75202	1.075	3.56804	1.37026	1.40363	1.19484	1.77722	3.09197	1.23955	5.29596	3.05666	1.37198	5.65907	2.90496	0.827704	1.23684	2.09385	2.6487	4.15877	3.39365	2.38085	3.69597	0.875401	2.01275	6.13727
AC090013.1	0.234536	0.71801	0.054517	0.293177	0.342533	0.169854	0.252169	0.21932	0.397992	0.160798	0.678741	0.0616937	0.290385	0	0.0634103	0.105111	0.499598	0.35571	0.0659316	0.121834	0.225166	0.391517	0.135585	0.203726	0.252861	0.126611	0	0.294421	0.101907	0	0.0951443	0.230484	0.253373	0.0349112	0	0.15842	0.224247	0.136251	0.0707553	0.0450532	0.0948495	0.121149	0.266362	0	0.0560823	1.39919	0.118965	0.171367	0.24184
RPSAP68	0	0	0	0	0	0	0	0	0	0	0	0	0	0	0	0	0	0	0	0	0	0	0	0	0	0	0	0	0	0	0	0	0	0	0	0	0	0	0	0	0	0	0	0	0	0	0	0	0
LINCMD1	0	0.0497323	0	0	0	0	0	0	0	0	0.0503704	0	0	0	0	0	0.037076	0	0	0	0	0.162708	0	0	0	0	0.128414	0	0	0	0.131802	0	0	0.0362714	0	0.065837	0	0	0	0	0	0	0	0.0629195	0	0	0	0	0
CBLL1	3.57388	3.1398	4.37807	3.40622	3.82468	6.1632	4.97326	4.11304	4.23673	2.90323	4.20757	3.55507	4.14942	4.28124	4.7202	4.95697	3.94397	2.13906	3.78773	4.37812	2.58713	4.27219	1.8642	11.4988	5.89356	5.23722	3.20396	5.84436	5.39637	4.10321	3.89951	4.50926	2.84339	4.50349	4.01386	6.68158	3.8426	3.30521	4.52958	5.03057	6.01803	1.99461	2.57761	3.55338	2.58341	3.39692	2.9866	4.59604	4.80533
AL139246.5	0.226059	0.922744	0.210186	0.361074	1.23807	0.0545714	0.26736	0.528481	1.38525	0.142071	0.51402	0.490576	0.62975	0.167941	0.122237	1.36771	3.74914	8.11419	0.317743	0.587153	13.651	0.169815	0.882117	0.392726	0.504851	0.813564	1.66784	1.57655	0.965866	1.19682	0.244548	0.977475	1.06408	2.6583	1.20363	0.458083	0.99065	2.49519	1.39806	0.803358	0.959922	0.569252	0.962756	3.06448	1.05408	2.22896	1.7773	0.701984	2.13674
AC026474.1	0	0	0	0	0	0.0634967	0.113122	0	0	0	0	0.0345946	0	0	0	0	0	0	0.073942	0	0	0	0	2.85598	0.0405118	0.0946623	0.0693076	0.0366879	0	0	0.035568	0.155092	0.0405939	0	0.227107	0	0.0419154	0	0	0	0	0	0.149362	0	0	0	0.0889456	0	0.0301359
RAB9AP3	0	0	0	0	0	0	0	0	0	0	0	0	0	0	0	0	0	0	0	0	0	0	0	0	0	0	0	0	0	0	0	0	0	0	0	0	0	0	0	0	0	0	0	0	0	0	0	0	0
SFTPB	0.12326	0.0111807	0.120972	0.0342396	0.0480047	0.0528985	0.0412305	0.0146366	0.0361518	0.0219093	3.05186	0.284602	0	0.011628	0.0148112	0.0491031	0.0750179	0.00692379	0.0231001	0.0237147	0	0.0502971	0.0158347	0.440168	0.0210937	0.0394311	0.0360872	0.152822	0.0357047	0.0193355	0.0518548	0.0161507	0.0253638	0.00815444	0.00788335	0.0148013	0.0785684	0.00530416	0.0192813	0.131542	0.016616	0.176859	0.0570314	0.0070727	0.026199	0	0.0277874	0.0100068	0.00627648
SSUH2	0.0537875	0.0987993	0.0208378	0.0473142	0.0890292	0.051938	0.115663	0.0934103	0.0980349	0.0921921	0.081536	0.106114	0.129492	0.0608903	0.0678638	0.293287	0.120032	0.158622	0.0756024	0.0465682	0.0516387	0.0269367	0.114013	0.147952	0.0883658	0.0225839	0.0803125	0.0625196	0.00779031	0.0696096	0.0145467	0.0105717	0.0470395	0.0667199	0.304449	0.0871955	0.0399995	0.0243033	0.0126208	0.0068882	0.0398794	0.0532521	0.122173	0.00462953	0.0257234	0.0891344	0.04244	0.0229253	0.0410835
B3GNT6	0.321527	0.00874955	0	0.333443	0	0	0	0.017181	0.0161662	0	0.0177236	0.0338305	0.00884646	0	0	0.00960652	0.208732	0.0325097	0	0.0668093	0.016463	0	0	0.055858	0	0	0	0	0.0124182	0.0302623	0	0	0	0.00638133	0	6.53276	0	0	0.0344885	0	0	0	0	0	0	0	0	0	0.00491171
AC138207.3	2.54316	1.79935	1.41875	2.26064	2.27805	0.818572	0.874995	1.63074	0.767214	0.542452	1.96262	1.33794	1.81928	0	0.73342	0.759841	1.85737	3.77138	0.571937	1.29174	6.25039	0.452839	3.72449	1.47272	3.55137	1.95255	5.18221	0.378372	0.392895	0.239364	0.275116	2.66584	3.24458	0.908533	1.1711	1.37425	2.26949	1.44458	0.409187	1.04219	0.274264	5.51737	1.66878	1.57602	0.972994	1.12385	1.03198	0.123879	0.543898
AC007563.1	0	0	0	0.0226939	0.143178	0	0.0351353	0.109137	0.092422	0.0933517	0.0337752	0	0.0674334	0.0693632	0.132527	0	0.0248608	0	0.091864	0	0	0	0	0.0709642	0	0	0	0.0227902	0	0	0	0	0	0.0486426	0	0	0	0	0	0	0	0	0	0	0	0	0	0	0
TRAP1	10.2088	8.82217	6.56331	10.7631	10.5972	6.95142	9.71663	9.65872	8.36948	6.95737	12.5816	12.3137	8.00434	9.37173	7.67474	8.92371	8.44166	9.3749	7.61058	11.0912	6.8731	8.41308	4.30177	6.05216	9.53696	18.8858	4.60817	7.1047	8.53157	10.2472	16.3269	12.3988	11.7268	10.5507	7.89093	7.3845	11.5869	7.4655	24.3614	8.42762	8.91044	15.3945	6.22922	8.15283	7.63243	14.2587	8.24446	17.9084	9.85807
AC105219.2	0	0	0	0	0	0	0	0	0	0	0	0	0	0	0	0	0	0	0	0	0	0	0	0	0.139083	0	0.158629	0	0	0	0	0	0.046455	0.0448058	0	0	0	0	0.0605393	0	0	0.0388712	0	0	0	0	0.050894	0.0549839	0
CDK5R1	5.04971	0.308122	0.266219	2.98984	0.505603	0.238777	0.436587	0.52854	0.981561	0.121946	0.430448	0.263607	1.33208	0.36465	0.140749	1.65651	1.09705	1.12511	0.175614	0.531845	0.544772	7.41284	0.594378	0.813964	1.96041	1.7424	1.52262	2.79921	19.3965	2.68265	6.24763	1.02319	0.104446	2.29373	0.801586	2.40521	0.821289	0.473805	1.46844	0.955023	0.736865	0.201681	1.11349	0.719159	1.30707	0.232928	1.24108	4.46464	2.55577
AC093227.1	0.662219	1.16571	1.2122	0.563359	0.556113	1.77847	1.76221	1.70295	1.09253	0.416184	2.49822	1.26291	1.55441	0.755523	1.23091	1.11294	1.51139	0.230165	1.00061	0.745338	2.05034	0.483639	0.574241	6.21965	1.8104	1.35548	1.74492	0.773575	1.05504	0.262949	0.817122	2.60312	0.689857	1.73735	1.11972	1.3531	2.41395	1.76324	1.32354	1.28799	1.35579	0.545168	2.80464	2.37253	1.22721	1.797	0.321905	0.816511	2.21924
SNTG2	0.0251907	0.205651	0.0585548	0.20293	0.0625436	0.188515	0.314181	0.141338	0.42747	0.204371	0.171839	0.119274	0.140352	0.171103	0.10216	0.129831	0.0651588	0.222866	0.113304	0	0.0145106	0	0.021844	0.0328223	0	0.00906589	0.0265506	0.0140545	0.0182425	0.0266734	0.00681275	0.00990221	0	0.00749939	0.0145001	0.00340308	0.00802854	0	0.0177324	0	0.00509373	0.00650608	0.100132	0	0.0120472	0	0.0127776	0.0138044	0.00288614
PRAMEF27	0	0	0	0	0	0	0	0	0	0	0	0	0	0	0	0	0	0	0	0	0	0	0	0	0	0	0	0	0	0	0	0	0	0	0	0	0	0	0	0	0	0	0	0	0	0	0	0	0
MIR4438	0	0	0	0	0	0	0	0	0	0	0	0	0	0	0	0	0	0	0	0	0	0	0	0.525746	0	0	0	0	0	0	0	0	0	0	0	0	0	0	0	0	0	0	0	0	0	0	0	0	0
MIR5695	0	0	0	0	0	0	0	0	0.499441	0	0.273778	0	0	0.56225	0	0	0	0	0	0	0	0	0	1.15046	0.203989	0	0.348984	0	0	0	0	0	0.204402	0	0	0	0.422112	0	0	0	0	0	0	0	0	0	0.223934	0	1.66917
DGUOK-AS1	3.54651	3.74527	0.151261	4.10334	6.08244	0.15709	0.279864	2.36452	1.76681	0.148715	3.09385	2.55048	0.725123	3.23212	0.0703744	1.48736	3.307	7.50075	0.109759	2.59162	7.14701	3.75856	2.29475	9.43972	4.95115	2.64639	5.5898	1.21626	1.37604	1.33214	1.6015	5.9345	2.85218	14.8782	8.91483	2.25048	3.81609	6.98107	2.73533	1.02502	3.31589	8.87396	5.395	2.45321	2.64527	3.45079	3.74086	2.99545	2.20685
FAM135A-AS1	0	0	0	0.0448026	0	0	0	0.0430919	0.12164	0.0368592	0.0666794	0.0848509	0	0	0.0872118	0	0.0490805	0.489228	0.181359	0.0558552	0.0619368	0.0538476	0.186477	0.700492	0.347774	0.11609	0	0.0449926	0	0.113852	0.174477	0	0.0497827	0.0960308	0.185676	0.0435769	0	0.0624644	0	0	0.130452	0.249934	0.0610573	0.166583	0	0	0.0545397	0.117845	0.221745
PSMB4	74.156	69.621	53.3064	59.1027	93.3469	56.2422	73.1855	58.5534	104.872	53.9353	88.9866	80.5574	71.1995	68.2321	51.6356	88.5975	79.5495	221.562	51.7383	83.475	106.247	112.086	176.951	23.5635	120.747	209.158	129.115	136.818	105.379	182.948	165.937	215.236	145.523	351.602	177.377	177.793	127.341	148.004	94.8213	95.6914	135.613	149.36	99.3762	93.1468	115.761	124.928	176.178	131.579	102.05
RN7SKP261	0.101239	0	0	0	0	0	0	0	0	0	0	0	0	0	0	0	0	0	0	0	0	0	0	0.175879	0	0	0	0	0	0	0	0	0	0	0	0	0	0	0	0	0	0	0	0	0	0	0	0	0
RN7SL300P	0	0	0	0	0	0	0	0	0	0	0	0.0465613	0	0.150287	0	0	0	0	0	0	0	0	0	1.07629	0.163576	0	0	0.0493787	0.102548	0.249902	0	0	0	0	0	0	0	0	0	0	0.0715845	0	0	0	0.169305	0	0	0	0
MIR6877	0.439755	0	0	0	0	0	0	0.234985	0	0	0.363611	0	0	0	0	0	0	0	0	0.913756	0	0	0	0	0.270922	0.633054	0	0	0	0	0	0	0	0	0	0.475261	0	0	0	0	0	0	0	0	0	0	0	0	0.201534
ANKRD20A10P	0.222925	0.439811	0	0.0619251	0.0434102	0	0.063916	0.486412	0.0280214	0	0	0.0879593	0.0306677	0.126181	0	0.0999078	0.452253	0	0	3.74429	8.23261	0.0372135	0	0.0968205	0.171674	0	0.01958	0	0.0215249	0.314728	0.0200965	0	0	0.0442439	0	0.140539	0.153939	0.0143895	0.0373626	0.142743	0	0	0	0.0191873	0	0	0	0.0135736	0.332032
TEX15	0.074807	0.108351	0.0560922	0.0308351	0.00704862	0.0163111	0.0664205	0.0786575	0.0254795	0.702588	0.0119718	0.0177734	0.0458123	0.038928	0.0078291	0.348238	0.0558094	0.00975968	0.257779	0.00167139	0.0333608	0.401219	0	0.00419226	0.0104067	0	0.0178038	0.0282733	0.00279604	0.00340688	0.0443784	0	0.00595873	0.0100576	0	0.0143438	0.00153818	0	0.000970664	0	0	0	0.0237518	0	0.00230811	0	0.221956	0	0.0862605
AC027097.2	0.193908	0.474904	0.412097	0.353967	0.428841	0.213989	0.464626	0.303446	0.480515	0.354516	0.366474	0.291466	0.663084	0.188154	0.329534	0.558663	0.404624	0.742229	0.404934	0.182272	0.0957399	0.536409	0.256223	3.58526	0.648507	0.219326	0.277367	1.08959	0.377136	0.13688	0.719201	0.206891	0.196657	0.305129	0.111616	0.299377	0.264859	0.0107284	0.116997	0.297989	0.369689	0.207479	0.461415	0.0858331	0.463672	0.0826292	0.440263	0.344083	0.406241
RN7SL244P	0	0	0	0	0	0	0	0	0	0	0	0	0	0	0	0	0	0	0	0	0	0	0	0	0	0	0	0	0	0	0	0	0	0	0	0	0	0	0	0	0	0	0	0	0	0	0	0	0
AL606489.1	0.868652	1.13463	0.161532	0.836499	0.372135	0.0559189	0.298867	1.45439	0.436754	0.0529377	1.58014	1.21864	0.1912	0.491679	0.0626274	0.882416	1.55078	0.468425	0.195353	0.48132	0.177909	0.502689	0.334777	15.6945	1.03463	0.875334	0.122073	0.129238	0.503245	0.0817581	0.250586	0.910555	0.107248	2.20673	1.13335	2.34697	0.332218	0.358849	1.09482	0.533963	1.59253	0.119653	0.833068	0.897185	0.27695	0.153546	0.117496	1.6502	0.291934
FYN	4.09386	3.44133	16.9134	3.60573	3.3988	14.2172	15.8688	5.0509	16.824	14.5858	1.65482	2.71715	15.529	4.32707	18.1488	9.97359	5.55638	10.3828	14.8948	1.50456	1.35337	6.02253	1.78267	4.53911	3.86508	1.79862	5.79985	12.8654	5.87873	3.2491	1.00857	2.06008	1.57073	4.15147	1.53893	6.18718	2.3626	1.27371	0.977648	4.16695	2.03649	0.382523	7.17968	1.769	3.02213	1.19824	7.41752	15.4473	7.17048
RNU6-420P	0	0	0	0	0	0	0	0	0	0	0	0	0	0	0	0	0	0	0	0	0	0	0	0.456957	0	0	0	0	0	0	0	0	0	0	0	0	0	0	0	0	0	0	0	0	0	0	0	0	0
AC091932.3	0	0	0	0	0	0	0	0	0	0	0	0	0	0	0	0	0	0	0	0	0	0	0	0	0	0	0	0	0	0	0	0	0	0	0	0	0	0	0	0	0	0	0	0	0	0	0	0	0
EMX2	0.241582	0.126785	0.144398	0	1.85989	0.0333251	1.24677	2.64636	1.58774	0.078871	18.5627	0.335892	2.20059	1.65555	0.718468	5.66867	0.498855	0.654279	0.756738	0.0478074	1.51086	0	3.86055	0.869366	2.7162	0.0124204	2.79177	0.0914611	0.13496	0.036543	0.00933359	1.39732	9.3795	1.91102	10.7373	11.651	1.89187	5.76078	0.0520579	1.2132	9.86062	0.552633	1.78337	0.00891134	0.792235	14.8926	0.105033	0.0315205	21.261
RNFT1P2	0	0.0303518	0.0345682	0	0	0	0	0	0	0	0	0	0.030688	0	0.0402073	0	0	0	0	0	0	0	0	2.06687	0	0	0.0391858	0.020743	0	0	0	0	0	0.0221366	0	0	0	0	0	0	0	0	0.0562985	0	0	0	0	0.0271651	0
RNA5SP377	0	0	0	0	0	0	0	0	0	0	0	0	0	0	0	0	0	0	0	0	0	0	0	0	0	0	0	0	0	0	0	0	0	0	0	0	0	0	0	0	0	0	0	0	0	0	0	0	0
RN7SL163P	0	0	0	0	0	0.196932	0	0.0544893	0	0	0	0.0536467	0.0841695	0	0	0	0	0	0	0.141257	0	0	0	0.354307	0	0	0	0	0	0	0	0	0	0	0	0	0.0649992	0	0	0	0	0	0	0	0	0	0	0	0
TMEM183B	0.199605	0.366644	0.139192	0.249512	0.276942	0.0722781	0.0858447	0.05333	0.131723	0.228083	0.412608	0.0918842	0.267731	0.169472	0.188882	0.402554	0.379634	0.075683	0.084168	0.0691258	0.306609	0.233244	0.634651	0.21673	0.368916	0.466934	0.499654	0.375856	0.202369	0.352256	0.242922	0.647317	0.354261	0.237693	0.229791	0.256169	0.254465	0.193263	0.281014	0.230059	0.302711	0.399532	0.510056	0.154621	0.501161	1.1081	0.320614	0.473993	0.285863
INSYN2A	0.0319314	0.125126	0.118757	0.219977	0.0373079	0.215834	0.0823969	0.105789	0.130045	0.102164	0.0422439	0.221745	0.0948841	0.0867551	0.0897845	0.160279	0.101057	0.148515	0.06463	0.0575029	0.0686688	0.204687	0.0590702	14.0459	0.0511476	0.137902	0.181738	0.0605721	0.0147993	0.0180324	0.0552688	0.0451868	0.0473089	0.0988636	0.0220562	0.0241567	0.0447782	0.0346269	0.0077065	0.0294425	0.0309923	0.0131952	0.0821995	0.0593645	0.128275	0.0211661	0.0215956	0.0746594	0.0936558
AC084824.1	0	0	0	0	0	0	0	0.867638	0	0	0	0.28474	0.446746	0	0	0.485129	0.164703	0	0	0.187437	0	0	0	14.1041	0	0	0	0	0	0	0	0	0	0.322257	0	0.292468	0.517493	0	0.217709	0	0.65665	0	0.204894	0	0	0	0	0.197731	0
TECPR2	2.80124	2.92101	5.93412	1.60293	1.97285	6.241	6.54736	4.83833	3.01972	4.89523	3.25111	3.20776	4.44118	1.82833	8.00494	3.79584	2.67596	1.62238	8.33335	3.07857	2.29658	2.42921	2.07711	3.37113	2.50921	1.61259	1.31185	2.86807	3.51679	2.12984	1.66766	1.40295	1.90701	2.42682	1.2568	2.73731	3.75657	1.48215	3.33449	2.88294	2.16868	1.62977	3.58783	2.45957	1.81012	3.10732	2.6653	3.7166	3.39223
LINC00158	0	0	0	0.00771391	0	0	0.0358286	0.00741937	0.0523588	0	0.0114806	0.00730463	0.0229214	0	0	0	0	0.196544	0	0	0	0.0278137	0	0.0241215	0	0	0	0.085213	0.0241319	0.0588078	0.0150203	0.0109159	0.0771424	0	0.111891	0	0.00885041	0	0	0	0.033691	0.0215163	0	0.0143408	0.0132805	0.00920367	0.0845137	0.010145	0.0254527
AC073343.2	0.102417	0.367889	0.171407	0.0682799	0.0957299	0.257129	0.2819	0.273636	0.169934	0.383856	0.287925	0.107762	0.287426	0.0695651	0.553802	0.330481	0.124666	0.0828436	0.48369	0.156061	0.0943928	0.0547098	0.0710487	0.498196	1.11051	0.0442309	0.107946	0.125711	0.0830683	0	0.110794	0.0805185	0.0252899	0.0609803	0.353718	0.110687	0.156679	0.0317323	0.0823934	0.110174	0.0662704	0.126968	0.0465262	0.148094	0.0587762	0.108622	0.0415597	0.0598661	0.178359
AL513523.6	0	0	0	0	0	0	0.103014	0	0	0	0	0	0	0	0	0	0	0	0	0	0	0	0	0.624183	0.0737831	0	0	0	0	0	0	0	0	0	0	0.0647164	0	0	0	0	0	0	0	0	0	0	0	0	0.0548858
MIR26A1	0	0.596788	0	0	0	0	0	0.390625	0	0.334126	0	0	0	0	0	0	0	0	0	0	0	0	0	0	0	0	0	0	0	0	0	0	0	0	0	0	0	0	0.147024	0	0	0	0	0	0	0	0	0	0
RPL7P22	0	0.0313456	0	0	0	0	0	0	0	0.0526488	0	0.0403997	0	0	0	0	0.0701054	0	0	0.0797823	0	0	0	0	0.118274	0	0	0.0214221	0.0222444	0	0.0207682	0.0603724	0	0.0228614	0	0.0414962	0.0244745	0	0.0308891	0	0.0310558	0	0	0	0	0.0254513	0	0.112218	0
ERMAP	1.84752	3.71114	2.14725	1.54977	2.17991	2.17131	2.76531	5.92664	2.70427	1.64722	6.04516	3.35072	2.80415	2.00205	2.06374	2.82173	3.48426	1.74514	1.83828	3.61583	1.26494	4.23254	1.65828	7.7285	2.81558	1.74975	1.7551	2.43115	4.47854	1.95626	1.35762	3.67421	2.70498	6.02122	2.60268	5.08697	4.5324	1.92063	2.15368	2.69443	4.35517	1.23686	2.86666	2.65517	1.78456	4.34672	1.2084	2.69983	4.27803
FAM167A	0.201311	0.118694	0.0103986	0.636876	0.0424679	0	0.120247	0.346619	0.7507	0.0102236	0.66119	0.158862	0.258479	0.541248	0.0120949	0.345846	0.0782772	0.661523	0.0125759	0.18591	0.111666	2.47932	0.109912	0.0874328	0.0551211	0.599722	0.300586	0.311989	0.881183	0.434213	0.087715	0.114303	0.110466	0.093226	0.0257505	0.217564	0.0570309	0.0563086	0.373388	0.18476	0.0271375	0.0202195	0.203225	0.0693077	1.22483	0.0518938	0.189096	0.788566	0.117885
CBX3P9	0	0.416238	0.0948121	0.0283263	0.059571	0.0492329	0.0438554	0.108979	0.11536	0.0699123	0.463736	0.107293	0.336678	0	0	0.0914012	0.31031	0.154656	0.0573318	0.211886	0.0391593	0.170225	0	0.177153	0.439758	0.146795	0	0.256018	0.324921	0.287931	0.303359	0.601263	0.220325	0.425006	0.117393	0.19286	0.162498	0.118479	0.184579	0	0.0824778	0.0790099	0.308826	0.0526609	0.0487672	0.74353	0.13793	0.260775	0.0467325
AC005808.1	0	0	0	0	0.0431538	0	0	0	0	0	0.061079	0	0	0	0	0	0	0.224069	0	0.102328	0	0	0	0	0	0	0.31143	0	0	0	0	0	0.0456015	0	0	0	0	0	0	0	0	0	0	0	0	0	0	0.107947	0.135414
HNF1A-AS1	0.00729317	0.00595396	0	0	0	0.00704239	0	0	0	0	0	0	0	0	0	0	0.00443874	0.0294965	0	0.00505143	0.00560144	0.00486987	0	5.25814	0.0134794	0.0209979	0	0	0.00845044	0.0102966	0.00394483	0.0229349	0.00450225	0.00434241	0.0251883	0.248284	0	0	0.00586725	0.00560392	0.0058989	0	0.0055219	0	0.00697577	0	0	0.00532884	0.160433
RTKN2	1.577	0.182887	0.375475	1.58359	0.201473	0.00569262	0.0380313	0.173261	0.59357	0.0134728	0.0731183	0.511745	0.40632	0.185199	0.00318778	1.32897	0.545375	0.673569	0.0430889	3.41156	0.681441	1.40533	2.52198	8.51606	5.12471	1.41728	4.73475	0.225307	2.05607	0.428639	0.234373	1.2259	0.305704	1.97445	2.2261	1.32683	1.2288	1.40874	0.877402	0.462045	2.03606	0.245139	1.16945	0.0669788	2.09198	0.408365	0.203341	0.170146	0.672736
PKD1L1	0.0767197	0.0915392	0.0411535	0.0606558	0.0758472	0.048438	0.129442	0.452528	0.0845667	0.0728296	0.334257	0.149027	0.116909	0.117749	0.0414846	0.171916	0.490275	0.158126	0.0298621	0.053138	0.142777	0.031525	0.0477631	15.671	0.0781693	0.0403541	0.189713	0.0477428	0.0444468	0.045825	0.0159605	0.197185	0.0491825	0.639514	0.635238	0.041457	0.116614	0.283415	0.0272992	0.0589498	0.047733	0.0563954	0.187666	0.0304768	0.0846703	0.115401	0.0618646	0.0883963	0.0892513
AC004774.1	0	0	0	0	0	0	0	0	0	0	0	0	0	0	0	0	0	0	0	0	0	0	0	0	0	0	0	0	0	0	0	0	0	0	0	0	0	0	0	0	0	0	0	0	0	0	0	0	0
ZNF770	5.47466	3.40906	5.26827	5.50526	0.894781	6.57055	6.32912	5.90613	2.35717	7.92314	3.84215	2.64878	4.16437	4.49443	4.95251	4.6845	3.6406	0.0994078	4.53848	6.54083	0.512678	5.08605	0.245294	11.8033	2.38774	2.72636	0.496303	3.40089	4.9434	0.978933	4.09476	2.16424	0.201245	3.51538	0.291897	3.08138	3.45998	0.757532	4.36682	5.28412	5.13955	0.366185	3.00888	1.99885	0.470188	1.029	1.38584	10.9493	2.83385
AL603750.1	1.60637	1.53889	3.84064	0.327839	1.45552	5.46064	4.11694	1.90068	1.47113	1.16876	2.2092	1.44012	3.07128	0.556683	3.52763	1.68962	2.18478	0.314898	5.124	1.45321	1.44778	0.503477	1.26977	6.29333	3.84751	3.16195	1.60671	1.5547	1.21552	0.231418	0.0975271	4.9485	1.34582	1.69819	1.54738	1.76265	2.35087	5.20561	5.51208	3.52658	1.85611	2.5147	2.44489	2.13318	2.25766	1.64067	0.543205	0.10779	1.19441
RNU6-183P	0	0	0	0	0	0	0	0	0	0	0	0	0	0	0	0	0	0	0	0	0	0	0	0	0	0	0	0	0	0	0	0	0	0	0	0	0	0	0	0	0	0	0	0	0	0	0	0	0
GRPEL1	9.72957	7.49742	4.0596	15.2468	12.3558	7.07229	6.95471	6.96686	11.1594	9.30067	10.9976	9.66303	7.07435	14.4564	5.36308	9.4034	9.64101	10.9344	6.00061	8.89503	8.92686	14.1632	8.20324	6.42638	12.7313	13.2982	5.80917	5.75919	12.1986	11.2059	15.1065	21.0194	15.257	18.1856	12.5119	10.5006	10.3593	8.87243	12.096	8.80138	13.9243	15.126	17.085	9.82647	8.507	11.742	20.3012	8.53674	8.14588
SLC16A9	3.79367	0.523958	0.549478	5.01315	0.890943	1.86536	1.50857	0.981325	0.896209	0.630269	1.32933	0.892602	1.64698	0.30753	0.920873	1.52648	0.417688	0.231304	0.89318	0.580975	0.600307	0.0721332	0.0146942	0.441584	0.532425	0.00914777	0.234416	0.124088	0.0184072	0.5652	0.109988	1.71357	0.353054	0.177827	0.819341	0.326212	2.58018	0.319938	0.232603	0.0878888	6.64053	4.72668	0.413767	0.991056	7.00794	0.80453	0.0171907	0.0185721	1.13285
IL12A	4.06989	0.405465	0.0128275	0.406232	0.265967	0.0532874	0.0712006	0.154814	0.405796	0.170257	0.250963	0.087097	0.261916	0.620818	0.0447602	0.173125	0.436624	0.167393	0.0930799	0.573337	0.0635763	0.12897	0.0957068	0.119839	0.0679962	0.139024	0.0727051	0.261707	0.231789	0.175299	0.19402	0.49893	0.298086	0.041072	0.0317652	0.164012	0.04397	0.0961768	0.0443955	0.0742052	0.145064	0.384825	0.0835647	0.0569977	0.712575	0.100595	1.68883	0.0201608	0.0379358
NUDT14	7.06546	8.49021	0.751173	6.82243	13.9359	0.879409	3.14606	7.90414	8.79626	0.597539	8.63557	8.76334	4.35274	6.85939	0.905483	4.3054	7.24142	22.3228	1.05711	9.92987	25.0118	4.5805	9.86739	4.92516	16.4884	4.89527	9.45955	5.61386	10.9609	10.3484	8.70799	4.94266	12.3505	2.92117	7.84648	14.6051	17.1814	4.65357	4.21282	16.4336	13.3423	15.4863	6.86203	28.9929	10.9448	28.938	12.2491	1.67431	19.354
RNF31	2.61558	3.85091	2.20607	1.88311	1.51479	2.67838	3.62977	4.73631	3.93252	1.8436	5.63794	5.00781	3.1708	3.54453	2.65147	3.08372	2.50988	2.05058	2.12802	6.62825	1.18016	3.84759	4.10183	3.69014	3.82837	5.01361	1.90533	4.76242	4.26774	2.75956	2.89367	4.18369	1.37752	2.95659	1.58036	7.06691	4.40032	1.94722	2.74046	3.76341	4.63319	2.38698	5.87687	5.04124	1.81012	3.63605	2.25035	5.22562	3.53392
AL627313.1	0	0	0	0	0	0	0	0	0	0	0	0	0	0	0	0	0	0	0	0	0	0	0	0	0	0	0	0	0	0	0	0	0	0	0	0	0	0	0	0	0	0	0	0	0	0	0	0	0
LINC02655	0	0	0	0	0	0	0	0	0	0	0	0	0	0	0	0	0	0.230731	0	0	0	0	0	0	0	0	0	0	0	0	0	0	0	0.0905804	0.0875691	0	0	0	0	0	0	0	0	0	0	0	0	0	0
RN7SL715P	0	0	0	0	0	0	0	0	0	0	0	0	0	0	0	0	0	0	0	0	0	0	0	1.53863	0	0	0	0	0	0	0	0	0	0	0	0	0	0	0	0	0	0	0	0	0	0	0	0	0
USP9YP20	0	0	0	0	0	0	0	0	0	0	0	0	0	0	0	0	0	0	0	0	0	0	0	0	0	0	0	0	0	0	0	0	0	0	0	0	0	0	0	0	0	0	0	0	0	0	0	0	0
CHD8	6.03113	7.88585	7.38947	5.83976	5.32532	7.07408	8.93978	11.8025	5.73354	5.18842	10.0569	7.95805	7.78793	6.1834	7.28793	9.31849	8.91392	3.88113	7.15062	12.4024	4.08407	10.2178	13.8132	13.4221	9.35822	5.1944	5.25582	7.84881	8.86855	9.48979	5.989	6.33187	6.68962	6.18829	4.93246	13.9287	6.6176	3.21173	8.13791	11.3401	11.439	5.29581	8.08483	8.12833	4.49438	8.43432	6.20597	11.9524	9.35482
FTO	1.94884	3.43661	4.47962	1.97494	2.95155	5.35927	5.97451	4.27188	3.37671	4.46287	3.29413	2.39269	3.98227	2.83224	4.8922	4.85381	4.34723	1.12279	4.5594	3.63425	1.24704	3.10481	1.24043	2.64013	2.49258	3.24652	2.53201	2.99288	2.61436	3.45408	1.47768	2.15126	2.0347	3.19132	0.735971	1.74042	3.42919	1.31249	6.12356	4.31219	4.48013	2.30014	3.59421	3.37457	2.07773	2.67308	1.91944	2.04622	3.28055
RPS4XP2	0.177455	0.463583	0.0659978	0.118306	0.145134	0.0685412	0.122109	0.0758591	0.160602	1.88173	0.704296	0.186715	0.468717	0.0903996	0.115146	0.127247	0.345606	0.251195	0.199541	0.0737458	0.0545169	0.0947935	0.123103	0.184972	0.612223	0.102183	0.112221	0.0594039	0.0822453	0.100213	0.0575905	0.195316	0.241004	0.0422632	0.0408582	0.0575348	0.203604	0.164944	0.0571039	0.054541	0.0861181	0.311656	0.241842	0	0.0339464	1.34096	0.144018	0.155591	0.0650601
POPDC3	0.164587	0.207654	1.0573	0.0166253	0.559417	1.22808	0.656363	0.511696	0.157984	0.800145	0.185575	0.125946	0.53106	0.152444	0.857606	0.429163	0.072851	0.287442	0.841232	0.15545	0.0804421	2.46774	0.0345989	0.389907	0.027654	0.107697	0.205012	0.15861	1.17889	6.67522	5.56804	0.082342	0.00923667	0.160358	0.120576	0.905548	0.133523	0	0.0481482	0.241433	0	0.0231863	0.181257	4.69799	0.11449	0.168607	0.657753	0.13119	0.0479995
AC100827.4	0.0115298	0.00941267	0	0.0128112	0.0269424	0	0.00991733	0.0492882	0.0173914	0	0.0190669	0.00606575	0.00951692	0.107682	0	0.0103346	0.00701724	0.104921	0.0129648	0.0319434	0.0265661	0	0	0.460701	0.0213097	0.00829895	0.0121523	0.00643278	0.00667969	0	0.00623641	0.0634516	0.0427059	0.0343248	0.0265469	0.0186911	0.0293974	0	0.00927559	0.0442964	0.00932563	0.0238227	0.0261889	0.0833599	0.0330842	0	0.0155955	0.0168488	0.0317038
GCC1	3.87147	5.5978	2.95421	6.12651	7.67846	4.2833	3.54361	5.54277	5.77582	1.75921	6.88287	5.80146	5.11944	5.95114	3.22252	5.76669	6.16881	5.82602	2.81759	5.67175	2.77405	5.8598	2.66874	7.06894	5.61858	5.37417	3.31315	6.12732	7.49048	7.0832	5.02145	4.75185	3.98906	5.16129	2.71575	8.84689	4.99306	2.60534	6.97139	7.30246	8.73673	2.95887	5.02921	4.73308	6.42354	5.72731	5.66031	8.05736	6.06759
AC107027.3	0.672611	0.780653	0.798682	0.427708	0.520753	0.985963	1.38711	0.93101	0.58062	1.11489	0.857674	0.856926	0.735787	0.426585	1.09548	0.755422	0.754607	0.475236	0.911234	0.477093	0.454352	0.335489	0.356041	3.78709	1.25812	0.729115	0.145201	0.601331	0.220657	0.377552	0.337512	0.643471	0.17009	1.00361	0.429146	0.678749	0.847142	0.659087	0.312929	0.628902	0.950406	0.535802	0.312916	0.510566	0.589082	0.76815	0.378166	0.337503	0.646208
AC025674.1	0	0	0	0	0	0	0	0	0	0	0	0	0	0	0	0	0	0	0	0	0	0	0	0	0	0	0	0	0	0	0.0469848	0	0	0	0	0	0	0	0	0	0	0.0448698	0	0	0	0	0	0	0
AC012557.1	0.552753	0.376045	0.556769	0.25591	0.40364	0.800619	0.990516	0.787643	0.521103	0.694775	0.342782	0.557364	0.684377	0.782181	1.44463	0.743177	0.700863	0.186296	0.569752	0.350946	0.247646	0.153787	0.63909	11.6034	1.53242	0.0994652	0.242747	0.282695	0.106744	0.390191	0.0747451	0	0.568713	0.685654	0.159086	0.472927	0.587227	0.53519	0.314983	0.38933	0.298054	0.095174	0.383632	0.570909	0.0881162	0.488532	0.404986	0.403875	0.274429
RPL23AP38	0	0.19596	0.0557956	0.0333392	0.175284	0	0	0.0320662	0.0452585	0.0822849	0.297711	0.0315703	0.19813	0	0	0	0.0730452	0	0	0	0	0	0	0	0.0739404	0	0	0	0	0.0847216	0.0324586	0	0.111135	0.03573	0	0	0.0765022	0	0.0482766	0.0461098	0.0970741	0.061995	0.18174	0	0	0.0397779	0.121755	0.0438465	0.0275014
CYBRD1	7.03608	44.0128	50.951	11.7392	8.11915	96.3939	79.6027	37.3797	44.7572	49.2336	9.85065	15.5302	49.6617	29.1355	54.5995	77.6199	52.7209	13.0848	50.1793	10.4397	7.10787	22.213	8.19795	3.25899	5.40337	4.73959	17.0841	18.4934	17.036	9.57281	6.53216	3.12917	3.04787	8.35926	0.901406	9.5346	6.19712	8.52461	3.18016	9.15408	1.0819	0.471861	25.4218	2.21273	31.6523	1.07768	5.12265	10.5243	1.76926
CHDH	0.188645	0.23693	0.0978185	0.0725573	0.220408	0.0945821	0.218429	0.387705	0.227092	0.0630094	0.191976	0.124055	0.125766	0.132445	0.0745426	0.416218	0.708744	0.799637	0.0367136	0.660838	1.29283	0.227704	1.63582	0.56722	0.614622	0.99487	0.825903	0.287412	0.117696	0.0460956	0.0255092	2.10769	0.176922	0.665284	1.05663	2.76997	0.702976	0.665973	6.23829	0.178401	0.228871	0.369161	0.403767	0.266033	2.29014	0.0817606	0.154571	0.111329	3.75905
EIF2S2P3	0.140863	0.183995	0.104777	0.156517	0.115206	0.408057	0.193859	0.210758	0.191227	0.167398	0.20965	0.251962	0.279049	0.0478391	0.152337	0.0505039	0.0857312	0.256367	0.0633577	0.234156	0.173101	0.169305	0.0977187	0.44049	0.156207	0.121668	0.0593867	0.0785907	0.146893	0.119323	0.152383	0.0885945	0.191307	0.100645	0.032433	0.304472	0.0538732	0.0218219	0.0793253	0.15153	0	0.0291048	0.298625	0.0290979	0.134732	0.354816	0.133374	0.123507	0.103289
AC024581.1	0	0.0811884	0	0	0.116195	0	0	0.0531416	0	0.0227277	0.0822301	0.0523197	0	0.126655	0	0.222851	0	0.201108	0	0.103322	0.0763814	0.332029	0	2.76434	1.71552	0.0357911	0.0524093	0.0554856	0.0288076	0	0.511022	0.0781854	0.0306964	0	0.11449	0.0806096	0	0.0770321	0.580044	0.0764153	0	0.0513704	0.602375	0.205433	0	0	0.168148	0	0.0227883
RCN2	4.26421	6.53125	4.05359	2.78575	3.42978	3.48828	3.92396	6.8313	6.37275	2.98133	6.52446	5.59067	4.29418	5.59051	2.79793	7.84322	10.3845	4.47629	3.53144	7.39542	5.28586	6.24239	5.82666	13.8401	10.5602	4.29863	6.09321	3.27872	10.3488	6.26217	4.9989	7.49107	6.03475	11.3433	2.4222	6.0627	6.82567	4.06236	7.25759	10.9822	11.4921	4.59105	5.432	7.87141	5.51341	8.67155	3.69136	8.75391	11.5142
CDCA7L	2.07939	1.53401	6.30759	1.64267	2.17123	2.52154	3.57716	2.39946	1.66205	2.29554	1.47372	1.19571	3.26737	0.680386	1.93499	4.1673	3.29212	1.32016	3.57332	10.9095	0.196316	0.318288	0.263581	0.600078	2.93665	0.198898	1.39071	2.06976	4.15433	7.04179	4.42045	0.771222	1.85939	0.970727	0.111342	1.55667	3.05161	0.0642123	0.55854	0.483044	0.240267	1.69858	1.5953	0.114163	2.67609	0.975379	3.19575	8.23771	3.19763
NOSIP	7.57936	8.22669	5.7597	5.65005	10.6708	6.41669	7.98962	6.5849	13.5512	4.83909	10.2496	9.95464	10.0459	5.10201	5.94695	9.6263	14.5807	43.9647	4.96908	7.88825	18.0336	17.5143	22.8809	3.09618	15.4084	13.8294	16.3751	11.2667	12.3056	22.4114	16.893	15.7979	25.0592	8.42603	15.2087	15.663	15.6297	17.6741	10.6972	9.05645	9.21165	21.201	12.3249	9.98385	20.1896	17.9927	25.7018	5.77515	11.4286
PSMF1	20.5768	18.8765	18.0548	15.6036	27.1212	20.0232	24.8207	20.3578	23.2102	17.202	24.5322	22.8695	20.9323	16.8569	21.0403	22.1115	27.7701	19.1019	17.5565	36.8594	37.4116	45.183	34.7646	10.728	17.8138	29.0708	22.4662	28.7364	35.7198	18.3592	47.4802	23.2545	21.0944	20.1968	19.9506	37.7079	28.1528	28.1351	26.3013	23.9735	24.625	29.0153	30.2776	31.4784	30.5793	27.1806	42.4679	31.0324	23.2391
RNU1-3	0	0	0	0	0	0	0	0	0	0	0	0	0	0	0	0	0	0	0	0	0	0	0	2.38509	0	0	0	0	0	0	0	0	0	0	0	0	0	0	0	0	0	0	0	0	0	0	0	0	0
AC011749.1	0	0	0	0	0	0	0	0	0	0	0	0	0	0	0	0	0	0	0	0	0	0	0	0	0	0	0	0	0	0	0	0	0	0	0	0	0	0	0	0	0	0	0	0	0	0	0	0	0
AC093673.1	6.86235	34.89	15.7897	9.28996	21.0087	10.9042	10.7966	10.8383	15.0025	21.9559	12.8925	15.492	18.642	14.861	19.6807	14.3263	12.186	23.4944	19.2911	11.9428	15.6115	29.1173	10.3948	5.80998	8.91034	21.1018	16.846	12.9157	14.4431	12.9995	15.3171	13.6925	16.8916	10.0596	12.7002	14.6216	21.8433	6.56021	15.1818	7.17513	16.8973	6.32665	17.626	13.9961	22.4329	13.6752	13.8352	7.67976	18.989
RNF25	9.65606	8.18958	7.06303	9.64551	11.9118	6.91406	9.27477	7.83999	12.4909	4.46331	12.4119	8.43262	10.3704	9.73106	7.88766	7.04784	8.08894	19.7103	6.52561	10.0278	12.2922	14.6184	9.39929	2.29422	7.53871	5.16254	18.3115	4.92771	7.72791	16.164	12.6936	10.1536	21.1287	13.0784	7.88046	13.3032	13.4529	6.64419	8.67948	5.48318	6.26178	16.7407	8.21905	12.526	12.8282	17.5797	19.1327	10.4723	18.9947
AC016991.1	0	0	0	0	0	0	0	0	0	0	0	0	0	0	0	0	0	0	0	0	0	0	0	0	0	0	0	0	0	0	0	0	0	0	0	0	0	0	0	0	0	0	0	0	0	0	0	0	0
ZNF671	0.677313	0.780623	2.97096	0.593215	0.665671	3.31628	3.12541	1.72447	2.00724	0.433409	3.96637	1.12348	2.66378	0.987758	2.55077	1.28562	0.868094	2.21563	1.31714	0.298031	0.208081	0.537394	0.294816	4.23603	0.255275	0.258097	0.512311	1.4671	2.13278	0.438744	1.04303	0.225525	1.37734	0.332111	4.06383	0.245435	0.45205	0.216026	0.535273	0.722483	0.232021	2.22266	1.47812	0.329205	0.708809	2.16032	0.765254	0.395909	3.18802
CEBPZ	9.12034	18.3355	9.59042	16.8382	20.6415	12.304	13.3549	15.3747	14.6987	19.4571	17.0766	18.3684	15.3186	23.5005	11.1046	15.7519	16.27	12.0916	13.5519	15.121	9.00019	20.046	12.7059	14.0256	12.8717	16.0153	6.12237	10.3587	20.6723	14.0259	22.95	11.4626	10.1162	12.4768	7.67828	12.3544	11.6665	8.74046	34.4866	12.2876	17.1058	8.89736	14.9674	9.21967	8.69376	12.0551	17.0045	17.8497	12.0025
DACT3	4.29961	2.52007	31.4203	1.14624	1.88921	23.7092	18.8572	6.83084	6.65968	12.9742	4.74885	2.91932	16.2195	0.887004	25.3897	5.41144	1.64869	2.03832	18.4358	0.330891	1.02415	0.101659	1.59636	0.601945	1.9244	1.05426	1.26711	3.796	1.28653	0.481764	0.380506	0.156838	0.149079	1.48475	0.465369	0.124821	0.123815	0.276517	0.409671	1.50463	0.169848	0.100336	6.35971	0.878408	4.59956	0.170516	0.774014	0.866902	0.639976
RN7SKP186	0	0	0	0	0	0	0	0	0	0	0	0	0	0	0	0	0	0	0	0	0	0	0	10.8116	0	0	0	0	0	0	0	0	0	0	0	0	0	0	0	0	0	0	0	0	0	0	0	0	0
RN7SKP160	0.248332	0.135155	0.15393	0	0.0967153	0.0799311	0.284802	0.132698	0	0.0756698	0.0684444	0.174194	0.341629	0	0.0895204	0.148392	0.151139	0.167393	0	0.114667	0	0.055273	0	2.30091	0.305983	0.0595816	0.0872461	0	0.143869	0	0.223869	0.260312	0.255503	0.0985728	0	0.0894609	0.052764	0.192354	0	0.127209	0	0.0855166	0	0.170993	0	0.0548701	0	0.241929	0.341422
OFD1P9Y	0	0	0	0	0	0	0	0	0	0	0	0	0	0	0	0	0	0	0	0	0	0	0	0	0	0	0	0	0	0	0	0	0	0	0	0	0	0	0	0	0	0	0	0	0	0	0	0	0
LCOR	1.58495	3.63578	1.08995	1.67811	2.36211	0.99993	1.6072	4.57693	1.72621	1.2232	3.92318	2.61871	1.75339	3.10411	0.796793	2.77095	3.55341	0.757755	1.38648	5.76948	1.56928	1.60439	1.81788	19.0106	4.14446	3.38419	2.9621	1.46204	2.98204	0.990144	1.73513	4.11239	2.22257	2.83712	2.19482	2.62001	6.307	4.45768	5.45267	4.60291	5.72169	1.32483	1.46073	4.12392	1.44575	4.11516	1.03254	2.29763	4.97895
AL359219.1	0	0	0	0	0	0	0	0	0	0	0	0	0	0	0	0	0	0	0	0	0	0	0	0	0	0	0	0	0	0	0	0	0	0	0	0	0	0	0	0	0	0	0	0	0	0	0	0	0
AC012301.2	0	0	0	0	0	0	0	0.0258848	0	0	0	0	0	0	0	0	0	0	0	0	0	0	0	1.09402	0	0	0	0	0	0	0	0	0	0	0	0	0	0	0	0	0	0	0	0	0.046333	0	0	0	0
AP005271.1	0	0.0557678	0	0	0.0399068	0.131925	0	0.109508	0.10304	0	0	0.0359381	0	0.173997	0	0.12246	0.0415755	0	0	0	0.524659	0.182455	0.0789813	0.118676	0.0841701	0	0	0	0	0	0	0	0	0	0	2.06715	0	0	0	0	0	0.035286	0.0517209	0	0.0653386	0	0.0461999	0.0499126	0.0939186
TMEM256P2	0.0825347	0.0673793	0	0	0	0	0.0709918	0	0	0	0	0	0	0	0	0	0	0	0	0.0571656	0	0	0	1.0037	0.0508476	0	0.0869902	0	0	0	0	0	0	0	0	0	0.0526093	0	0	0	0	0	0.0624897	0.0852458	0	0	0	0	0
ZNF382	0.0845474	0.0994734	0.527155	0.0400642	0.172871	0.475434	0.483394	0.223234	0.144409	0.295512	0.141872	0.0732606	0.607556	0.0570049	0.527093	0.267468	0.0998869	0.042743	0.464166	0.075783	0.1547	0.064757	0.0776275	1.40834	0.425892	0.0859137	0.319753	0.281639	0.0777944	0.0315966	0.0497662	0.187678	0.0383773	0.118448	0.446588	0.12228	0.0269461	0.0327444	0.0390098	0.412715	0.0362034	0.00899141	0.173213	0.0539358	0.206927	0.130218	0.183314	0.176242	0.214248
PLIN3	31.6861	19.9869	25.5821	46.4747	24.8757	16.1823	22.6936	21.3423	36.1744	18.0862	19.7221	27.9444	21.7525	28.075	18.4158	22.4377	32.2183	23.7427	17.5393	52.0634	24.6205	41.6542	30.7589	18.2159	17.5856	24.0025	25.5616	47.3585	42.8408	44.1133	46.5135	22.7951	20.9503	32.7225	11.3108	24.5291	37.3527	13.7326	59.9486	38.5846	27.3684	22.1246	26.3313	23.4886	33.3599	27.2575	58.6458	46.8739	31.8029
AC006013.1	0	0	0	0	0	0	0	0	0	0	0	0	0	0	0	0	0	0	0	0	0	0	0	0	0	0	0	0	0	0	0	0	0	0	0	0	0	0	0	0	0	0	0	0	0	0	0	0	0
AC074290.1	0	0	0	0	0	0	0	0	0	0	0	0	0	0	0	0	0	0	0	0	0	0	0	10.8654	0	0	0	0	0	0	0	0	0	0	0	0	0	0	0	0	0	0	0	0	0	0	0.140995	0	0
SAPCD2P3	0	0	0	0.0551862	0	0.0319724	0.0284802	0	0	0	0	0.0174194	0	0.056225	0	0.0890355	0	0	0	0	0.0508611	0	0	0.747796	0.0407977	0.0714979	0.244289	0.0369469	0.0191825	0	0.0895476	0.312374	0.0408804	0.0197146	0.0381183	0.0715687	0.0633168	0	0.0133187	0	0.026781	0.0171033	0.0250694	0	0.03167	0.021948	0	0	0.0606972
AL607023.1	0	0	0	0	0	0	0	0	0	0	0	0	0	0	0	0	0	0	0	0	0	0	0	6.70326	0	0	0	0	0	0	0	0	0	0	0	0	0	0	0	0	0	0	0	0	0	0	0	0	0
CLTCL1	0.537736	0.573894	0.492166	0.737537	0.276508	0.451636	0.681751	0.317273	0.333739	0.419877	0.166735	0.498019	0.688902	0.214012	0.545193	0.429273	1.91933	0.419107	0.488139	0.292916	0.395794	1.76913	0.408009	2.00462	0.857548	1.32243	1.92464	0.826608	1.56577	1.30089	0.546874	0.74643	0.096821	1.78596	0.296632	0.497915	2.55109	0.412182	0.254604	0.277609	1.47697	2.29301	0.716732	0.471511	0.259846	0.109533	0.356101	0.566845	0.129636
RNU6-238P	0	0.433516	0	0.14751	0	0.512766	0	0.141878	0	0	0	0.139684	0.219158	0	0	0	0	0	0	0	0	0.354581	0	6.91901	0	0	0	0.148136	0	0	0	0	0	0	0.305666	0	0	0	0	0	0	0.274299	0.201028	0	0	0	0.179569	0	0.121681
TMOD1	3.89375	5.32273	12.9782	1.53072	1.62731	25.4542	14.4805	5.11442	5.7359	18.1128	4.85756	1.3936	17.6173	3.35106	18.1078	5.9461	1.49672	0.759769	18.6913	0.431085	0.89192	0.0101364	0.754711	0.27691	0.860405	0.316869	0.271997	2.3037	0.773922	1.03944	0.221695	0.077574	0.0421703	0.406732	0.620399	0.721864	0.106439	0.0529128	0.106858	0.414081	0.0368347	0.047048	2.81017	0.227345	2.31589	0.0654061	0.821331	0.0110917	0.132182
AC005339.1	0	0	0	0	0	0	0	0	0	0	0	0	0	0	0	0	0	0	0	0	0	0	0	0	0	0	0	0	0	0	0	0	0	0	0	0	0	0	0	0	0	0	0	0	0	0	0	0	0
AL355922.1	0	0	0	0	0.0487881	0	0	0.0446263	0.377915	0	0	0	0.275736	0.0709069	0	0.374284	0.0508282	0.0844415	0	0.289221	0.0641423	0.33459	0.193118	0.725435	0.0514511	0	0	0	0.290299	0.353719	0.0451724	0	0	0.149175	0	0.0451286	0	0	0.0671861	0.128341	0	0	0.252926	0.0862576	0.0798798	0.0553586	0.0564818	0.244083	0
RPL10P1	0.0437024	0.57084	0.0406338	0.169958	0.127652	0.0421997	0.150361	0.186821	0.19776	0.319599	0.289082	0.0919658	0.360727	0.111315	0.0472623	0.0783439	0.239382	0.132563	0	0.151347	0.0671303	0.116726	0.0505284	0.0759229	0.26924	0.0314561	0.0460616	0.195061	0.0759556	0.0616995	0.165468	0.137432	0.485614	0	0.0503114	0.0236155	0.0835704	0.338511	0.158211	0.10074	0	0.112871	0.165443	0.0451379	0	0.782155	0.177339	0.095795	0.140197
RNU6-1230P	0	0	0	0	0	0	0	0	0	0	0	0	0	0	0	0	0	0	0	0	0	0	0	0	0	0	0	0	0	0	0	0	0	0	0	0	0	0	0	0	0	0	0	0	0	0	0	0	0
IGHD1-1	0	0	0	1.83954	0	0	0	0	0	0	0	0	0	0	0	0	0	6.69572	0	0	0	0	0	0	0	0	0	2.77102	2.87738	0	0	0	0	0	0	0	0	0	0	0	0	0	0	0	0	0	0	0	0
STXBP6	0.491924	2.43235	3.26331	0.164754	0.332215	4.7703	3.14494	2.16815	1.15512	3.00109	0.447133	0.312025	2.29227	1.47811	4.76532	3.15217	0.770777	0.299842	4.8018	0.0193316	0.407292	0.871267	9.93514	0.430333	0.0752282	0.0577573	0.422874	5.51055	0.0485091	0.0492555	0.0169837	0.0383997	0.159376	0.282509	0.0321314	1.44788	0.0778346	0	0.0533274	0.284158	0.0225748	0.00360427	0.486036	0.025224	0.223578	0.185009	0.273706	0.0407864	1.97781
SERAC1	1.94121	0.704335	1.15608	1.38862	0.628165	1.30477	1.11587	1.17119	0.870771	0.784329	1.12776	1.08466	1.20696	1.4004	1.24862	1.13439	1.15442	0.346369	1.11994	0.92711	0.628526	0.830247	1.22122	5.05861	1.86034	0.719169	1.60136	0.778662	0.90778	0.689632	0.554159	1.49122	0.984922	2.67234	1.13564	2.04481	1.296	0.823062	1.5604	1.34291	2.11142	0.693058	1.34247	1.70029	0.901058	1.36665	0.587785	1.17502	0.917248
RPS7	139.628	95.2182	46.9274	86.6329	164.881	51.0674	90.4501	66.2063	119.609	65.2548	124.671	78.5675	77.8895	75.5988	47.3482	79.4892	78.8681	119.475	51.4018	61.5914	134.988	78.635	109.936	29.5661	133.026	107.646	79.3529	88.761	85.3895	144.177	108.678	132.755	190.021	64.3102	191.374	54.6308	147.098	223.975	255.477	67.863	128.327	299.266	89.4802	85.1081	75.2618	130.481	103.276	98.0427	84.0101
ITK	0.389258	0.686299	0.0882004	1.29574	0.361165	0.13582	0.582415	0.583804	4.05332	0.521791	0.440864	0.464639	1.0206	1.27477	0.0247627	1.22557	1.07704	2.78152	0.220691	0.407813	0.123103	0.69239	0.20801	0.0852412	0.0624721	0.0988871	0.251679	2.58787	1.48952	0.905155	0.0866959	0.29574	0.00807726	0.105172	0.0376575	0.358821	0.225185	0.0481406	0.139471	0.570548	0.439191	0.0337932	0.643926	0.162169	0.212753	0.0130096	1.02649	0.427819	0.0989398
RNU6-1323P	0	0	0	0	0	0	0	0	0	0	0	0	0	0	0	0	0	0	0	0	0	0	0	0	0	0	0	0	0	0	0	0	0	0	0	0	0	0	0	0	0	0	0	0	0	0.174354	0	0	0
PEMT	10.5705	9.17717	3.89479	5.89081	10.8304	3.42867	6.1365	8.52505	10.897	3.23092	11.7303	8.78059	3.71423	10.1001	4.17623	7.06935	6.12465	9.43045	3.8455	3.97803	7.41477	9.23252	13.281	4.86101	28.3473	14.2393	11.4171	9.57666	16.4947	16.7485	11.3731	26.8605	12.3943	10.7462	5.3687	20.4429	23.8536	25.425	12.9729	7.87068	22.2742	38.8211	7.64398	23.2888	6.3386	28.8189	7.06042	6.42027	13.6855
AL732371.1	0	0	0	0	0	0	0	0	0	0	0	0	0	0	0	0	0	0	0	0	0	0	0	0	0	0	0	0	0	0	0	0	0	0	0	0	0	0	0	0	0	0	0	0	0	0	0	0	0
AC122714.1	0	0	0	0	0	0	0	0	0	0	0	0	0	0	0	0	0	0	0	0	0	0	0	4.58052	0.151103	0	0	0	0	0	0	0	0	0	0	0	0	0	0	0	0	0	0.0928497	0	0	0	0	0	0.0562011
AC005921.2	0	0	0	0	0	0	0.169288	0	0	0	0	0	0	0	0	0	0	0	0	0	0	0	0	0	0	0	0.103719	0	0	0	0	0	0	0	0	0	0	0	0	0	0	0	0	0	0	0	0	0.0719021	0
RN7SL327P	0	0	0	0	0	0	0	0	0	0	0	0	0	0	0	0	0	0	0	0	0	0	0	0	0	0	0	0	0	0	0	0	0	0	0	0	0	0	0	0	0	0	0	0	0	0	0	0	0
RNA5SP402	0	0	0.237892	0	0	0	0	0	0	0	0	0	0	0	0	0	0	0	0	0	0	0.170844	0	0.444494	0	0	0	0	0	0	0	0	0	0	0	0	0	0	0	0	0	0	0	0	0	0	0	0	0
YAP1	20.1159	23.4179	43.9239	20.4466	12.8378	37.7865	42.1529	34.4589	18.6269	43.4564	23.807	23.8348	30.9719	26.1728	53.3516	30.3794	18.4812	5.04412	41.8862	28.8408	10.4234	32.7561	10.4247	31.5064	15.8299	20.9045	12.9378	40.4308	22.0026	8.74082	34.3148	15.168	8.47736	21.2076	7.60095	23.9937	20.8262	5.34268	19.6371	22.9788	21.9721	7.90852	26.7141	15.227	14.4902	13.4081	15.5606	24.1339	27.214
HHIPL1	0.334025	0.703716	1.11539	0.341216	0.318929	1.04392	1.14924	0.807994	0.869528	1.15735	0.394979	0.317444	1.25997	0.304947	0.905029	1.11711	0.548673	1.16936	0.735041	0.390566	0.347577	0.172675	4.73819	0.274547	0.389442	0.349004	1.05617	0.989918	0.638805	0.557783	0.190386	0.127066	0.179595	0.387071	0.0661573	0.446391	1.26375	0.0862433	0.138693	0.612668	0.165587	0.0148421	1.45214	0.118709	1.33292	0.0952314	0.64128	0.740052	0.0740706
H3P3	0	0	0	0	0	0	0	0	0	0.0824607	0	0	0	0	0	0	0	0	0	0	0	0	0	6.58193	0	0	0	0	0	0	0	0	0	0	0	0	0	0	0	0	0	0	0	0	0	0	0	0	0
RNU6-146P	0	0	0	0	0	0	0	0	0	0	0	0	0	0	0	0	0	0	0	0	0	0	0	0	0	0	0	0	0	0	0	0	0	0	0	0	0	0	0	0	0	0	0	0	0	0	0	0	0
DEAF1	5.82863	6.8898	4.57296	6.34997	9.53185	3.85795	5.5246	8.85386	8.33888	3.19863	10.1876	10.0905	6.58519	4.83065	4.7515	5.38306	8.89928	10.2015	4.09451	4.18155	4.43778	6.98188	10.7006	3.7121	13.6897	3.68116	6.49642	6.36633	5.06514	3.1327	4.46571	8.17566	11.2433	3.59839	5.63298	13.1655	15.4535	6.75744	4.70176	10.8516	6.79541	10.6487	5.89204	11.0281	5.59311	14.8593	7.03741	7.82004	7.88897
LINC02583	0	0	0	0	0.0195501	0	0	0	0	0	0	0	0	0	0	0	0	0	0	0	0	0	0	1.48253	0	0	0.017636	0.00933557	0	0	0	0	0	0	1.02094	0.0271255	0	0	0	0	1.33985	0	0.0506754	0	0	0	0	0	0.00766835
AL590704.1	0	0	0	0	0	0	0	0	0	0	0	0	0	0	0	0	0	0	0	0	0	0	0	0.800537	0	0	0	0.0197764	0.0205354	0	0	0	0	0	0	0	0.0225942	0	0	0	0	0	0	0	0	0	0	0	0
LCEP2	0	0	0	0	0	0	0	0	0	0	0	0	0	0	0	0	0	0	0	0	0	0	0	0	0	0	0	0	0	0	0	0	0	0	0	0	0	0	0	0	0	0	0	0	0	0	0	0	0
MED31	2.94425	2.05399	1.4683	2.3495	1.90763	1.39566	2.02598	2.81044	3.09865	1.07046	3.3861	3.4288	2.49651	2.55659	1.75125	2.49508	1.84079	2.46274	1.0835	3.12377	4.30674	4.47703	3.40412	1.58099	4.16368	1.45455	2.52487	2.18027	4.92333	3.79773	3.17781	2.84077	4.51084	2.12754	2.9273	2.45879	5.99699	2.62264	3.35373	1.56304	3.48548	4.01639	2.6041	4.05	4.64659	4.13391	2.9959	2.02413	2.45942
AC079763.1	0	0	0	0	0	0	0	0	0	0	0	0	0	0	0	0	0	0	0	0	0	0	0	0.0662525	0	0	0	0	0	0	0	0	0	0	0	0	0	0	0	0	0	0	0	0	0	0	0	0	0
Z97205.2	0	0.0420555	0	0.00954002	0	0	0	0	0	0.0156972	0	0	0	0.0437382	0	0	0	0	0	0.0118935	0	0.0573301	0	0.0298318	0.0211581	0	0.0180986	0	0	0	0	0	0	0	0.0197685	0	0	0	0	0.0131943	0	0	0	0	0	0	0	0	0
SLC26A9	0.510078	0.03266	0	1.06686	0.0175284	0	0.107535	0.00267219	0.0226293	0.00685707	0.0206744	0.0631407	0.0206386	0.0169834	0	0.201706	0.940456	0.202252	0.00562316	0.14201	0.0153631	0.75799	0.43364	0.0173754	0.0123234	0.0179973	0.00527073	0.00837016	0.391114	0.628352	0.151474	0.062904	0.0030871	0.470445	0.00575703	0.0351295	0.00318759	0.015494	0.0201152	0.00384249	0.149656	0.0361637	0.0795112	0.118796	0.0239157	0.0464075	0.216453	0.869622	0
TMEM200B	1.73836	3.15174	10.1638	0.669526	1.43296	8.11487	9.0173	3.91506	4.61685	3.7875	2.68954	2.5809	8.80288	1.24956	10.2533	6.137	1.63567	1.0244	8.8142	5.20023	3.96443	2.07227	0.875469	3.83521	5.57819	3.18566	2.33802	2.52286	7.91469	1.46049	1.71325	1.40858	0.230427	2.26691	0.699822	6.59278	0.142757	0.264344	0.2531	1.41766	0.146641	0.033053	6.72618	0.396543	4.40668	0.0848314	0.692421	0.872742	1.3294
AC090132.2	0	0	0	0	0	0	0	0	0	0	0	0	0	0	0	0	0	0	0	0	0.124588	0	0	0.281812	0	0	0	0	0	0	0	0	0	0	0	0	0	0	0	0	0	0	0	0	0	0	0	0	0
RNU6-131P	0	0	0	0	0	0	0	0	0	0	0	0	0	0	0	0	0	0	0	0	0	0	0	0	0	0	0	0	0	0	0	0	0	0	0	0	0	0	0	0	0	0	0.19915	0	0	0	0	0	0
AC090023.2	0	0	0	0	0.0234545	0	0	0.0214537	0	0	0	0.021122	0	0	0	0	0.0244352	0	0	0.0834242	0	0	0	0	0	0.0577967	0	0	0.0232598	0	0	0	0	0	0	0	0	0.0310985	0	0	0.0324734	0.0207387	0	0.0414676	0	0	0.108613	0	0
AL161668.3	0.201319	0	0.0187183	0.111846	0	0.0388792	0.0173163	0.0215151	0.0607332	0	0.149814	0.105912	0.11632	0.102556	0.0217718	0.0360897	0.0122526	0.203554	0	0.725079	0.108234	0.0806559	0.651737	2.86791	0.186041	0.159396	0.763871	0.0224641	0.151621	0.540025	0.108892	0.316545	0.099423	0.155827	0.25494	0.195816	0.307979	0.140344	0.0566852	0.0928134	0.195398	0.176783	1.14319	0.582208	0.173301	0.120102	0.0953079	0.191225	1.01488
USP9YP12	0	0	0	0	0	0	0	0	0	0	0	0	0	0	0	0	0	0	0	0	0	0	0	0	0	0	0	0	0	0	0	0	0	0	0	0	0	0	0	0	0	0	0	0	0	0	0	0	0
AL139100.1	0	0	0	0	0	0	0	0	0	0	0	0	0	0	0	0	0	0	0	0	0	0	0	8.48167	0	0	0	0	0	0	0	0	0	0	0	0	0.183059	0	0	0	0	0	0	0	0	0	0.194228	0	0
AC015936.1	0	0	0	0	0	0	0	0.0146294	0	0	0	0	0	0	0	0	0	0	0	0	0	0.0548429	0	0.142688	0.0337335	0	0	0	0	0	0	0.0215238	0	0	0	0	0	0	0	0	0	0.0141419	0	0	0	0	0	0	0
RCHY1	1.95488	1.9039	2.39559	1.76248	1.48513	2.8315	2.37473	2.74437	2.56396	2.08291	2.71526	1.88549	2.52655	1.74349	2.60093	2.29019	2.80484	1.46077	2.13552	1.67469	1.34338	2.34159	1.50186	6.30823	1.72994	2.16617	1.25161	1.74365	2.00679	1.24681	1.47014	4.19948	1.74933	1.17672	2.18636	3.35441	2.81462	1.28177	1.41748	2.79666	2.6318	1.2578	1.756	2.38218	1.96002	2.38988	2.07305	1.6069	2.25349
MCUR1P2	0	0	0	0	0	0	0	0	0	0	0	0	0	0	0	0	0.0337187	0	0	0	0	0	0	0.192497	0	0	0	0	0	0	0	0	0	0	0	0	0	0	0	0	0	0	0	0	0	0	0	0	0
LXN	7.18579	10.5104	10.4742	6.2378	13.7851	8.04094	9.15855	14.0991	25.6719	6.7655	10.506	22.3574	14.2567	23.3554	6.51642	18.0814	6.37785	15.0798	6.18635	15.2033	3.98113	20.9045	24.3836	9.2002	2.62852	5.67055	5.99585	12.7895	9.96304	9.59016	4.17015	9.65091	6.57308	5.60436	8.07859	23.6114	14.4449	10.1173	8.52075	12.2219	19.1313	11.145	26.0837	6.62939	18.4893	10.1466	4.21439	12.6884	16.3457
SMPDL3A	5.43956	10.1432	10.0372	7.96782	8.11231	4.72033	7.12127	7.13219	22.2022	3.93747	8.69818	7.92957	6.38872	5.31014	2.44895	23.5836	5.88471	10.5638	7.28868	3.67629	1.76682	1.86408	6.26148	3.87158	2.57613	0.534687	2.03314	18.3763	1.96439	3.73832	4.25132	1.12092	5.19968	21.9437	2.09659	3.90406	2.81049	1.09511	1.14703	3.79298	5.62071	1.55961	4.54483	5.53161	2.8077	4.01867	4.99966	10.6541	16.934
LPP	9.00376	6.81237	81.2621	4.02491	4.89932	76.7979	41.2644	28.8519	8.8762	63.6397	8.19661	7.5311	37.0428	5.57081	98.3231	16.9173	7.40572	2.34252	68.8789	4.1468	3.17784	4.10888	2.51937	50.4396	5.97139	4.95119	2.16422	10.0278	4.39635	2.18473	1.94529	4.57347	2.45763	4.36473	1.65968	3.89396	7.51033	3.30309	4.09918	9.62244	6.03352	1.42389	15.334	4.60251	5.69806	3.5434	1.87101	3.81563	3.22164
SCAI	0.596883	0.960437	0.912889	0.337617	0.534409	1.02742	1.01937	1.44451	0.525192	0.841183	1.05859	0.764558	1.22634	0.437003	0.954224	0.961461	0.931873	0.411086	0.873008	0.814849	0.627849	0.516969	0.37006	5.43646	1.58415	1.1301	0.517416	0.464533	0.798092	0.348066	0.453862	0.776994	0.417867	1.2812	0.532789	1.16043	0.693385	0.855989	0.498452	0.526763	0.498517	0.19214	0.733551	0.377488	0.783963	0.774101	0.372965	0.703164	0.810719
TMEM9	12.6739	19.2555	11.9712	6.48608	24.6141	9.75997	17.8454	19.5719	19.4316	6.87059	19.3242	12.9874	15.594	10.6813	9.50814	21.1801	27.1134	24.9678	7.08929	18.9308	32.5647	18.6776	64.9726	14.3124	29.8949	24.1178	41.6958	12.8547	18.3792	23.2926	35.7577	25.201	42.843	30.3944	22.8169	48.2278	29.9225	19.2888	14.4496	19.7198	23.3104	35.9974	25.9845	17.5749	41.696	35.1721	19.3018	35.7808	19.4774
SCNN1B	57.3877	5.74115	0.333948	34.2933	65.9301	2.17801	2.3232	11.2083	3.17473	0.495774	48.8883	33.4072	2.52586	6.14772	0.170907	5.31191	166.967	4.92438	0.638113	15.6923	78.5468	0.148693	1.7192	8.76055	37.3112	1.81999	6.61716	0.288559	0.274665	5.24316	0.104906	16.2475	23.5647	97.1355	28.5882	10.3175	12.1109	46.5269	1.08932	6.49097	15.0423	32.0144	11.0135	2.52256	5.74393	14.8799	2.27363	0.257181	0.559644
POU5F1P3	0	0.0639415	0.0485494	0.0870284	0.0610078	0.0756306	0.157196	0.265067	0.334737	0.0357993	0.259048	0.137351	0.193949	0.310333	0.0282346	0.0234014	0.0794485	0	0	0.054249	0.0200519	0.0697322	0	0.362852	0.0965067	0.018792	0.082552	0.276759	0.166379	0.0737188	0.0423648	0.102627	0.016117	0.0777244	0.0901685	0.0423238	0.0998503	0.0606681	0.0210034	0.0601823	0.211168	0.0404578	0.454645	0.107862	0.124859	0.017306	0.42377	0.0190761	0.191438
LINC02410	0	0	0	0	0	0	0	0.0765347	0	0	0	0	0	0	0	0	0	0	0	0.0496017	0	0	0	0	0.0441197	0	0	0	0	0.101105	0	0	0	0	0	0.0386981	0	0	0	0	0	0	0	0	0	0	0.0484335	0	0
LINC01938	0	0.0118009	0	0	0	0	0	0.00772422	0	0	0	0	0	0	0	0	0	0	0	0	0	0	0	0	0	0	0	0	0	0	0	0	0	0	0	0.0156223	0	0.0111968	0	0	0	0	0	0	0	0	0	0	0
AC104784.1	0	0	0	0	0	0	0	0	0	0.0875093	0	0	0	0	0	0	0	0	0	0	0	0	0	0	0	0	0	0	0	0	0	0	0	0	0	0	0	0	0	0	0	0	0	0	0	0	0	0	0
OR4X7P	0	0	0	0	0	0	0	0	0	0	0	0	0	0	0	0	0	0	0	0	0	0	0	0	0	0	0	0	0	0	0	0	0	0	0	0	0	0	0	0	0	0	0	0	0	0	0	0	0
RNU6-1155P	0	0	0	0	0	0	0	0	0	0	0	0	0	0	0	0	0	0	0	0	0	0	0	0	0	0	0	0	0	0	0	0	0	0	0	0	0	0	0	0	0	0	0	0	0	0	0	0	0
ITGB7	0.766259	0.774253	0.087597	1.10964	0.631099	0.0303242	0.691508	1.06727	2.19794	0.0803812	0.804959	1.80414	1.11981	1.22118	0.00679244	1.18224	1.65137	1.24471	0.240126	1.20067	0.11095	1.72788	0.370354	0.392813	0.301818	0.39331	0.251555	2.1586	2.22326	0.665049	0.363506	1.10114	0.267534	1.45472	0.563991	1.16752	0.584514	0.627586	0.245062	0.863862	0.787414	0.366609	0.485052	0.33733	0.198247	0.416332	2.05168	0.316652	0.708089
AL121882.1	0	0	0	0	0	0	0	0	0	0	0	0	0	0	0	0	0	0.0682417	0	0	0	0	0	0	0	0	0	0.0376557	0	0	0	0	0	0	0	0	0	0	0	0	0	0	0	0	0.0645552	0	0	0	0
HNRNPA1P44	0.0640372	0.130696	0.0297704	0.0889425	0.0748196	0	0.0550812	0.0171093	0	0.0731733	0.211796	0.0336894	0.0264287	0.027185	0	0.0286993	0.136409	0.0971222	0	0.0665306	0.049183	0.0213798	0.0370197	0.278125	0.118355	0.0230463	0	0.0893198	0.0370993	0	0.0692746	0.100689	0.0197658	0	0.0737214	0.0865094	0.102046	0.124005	0.0128792	0	0.0776924	0.0496172	0.0484846	0	0	0.318359	0.0433091	0.0233948	0.044021
IGHD5-24	0	0	0	0	0	0	0	0	0	0	0	0	1.16154	0	0	0	0	0	0	0	0	0	0	0	0	0	0	0.785121	0	0	0	0	0	0	0	0	0	0	0	0	0	0	0	0	0	0	0	0	0
SAP18P2	0	0	0	0	0	0	0	0	0.0462445	0.0280259	0	0	0	0	0	0	0.0373183	0	0	0	0.0941871	0	0	0	0.0377757	0	0	0	0	0	0	0	0.0378522	0	0	0	0.0781689	0	0	0.0471144	0	0	0	0	0.0586481	0.081289	0	0	0
PRF1	3.80959	2.39375	0.22719	2.95568	3.60755	0.278844	3.24814	2.44518	11.6937	0.375661	2.0112	2.384	2.20023	5.4694	0.792754	7.97419	2.96751	8.40003	0.387159	5.99266	1.56959	15.9672	2.64534	0.28943	0.520034	3.96521	2.14225	19.1726	20.9316	9.72193	4.3074	5.37881	0.57594	0.648075	0.179009	6.57788	2.10973	0.696846	0.379744	2.65412	2.23686	0.43602	3.98598	1.68631	3.07014	0.43437	45.723	3.17305	4.59122
PPP2R3B	1.52039	1.55724	0.992735	0.986904	1.5703	1.60979	1.04996	1.2862	1.33738	0.744863	2.12964	1.29259	1.41472	1.05496	1.83331	0.87587	0.969033	4.08149	1.13038	2.47371	2.11963	1.55929	3.44353	2.03387	10.0495	2.78193	3.23783	0.895291	1.80324	1.70133	2.55153	8.83341	5.19973	5.46683	3.44671	5.88596	3.32528	2.27553	1.19048	1.21141	1.10852	1.15948	2.88847	2.05723	5.66758	0.546327	2.7026	2.11457	2.39507
RNU6-780P	0	0	0	0.300694	0	0	0	0.289213	0	0	0	0	0.446746	0	0	0.485129	0	0	0	0	0	0	0	14.1041	0.166721	0.584358	0	0	0.31356	0	0	0.212755	0	0	1.24617	0	0	0	0	0.207938	0.218883	0	0.204894	0.279508	0	0	0.183023	0	0.248042
LINC00705	0.0322571	0.0263339	0	0.00896051	0.00942212	0.015574	0	0.0172367	0	0	0	0.00848509	0.0399383	0.0958563	0.0174424	0.0289131	0.0392644	0.0163076	0	0.0558552	0	0	0	0.084059	0	0.208962	0.0339985	0	0.308349	0.113852	0.0174477	0	0.0199131	0.00960308	0	0.00871539	0.113087	0	0.830412	0.0991428	0.130452	0	0.0122115	0.116608	0.0462799	0.010691	0.0436318	0	0.00739149
AC009464.1	0.0600092	0.0979801	0	0.266714	0	0	0	0.0320662	0	0.0274283	0.0992371	0.094711	0	0	0	0	0.14609	0	0.067478	0.207819	0	0	0	7.19341	0.110911	0.0863869	0	0	0.173829	0.0847216	0	0.141534	0.111135	0.07146	0.414506	0.0324272	0.0382511	0	0	0	0.0970741	0	0.0908699	0	0	0	0.08117	0	0.0550028
SRGAP2C	0.866157	0.854816	1.09526	0.648029	0.627439	0.970194	1.27812	1.00795	0.746156	0.635188	0.773475	0.540738	0.981851	0.552368	0.799329	1.12832	0.782535	0.358094	0.999931	0.855889	0.685939	0.95622	0.845665	1.67194	1.20479	0.939321	1.30648	1.56573	0.691368	0.804363	0.418526	0.714246	0.285173	2.77571	0.691354	1.38749	0.603636	0.545673	0.99102	0.872593	0.82823	0.13124	0.813187	0.365795	1.73425	0.446556	0.55455	0.874764	0.658051
NEK2P2	0	0	0	0	0	0	0	0	0	0	0	0	0	0	0	0	0.0768121	0	0	0	0	0	0	0.0365429	0	0	0.221702	0	0	0	0	0	0	0	0	0	0	0	0	0	0	0	0.015926	0	0	0	0	0	0
FREM2-AS1	0	0	0	0	0	0	0	0	0	0	0	0	0	0	0	0.054251	0	0	0	0	0.139458	0	0	10.4098	0	0	0	0	0	0	0	0	0	0	0.348393	0.0981184	0	0	0	0	0	0	0	0	0	0	0	0	0
MSMO1	46.4304	15.1587	3.96322	36.4302	23.8835	3.54273	5.62514	11.3781	10.8113	5.95154	22.1204	15.938	6.24147	24.3583	3.57834	14.9162	21.9977	20.1323	3.75345	15.7323	22.3559	12.548	87.6293	14.0833	5.47391	31.4723	17.2012	13.1397	9.4042	15.1821	23.2926	20.0301	14.899	15.5348	23.0792	33.5825	16.6185	6.98025	17.4784	33.9338	36.6961	17.75	11.5461	28.4557	16.3081	19.4235	10.5571	20.5213	35.2336
AC005798.1	0	0	0	0	0	0	0	0	0	0.03324	0	0	0	0	0	0	0	0	0	0	0	0	0	0.126342	0	0	0	0.0811495	0	0	0	0	0	0	0	0	0	0	0	0	0	0	0.055062	0	0	0	0	0	0
AC091588.1	0	0	0.0728918	0.0435546	0	0.0757008	0.0674323	0.251349	0.236504	0.107498	0	0.123731	0.194129	0	0.0847825	0.210808	0.28628	0	0.0881536	0.162898	0	0.104695	0	3.13251	0	0	0	0	0.0908364	0	0	0.0616336	0.048396	0	0	0.0423631	0	0	0	0.0602382	0	0	0.118713	0	0.0749847	0	0	0	0
RNU1-18P	0	0	0	0	0	0	0	0	0	0	0	0	0	0	0	0	0	0	0	0	0	0	0	1.19255	0	0	0	0	0	0	0	0	0	0	0	0	0	0	0	0	0	0	0	0	0	0	0	0	0
ATP6V0D1	15.21	9.61637	9.74136	12.5211	14.2513	9.91489	12.2309	10.0651	16.2531	8.76911	10.7542	14.2349	9.69176	10.2194	9.57733	14.0019	14.0775	20.6253	9.22593	19.3985	8.65743	16.8774	34.157	3.19135	6.98882	11.5054	10.1215	13.6239	10.8628	19.8188	8.30485	12.9924	15.9926	15.8432	3.86266	11.234	12.7252	3.63158	16.5084	16.1059	10.9051	13.0862	13.6204	11.2212	14.6497	14.7438	17.9241	8.97734	8.8883
AL451074.5	0	0.0528191	0	0	0.0377968	0	0	0	0	0.0295721	0.106994	0	0.106808	0	0	0	0.0787544	0.130836	0.0727521	0	0.0496918	0	0	0	0.0398598	0	0	0	0	0.0913436	0	0	0.0399406	0	0	0	0	0.0501151	0.0520499	0	0	0	0.0489862	0	0	0.042887	0	0	0.0296509
SNORD69	1.46204	1.19358	0	1.2184	0.854109	0	0.314392	5.07812	1.92966	0.668253	2.72	1.15375	0.905096	4.03433	0	0.982859	0.222456	0.369569	1.23301	0.506324	2.24581	0.488125	1.2678	31.1146	3.37773	0.526175	2.6967	0.203928	1.27053	1.03206	0.79081	7.18392	0.902555	4.35257	6.73258	1.7776	3.26178	1.98183	1.61726	0.842553	2.95635	2.26564	1.3837	5.66275	2.79683	1.69598	0	2.40358	2.17761
AC009021.1	0	0	0	0	0	0	0	0	0	0	0.124113	0	0	0	0	0	0	0	0	0	0	0	0	0.130385	0	0	0	0	0.0434803	0	0	0	0	0	0	0	0.0956788	0	0	0	0	0	0	0	0	0	0	0	0
NUBP2	8.77145	5.69451	5.98669	5.76116	8.78667	5.05027	6.27674	7.05927	11.0923	4.20018	11.3904	9.46985	6.71796	5.04959	7.01216	7.83178	9.84845	26.3324	4.87759	10.3785	14.2154	11.5442	14.249	3.60109	11.7194	16.0501	9.09019	11.1111	7.2969	12.3438	15.1712	14.7643	22.6007	17.2618	19.0905	7.94143	15.7293	9.35789	11.7616	9.30466	10.2878	21.8228	8.7109	11.043	16.1744	16.2335	10.073	11.4891	14.2571
AC023271.1	0	0	0	0	0	0	0.180658	0.561159	0.31681	0	0	0	0.173364	0	0	0.188259	0	0	0	0	0	0	0.242838	14.5953	0	0	0	0	0	0	0.113605	0.165123	0	0	0	0	0.267758	0	0.168968	0	0	0	0.159022	0	0	0	0	0	0
AC055720.1	0	0	0	0	0	0	0	0	0	0	0	0	0	0	0	0	0	0	0	0	0	0	0	0.514677	0	0	0	0	0	0	0	0.0465821	0	0	0	0	0	0.0917898	0	0	0	0	0	0	0	0	0	0	0
RNU6-142P	0	0	0	0	0	0	0	0	0	0	0	0	0	0	0	0	0	0	0	0.546546	0	0.351268	0	14.6226	0	0	0.277231	0	0	0	0	0	0	0	0	0	0	0	0	0	0	0.135868	0	0	0	0	0	0	0
AL355862.1	0.159458	0.0650887	0	0.0885898	0	0.230962	0.137157	0.127811	0.481048	0.0364416	0	0.209724	0.197429	0.067693	0.172447	0.428783	0	0	0.179304	0	0	0	0	1.10809	0.0491191	0	0	0	0	0	0	0	0.0492186	0.0474713	0	0.0430832	0	0	0	0	0	0	0.0603654	0	0	0	0	0	0
RPL22P14	0	0	0	0	0	0	0	0	0	0.0767992	0.069466	0.0441985	0	0	0	0	0	0	0	0	0	0	0	0	0	0	0	0	0	0	0	0	0	0	0	0	0	0	0	0.0645538	0	0.0433965	0	0	0	0.0556891	0.056819	0	0
C8A	0	0	0	0	0.00697861	0	0	0.0319165	0.00900944	0	0.0395095	0	0	0.0202849	0	0	0	0.0362353	0	0	0	0	0	0	0.0220786	0	0	0	0	0	0	0	0	0	0.261295	0	0	0	0	0	0	0	0	0.111044	0	0	0	0	0.0054746
AL355989.1	0	0	0	0	0	0	0	0	0	0	0	0	0	0	0	0	0	0	0	0	0	0	0	0	0	0	0	0	0	0	0	0	0	0	0	0	0	0	0	0	0	0	0	0	0	0	0	0	0
AC027031.2	1.2297	3.65937	1.25401	1.20108	5.39943	1.81943	1.2795	1.42018	2.7823	0.870283	4.9035	1.64864	1.39156	6.02863	1.45857	1.79556	2.93331	2.60704	1.40505	0.659398	0.822594	1.68195	0.665024	1.03371	0.733151	8.80833	1.29609	0.431568	0.723906	0.868053	1.83449	3.72673	3.37933	1.74777	2.21484	2.39004	3.41349	10.3393	5.03415	2.84987	3.9143	11.6999	0.901015	8.15319	21.38	4.49633	9.13488	0.420265	21.2788
AC245291.2	0	0	0	0	0	0	0	0	0	0	0	0	0	0	0	0	0	0	0	0	0	0	0	0	0	0	0	0	0	0	0	0	0	0	0	0	0	0	0	0	0	0	0	0	0	0	0	0	0
KRT16P2	5.51629	0.275716	0	36.0256	0.142494	0	1.53319	0.360937	0.268866	0	0.713647	4.2544	0.154872	5.38448	0	0.100907	0.0228388	0.0379424	0	5.54914	0.0288213	0.238042	0.195242	0.228174	0.0346781	0.256598	0	0.0418731	2.31533	8.21179	3.35923	2.03564	0.0347484	0.458035	0	0.324445	0.932868	7.09229	1.58492	0.0720851	0.470453	0.193838	0.042618	2.34488	0.107678	0.22387	0.241102	1.79592	0.214969
CIR1P3	0	0	0	0	0	0	0	0	0	0	0	0	0	0	0	0	0	0.118817	0	0	0	0	0	0	0	0	0	0	0	0	0	0	0	0	0	0	0	0	0	0	0	0	0	0	0	0	0	0.0429311	0
METTL18	1.87272	2.59175	2.93521	2.12048	4.48029	4.02999	3.12958	4.56509	4.38514	1.45921	3.25913	3.1621	2.34075	1.36287	2.73894	3.46907	4.85216	11.4512	1.82503	4.12599	6.36972	4.34688	9.52701	5.70124	4.0216	4.35195	5.84626	5.65208	8.96885	7.67998	4.86213	5.55265	3.58934	3.62121	7.92561	10.0425	4.19504	4.15832	4.06776	3.7413	6.28964	4.10892	8.04827	2.63425	5.28837	3.99599	2.72609	7.68869	5.58266
ZYG11AP1	0	0	0	0	0	0	0	0	0	0	0	0	0	0	0	0	0	0.0679971	0	0	0	0	0	0	0	0	0	0	0	0	0	0	0	0	0	0	0	0	0	0	0	0	0	0	0	0	0	0	0
RPS26P42	0.172665	0.140959	0	0.0479635	0	0	0	0	0	0	0	0.0454187	0	0	0	0	0	0	0	0	0	0.0576467	0	13.3485	0	0	0	0	0	0.121885	0	0	0	0	0	0	0	0.0668714	0	0	0	0	0	0	0	0	0	0	0
CXCR6	0.791536	1.09121	0.118031	0.817275	2.57813	0.108158	1.2589	2.00707	3.82399	0.201371	1.32131	1.99567	3.27906	1.82593	0.040378	3.68796	3.29038	4.22812	0.142744	0.822356	0.556314	3.08643	1.31232	14.0625	0.299028	0.446111	1.47177	6.12016	5.73643	2.15066	0.690673	1.03911	0.0414878	0.257874	0.335267	2.1144	0.704454	0.21401	0.219268	2.93772	1.10528	0.378007	1.54913	0.470469	0.857081	0.0296989	3.28266	0.932991	0.403816
AC103952.1	0	0	0	0	0	0	0	0	0	0	0.217487	0	0	0	0	0	0.160085	0	0	0	0	0	0	1.37087	0	0	0	0	0	0	0	0	0	0	0	0	0	0	0	0	0	0	0	0	0	0	0	0.192187	0
AC103810.1	0.116299	0.166151	0.0270332	0.145377	0.0169851	0.05615	0.100034	0.310724	0.0219279	0	0.144242	0.0458879	0.119994	0.271541	0.157216	0.078182	0.0176953	0.11759	0	0.261792	0.0223305	0.0970703	0.033616	9.59703	0.340332	0.104637	0.122577	0.113551	0.168441	0.164192	0.0786316	0.342869	0	1.02137	0.167358	0.219956	0.203861	0.0450415	0.0233902	0.134042	0	0.0150184	0.308188	0.0300298	0.111238	0.0963628	0.176972	0.0424876	0.399736
AC007128.1	0.789803	0.235591	0	0	0.0976026	0	0.0261287	0.194785	0	0	0	0.0399527	0	0.0128956	0	0.163368	0.240343	0.0921429	0	0.568077	0.384958	0.486808	0.0175609	11.9795	2.37675	1.08231	0.448237	0.177955	0.457564	0.12866	0.238246	0.811981	0.00937624	0.967641	0.646962	0.131319	0.377578	0.0117648	0.763684	0	0.184273	0.462888	0.931478	0.847121	0	0.442988	0.32871	0.14427	0.0556855
LINC02673	0	0.0164705	0	0	0	0	0	0	0	0	0	0	0	0	0	0	0.0245578	0.0407983	0	0	0	0	0	0.0350497	0	0	0	0	0	0	0	0	0.0249092	0	0	0	0	0	0	0	0	0	0	0	0	0	0	0	0
CDH5	2.33279	7.43691	7.29132	6.82835	3.14406	6.73044	18.7318	3.85546	10.3643	11.0976	2.76276	5.83384	9.64319	6.23799	4.54617	17.6401	4.61499	7.93855	6.29022	1.79201	3.00785	4.10346	2.10324	9.34986	1.44879	2.3677	5.53338	4.74333	3.45378	2.29544	1.01708	2.60835	2.65035	3.75722	5.2952	3.48631	3.53268	4.7966	2.77524	3.92895	3.51064	0.698653	10.7508	4.34182	4.18307	2.67404	8.97215	5.2684	3.62194
AC006435.5	0	0	0	0	0	0	0	0	0	0	0	0.264402	0	0	0	0	0	0	0	0	0	0	0	9.60425	0	0	0	0	0	0	0	0.197558	0	0	0.289291	0	0	0	0	0	0	0	0	0.259543	0	0	0	0	0
CARD8	0.868692	1.68319	1.58908	1.39584	0.895404	1.13945	2.22662	2.4338	2.28568	0.989146	2.39066	1.71923	2.24275	1.01483	1.14194	2.48228	2.60905	2.34443	1.53988	1.042	1.53838	1.73143	0.891102	7.37557	1.89929	1.41978	2.01475	2.3553	2.24894	1.22028	0.779584	1.59354	0.798349	1.25872	1.03265	1.88119	2.05113	1.88371	0.793432	1.85691	1.45807	0.754613	3.2177	2.28917	1.54932	1.31473	1.58436	1.43329	1.9676
SNORD74B	0	0	0	0	0	0	0	0	0	0	0	0	0	0	0	0	0	0	0	0	0	0	0	0	0	0	0	0	0	0	0	0	0	0	0	0	0	0	0	0	0	0	0	0	0	0	0	0	0
AC005076.1	0	0	0	0	0	0	0	0.147442	0	0.126116	0	0	0	0	0	0	0	0	0	0.382225	0	0	0	23.4885	0	0	0	0	0	0	0	0	0	0	0	0	0	0	0	0	0	0	0.208912	0.284988	0	0	0	0	0
AC026495.1	0.0178468	0	0	0.0198302	0	0	0	0.019073	0.174979	0	0.0147566	0.0281671	0	0	0	0.0159967	0.0325855	0.180449	0	0	0	0.0238336	0	0.093014	0.0109949	0	0.0376204	0.00995715	0.031018	0.0503925	0	0	0	0	0	0.00964385	0.0227518	0.0276475	0	0.0411392	0	0	0.108099	0.018433	0.0170701	0.01183	0.01207	0.0391198	0.00817892
AC025647.1	0	0	0	0	0.161192	0	0	0.442325	0	0	0.228148	0.290323	0	0.937083	0	0	0.167932	0	0	0.382225	0	0	0	5.75228	0	0.198605	0	0	0	0	0	0.650779	0	0.164288	0	0.298203	0	0	0.110989	0	0	0	0.417824	0	0	0.365801	0	0	0.126453
BOLA2B	0.28866	0.235655	0	0.286375	0.373399	0.0398192	0.195084	0.253405	0.497612	0.0848167	0.255726	0.303723	0.136151	0.192565	0.0445962	0.406585	0.464305	2.16814	0.139108	0.385585	2.77128	0.798523	1.07276	0.10746	0.749453	0.801405	2.49914	0.563677	0.286684	0.931504	0.45725	1.73446	1.87107	0.785694	1.85146	0.389958	1.51141	1.27766	0.721549	0.301015	0.717104	1.62951	0.530774	0.617579	0.926899	0.642362	1.36657	0.241043	0.198433
AC021749.1	0	0	0	0	0	0	0	0	0	0	0	0	0	0	0	0	0	0.046881	0	0	0	0	0	0	0	0	0	0	0	0	0	0	0	0	0	0	0	0	0	0	0	0	0	0	0	0	0	0	0
HNRNPCP6	0	0.105517	0.0300438	0.0359038	0.0188767	0	0.0277936	0.0517993	0	0.103384	0.133588	0.0509982	0.133357	0	0	0.115852	0.09833	0.163357	0	0.0223806	0	0.0215761	0	0.112272	0.119442	0	0	0.0721122	0	0	0.0699108	0.0254035	0.0199474	0.0192392	0	0.0174608	0.082387	0.0250288	0.0259951	0.0496568	0.0261353	0.100146	0.04893	0.133496	0	0.0856755	0	0.0472193	0.0888507
RGMA	2.22739	0.211562	2.60467	1.51233	0.120112	1.26359	1.89193	0.627152	1.44405	1.39495	0.177088	0.768437	1.50617	0.356407	1.40592	1.9005	0.305015	1.4812	1.03315	0.6705	0.0822462	0.0557735	0.324388	0.0632527	0.281045	0.382309	0.160271	0.466018	0.163783	0.414247	0.353325	0.0202053	0.257816	0.179803	0.0295873	0.0254611	0.162456	0.0182483	0.0706423	0.223809	0.00692911	0.0165944	0.885375	0.0154845	0.268355	0.166101	0.30273	0.184655	0.105023
NFU1P2	0	0	0	0	0	0	0	0	0	0	0	0	0	0	0	0	0	0	0	0	0	0.0801399	0	0.104252	0	0	0	0	0	0.0847216	0	0	0	0	0	0	0	0	0	0	0	0	0	0	0	0	0	0	0
SPDYE21	0.136127	0.0833482	0.158211	0.094535	0.0596431	0.0657233	0.175634	0.254591	0.128333	0.108884	0.112557	0.196942	0.168543	0.0577887	0.147216	0.366047	0.0828493	0.206458	0.0765348	0.141428	0.23524	0.295413	0.118042	2.01017	0.0838647	0.0244955	0.215214	0.0949361	0.216876	0.096093	0.202484	0.133776	0.294122	0.101314	0.156714	0.478134	0.238619	0.131802	0.164269	0.104597	0.0825775	0.17579	0.103067	0.281198	0.162754	0.157909	0.0920646	0.149195	0.140367
PIP5KL1	0.438044	0.44701	0.180146	0.219963	0.2559	0.154551	0.202882	0.189057	0.241424	0.12321	0.821907	0.2792	0.243364	0.708071	0.282414	0.196317	0.410155	0.36625	0.170503	1.13775	2.82088	1.3556	0.0779175	0.102443	0.46189	1.49765	0.736931	0.888285	0.6198	0.0713579	0.419193	0.56293	3.19298	1.14357	0.436404	0.910407	1.22426	0.659027	0.39645	0.0388366	0.483758	0.604836	0.146695	0.55684	0.12086	1.34572	1.17932	1.14484	0.911094
AC131156.1	0	0	0	0	0.0574881	0	0	0	0.0742176	0.0449786	0	0	0	0	0	0.176411	0	0	0	0	0	0	0	2.05151	0	0	0	0	0	0	0	0	0	0	0	0	0	0	0	0	0	0	0	0	0	0	0	0	0
AL390318.1	0	0	0	0	0	0	0	0	0.030897	0.0187247	0	0.0215524	0	0	0	0	0	0	0	0	0	0	0	11.7432	0	0	0	0	0	0	0	0	0	0	0	0	0	0	0	0	0	0	0	0	0	0	0	0	0
HMGN2P32	0	0	0	0	0	0	0	0	0	0	0.0865097	0	0	0	0	0	0.0636769	0	0	0	0	0.0698618	0	0	0	0	0	0.0583733	0.0606139	0.443135	0.0565914	0	0	0	0.120448	0	0	0	0.042085	0	0	0	0	0	0	0	0.141519	0	0
AC010719.1	0.791206	0.0307581	0	0.104659	0.0440204	0	0.0324072	0.422785	0.369399	0	1.43303	0.396425	0.186593	0.319888	0	0.202624	0.091722	1.90474	0	0.808966	0.347244	0.32705	1.56821	0.523634	0.696347	0.0813564	4.84467	0.0840826	0.196447	0.425536	0.855917	0.829373	1.04664	2.55735	0.216871	1.48622	0.79252	0.0291835	0.0606204	0.868495	0.670422	6.01364	0.969888	0.0389141	0.288295	0.849128	0.662508	0.495518	1.32953
CCDC75P1	0	0	0	0	0	0	0	0	0	0	0	0	0	0	0	0	0	0	0	0	0	0	0	0	0.0219204	0	0	0	0	0	0	0	0	0	0	0	0	0	0	0	0	0	0	0	0	0	0	0	0
RN7SL36P	0.101972	0	0	0.169958	0	0.0984659	0	0.0544893	0	0	0	0	0	0	0	0.0914012	0	0	0	0	0	0.0680899	0	1.41723	0	0	0	0.0568929	0	0	0	0	0	0.0607151	0	0	0	0	0.0410176	0	0.0824778	0	0	0	0	0	0.0689651	0.149014	0
PDCD6IPP1	0	0.429799	0.285545	0.243743	0.0256299	0.529551	0.320763	0.45715	0.0661769	0.491293	0.108828	0.346216	0.199173	0.0372496	0.450742	0.117974	0.173561	0.0665396	0.419331	0.0607746	0	0.0146476	0.0253627	0.304875	0.0675722	0	0.138723	0.0489553	0.0508344	0	0.154248	0.137967	0	0.0391833	0.0252537	0.0118537	0	0.0169915	0.335302	0.0168554	0.283883	0.0566556	0.149479	0.0453138	0.12589	0.0581632	0.207701	0.0641122	0.110584
MIR5697	0	0	0	0	0	0	0	0	0	0	0	0	0	0	0	0	0	0	0	0.749749	0	0	0	5.0148	0	0	0.380304	0	0	0	0	0.283673	0	0.214838	0	0.584937	0	0	0	0.27725	0	0	1.09277	0	0	0	0	0	0
MIR4526	0	0.264096	0	0	0	0	0	0	0	0	0	0	0	0	0	0	0	0.654179	0	0	0	0.432019	0	0.562004	0	0	0	0	0	0	0	0	0	0	0	0.174809	0	0	0	0	0	0	0	0.334124	0	0	0	0	0
PDE7B	0.378666	4.14625	4.78825	0.896722	2.40568	3.93069	4.34819	7.08197	4.56225	2.9834	4.43818	1.42686	3.4811	2.61622	1.44865	7.57311	2.38816	2.5078	2.69315	0.242603	0.283559	0.527817	0.191542	2.16267	0.294524	0.228266	0.284364	0.726231	0.521018	0.380905	0.0640056	5.74559	1.05776	0.853933	2.23959	0.411797	1.36977	3.791	0.441715	2.74592	1.78405	5.51342	0.727502	0.948427	0.493479	1.59387	1.0724	0.0622522	0.481566
RNU6-606P	0	0	0	0	0.59249	0	0	0	0	0.115891	0	0.133392	0	0	0	0	0	0	0	0	0	0	0	7.92881	0	0	0	0	0	0	0	0	0	0	0	0	0.16162	0	0	0	0	0	0	0	0	0	0	0	0
AC112493.1	0	0.103614	0	0	0.092681	0	0.0272922	0	0	0	0	0	0	0	0	0	0.0965563	0	0	0	0.0487395	0	0	8.26849	0	0.0228385	0.0334427	0.0177028	0	0	0.0343249	0.0249453	0.0195876	0.226706	0.84015	0	0	0	0.0255262	0	0	0.393357	0.192189	0	0	0	0.386267	0	0.0145413
EID1	40.4161	64.4697	133.756	32.3405	46.9924	114.359	131.902	78.978	87.7961	130.072	76.7602	57.5958	111.878	44.3286	122.026	97.405	72.2508	38.7721	107.708	37.0529	42.7804	54.6693	27.6125	31.3834	58.1212	20.5839	52.4859	42.29	50.3841	41.6537	44.9936	45.004	45.3861	49.8346	29.9895	23.8185	59.0732	29.285	33.598	65.1118	60.6838	34.0102	53.597	56.1896	44.6901	72.7237	31.9393	30.0496	65.5741
SPIN2A	0.00974189	0.0715773	0.0543471	0.0162369	0.0284555	0.00940692	0.0837944	0.0676732	0.0146945	0	0.0241652	0.0512513	0.0241234	0.0248137	0.0210709	0.139712	0.0237163	0.00985005	0.0219087	0.0404849	0.202018	0.0325248	0.0112635	3.14792	0.0180052	0.0280481	0.18482	0.0271762	0.0451509	0	0.0579626	0.0153177	0.0180417	0.00580041	0.0112151	0.0105285	0.0124194	0.0301836	0.0313488	0.0149709	0	0.0301928	0.0737591	0.0301857	0.0279538	0.0387452	0.0592971	0.00711803	0.0133937
RPS3AP27	0.0359902	0.058763	0	0.019995	0	0	0	0.0384631	0.0271435	0.0328999	0.0892753	0.0757365	0	0	0.0389219	0.0322592	0.0438084	0.0363898	0.0404695	0	0	0	0.0832233	12.8176	0.0221727	0	0.0379331	0.0200798	0.0417011	0	0	0.0282947	0.0666529	0.0428577	0	0.0583441	0.0229409	0	0.0434304	0.0276541	0	0.0185906	0.0544987	0.0371724	0	0.119283	0.0486812	0.0262967	0.0494814
C16orf97	0	0	0	0	0	0	0	0	0	0	0	0	0	0	0	0	0	0	0	0	0	0	0	0.131791	0	0	0	0	0	0	0	0	0	0	0	0	0	0	0	0	0	0.00489819	0	0	0	0	0	0	0
AC091305.1	0	0	0.0166042	0	0	0.017244	0	0	0	0	0	0	0	0	0	0	0	0.0361127	0	0.012369	0	0.0119244	0	0	0	0	0	0	0.0103459	0	0	0	0	0	0	0	0	0	0	0	0	0	0	0	0	0	0	0	0
AC135983.5	0.0669041	0.0364126	0	0	0	0.0215345	0.0575472	0	0.117737	0.0101932	0.0368797	0	0.0368158	0	0	0	0.013573	0.180392	0	0	0	0.0595652	0.0257847	0	0	0	0.0235053	0	0	0	0	0	0.0137672	0	0.025674	0	0.0568614	0	0	0	0	0.034559	0.0675404	0	0	0.0295655	0	0.0162948	0
RNU6-138P	0	0	0	0	0	0	0	0	0	0	0	0	0	0	0	0	0	0	0	0	0	0	0	26.0465	0	0	0	0	0	0	0	0	0	0	0	0	0	0	0	0	0	0	0	0	0	0	0	0	0
AL353572.2	0	0.092151	0.0699683	0	0.109904	0	0.0647278	0.180951	0.085132	0.0515931	0	0.0395895	0.0310572	0.031946	0.122073	0.0337256	0.228999	0.0760877	0	0.0521216	0.288983	0.150745	0	0	0	0.0270825	0	0.209926	0.0653949	0	0.264572	0	0.418095	0.201626	0	0.040664	0.0239837	0.0291445	0.0151348	0.0289111	0.0912989	0.738553	0.113952	0.038862	0.215932	0.174587	0.127235	0	0
INPP5F	2.03388	3.63033	4.95577	2.27727	1.51127	4.94433	3.86717	4.04458	2.04189	3.71645	3.56996	3.61597	4.38845	2.11311	4.92007	4.04187	6.03454	1.62804	4.5941	7.06213	1.37369	2.50174	3.3056	13.568	3.55299	4.66474	3.38006	2.60795	2.62794	1.88912	2.59106	1.89706	1.5667	4.02602	1.13992	2.40538	2.82601	2.2802	2.88493	4.21543	2.53253	1.47452	3.60328	3.27082	2.8754	2.55446	1.80992	4.25619	3.03751
PROKR1	0.00658655	0.0161313	0	0.00365928	0.073108	0.00636007	0.0226615	0.0211173	0.00993506	0	0.0163382	0.0103954	0.00543665	0.00559223	0.00712308	0.04723	0.0240521	0	0.0296252	0	0.136586	0	0.022846	0.0228853	0.0405781	0.00948174	0.284627	0.0036748	0.0152634	0	0.0142505	0.0983859	0	0.137259	0.0530784	0.0533876	0	0.0102036	0	0	0.0213095	0.156504	0.0149607	0	0	0.00873196	0.0133637	0	0.0392408
EEPD1	2.20649	4.25207	3.90336	1.87749	2.64585	3.53234	4.67982	4.85581	5.22445	3.14497	1.92045	3.44273	4.09307	3.02701	3.81796	5.29308	2.78829	3.04705	2.92509	5.63046	0.856254	1.64394	0.966743	0.53464	1.10538	1.03232	1.42596	1.50642	0.703068	0.76239	0.376887	0.830827	0.401466	1.71135	0.280756	3.23809	4.77456	2.41524	1.51116	2.0925	0.826582	1.95557	2.34324	2.43489	1.72725	1.40871	1.28807	0.649121	3.16666
RPS20P33	0.397519	0.454334	0.295685	0.220849	0	0.38385	0.478693	0.807181	0.179883	0.145354	0.788851	0.33461	0.196871	0.202505	0.08598	0.498833	0.483873	0.401932	0.268196	0.385464	1.83186	3.23831	1.83844	2.90051	1.22451	2.28901	2.26248	0.443571	1.19755	0.561221	1.03207	1.18758	0.981592	1.79881	1.64749	1.03107	2.78725	0.246329	0.799495	0.733068	1.99345	1.56056	3.25053	2.87403	1.90109	0.948602	1.34423	0.232361	2.44118
AL133279.2	0	0	0	0	0	0	0	0	0	0	0	0	0	0	0	0	0	0	0	0	0	0	0	0.685435	0	0	0	0	0	0	0	0	0	0	0	0	0	0	0	0	0	0	0	0	0	0	0	0	0
AP003041.2	0.437889	0	0	0	0	0	0	0	0	0	0	0	0	0	0	0	0.0242278	0	0	0	0	0	0	0	0	0	0	0	0	0	0	0	0	0.11851	0	0	0	0	0	0	0	0	0	0	0	0	0	0	0
RN7SKP299	0	0	0	0	0	0	0	0.0499637	0	0	0	0	0	0	0	0	0	0	0	0	0	0	0	18.6806	0	0.0673015	0	0	0	0	0	0	0.0577215	0	0	0.101052	0	0	0.0376108	0	0	0	0.070794	0.193148	0	0	0	0	0
AL049610.1	0	0	0	0	0.0441979	0.0730553	0.195227	0.0404276	0	0.138321	0.0625567	0	0.0624484	0	0.245459	0	0	0	0.085073	0.157205	0	0	0	0.131436	0.186441	0	0	0	0	0	0	0	0	0	0	0.0408827	0	0.0586024	0	0	0.0611932	0	0.0572823	0.0781419	0	0	0	0	0.0693449
AC138392.1	0.611169	0.573785	0.909208	0.135818	0	0.708185	0.551978	0.538859	0.322657	0.838037	0.429543	0.144689	0.529692	0.285398	0.760097	0.657374	0.260377	0	0.58415	0.126993	0	0.306072	0	0.690148	0.3577	0.28594	0.0644162	0.238691	0.247852	0.0862854	0.165289	0.21622	0.0188645	0.200142	0.175899	0.165129	0.13635	0.07101	0.553136	0.375688	0.543762	0.0157848	0.370189	0.189373	0	0.344353	0.165336	0.334918	0.742239
PHAX	7.06378	5.77201	7.79167	6.61792	8.12754	9.46996	8.09369	8.97678	7.01808	5.29268	9.45069	7.7992	8.68129	7.5355	8.65398	9.22274	7.7773	3.81488	7.70113	4.45475	3.01292	8.95476	4.64108	20.2642	10.3657	4.89675	5.7624	4.73727	7.09362	8.62952	8.83989	7.19277	7.38574	9.30405	5.70142	4.42271	8.03738	4.7194	9.47555	9.68867	9.75067	6.47958	6.59153	6.71026	4.83666	8.2934	9.55023	8.12275	8.60076
AC125612.1	0	0	0	0	0	0	0	0	0.056303	0	0	0	0	0	0	0	0.0454353	0	0	0	0	0	0	9.5973	0	0	0	0	0	0	0.0403795	0	0	0	0	0	0	0	0	0	0	0.0771237	0	0	0	0.049485	0.050489	0	0
ZNF480	2.50249	2.57035	1.72615	1.47114	2.94426	2.49512	2.24762	4.36307	2.67303	1.37523	4.62439	3.04948	2.9687	2.6633	2.41053	4.6322	4.72148	3.35409	1.28918	3.9382	6.32924	1.90027	6.08953	13.083	6.08444	5.74304	6.31181	3.96782	3.60763	2.82644	2.17203	8.23109	3.80105	6.42089	10.5456	5.91855	7.11507	5.88728	4.70766	5.04864	7.28199	4.41606	4.09788	5.0672	4.58678	5.6361	2.25531	2.36852	4.26471
SPTLC1P4	0.108247	0	0	0	0	0	0	0.0578425	0	0	0.179008	0.056948	0	0	0	0	0	0	0	0	0	0	0	0.37611	0	0.545401	0	0.060394	0.125424	0.30565	0.117101	0	0	0.45116	0	0.0584937	0	0	0.478959	0	0	0	0.0819577	0.111803	0	0	0.146418	0	0.0496083
CNOT7	5.61703	5.39397	4.67741	4.35233	6.27885	5.11843	6.22516	7.29208	5.87538	4.57048	8.40635	6.2227	5.57259	5.24075	4.63382	7.0242	5.54899	5.44535	5.09281	9.40204	12.0751	3.7541	4.21957	14.977	8.15852	9.55777	4.10407	6.19172	5.6501	5.35215	5.24593	3.58496	6.19361	6.32287	4.69886	5.25753	6.70016	2.17941	7.37412	7.64788	4.95301	4.32295	4.40668	6.34344	4.28528	7.2506	4.46854	5.19221	6.89049
CABP2	0	0.0230686	0	0	0	0	0	0	0	0	0	0	0	0	0	0	0	0	0	0	0	0	0	0	0	0	0	0	0	0	0	0	0	0	0	0	0	0	0	0	0	0	0	0	0	0	0	0	0
H3P33	0	0	0	0.0845194	0	0	0.0654276	0	0	0	0	0	0	0	0	0	0	0	0	0	0	0	0	5.15373	0	0	0	0.042439	0	0	0	0	0	0	0	0	0.0484859	0	0	0	0	0	0	0.0785643	0	0	0	0	0.0697198
AC113194.1	0	0	0	0	0.0657664	0	0	0	0	0	0	0	0	0	0	0	0	0	0	0.0389869	0.0432319	0.225514	0.130161	0	0.242746	0.850825	0.118655	0.0314049	0.260882	0.0794689	0	0.044253	0	0	0.0648011	0	0	0	0.13585	0	0	0	0	0	0.269195	0	0.799443	0.20564	0.361148
CCDC188	0.140898	0.359454	0.0818778	0.322898	0.0514443	0.10204	0.272683	0.150579	0.717282	0.0885498	0.305816	0.287235	0.377973	0.254209	0.114281	0.363088	0.139348	3.00951	0.118825	0.0609933	0.0541075	0.223444	0.0814526	0.856722	0.303813	0.0633847	0.426949	0.117916	0.173459	0.0497302	0.057158	0.180003	0.358791	0.377513	0.405514	0.0951712	2.20037	0.313768	0.106266	0.0676643	0.113962	0.0727801	0.293365	2.43756	0.202149	0.490329	0.357341	0.0900801	0.540786
PRSS37	0.0127755	0	0.0237568	0.00709764	0	0	0	0.0477864	0	0	0.0316901	0	0.0421803	0	0.0276323	0	0.0155507	0	0	0	0	0	0	0.510472	0.00787065	0	0	0.00712775	0	0	0.00691016	0.0100438	0	0	0	0	0.0162867	0.00989563	0.0102777	0	0.0619987	0	0.0193454	0	0	0	0	0	0.00585482
CD46P1	0	0	0	0	0	0	0	0.0591313	0	0	0	0	0	0	0	0	0.0224497	0.18648	0	0	0	0	0	0	0	0	0	0	0	0.0520766	0	0	0	0	0	0	0	0	0	0	0	0	0	0	0	0	0.0748402	0.053903	0.0169045
MMP1	2.68585	6.72961	0.132833	0.198428	15.632	0.0275904	0.368653	0.732868	6.86351	0.222016	0.708765	3.87073	0.589614	30.5791	0.0772511	19.8228	71.6987	11.0216	0.433743	15.3771	1.06434	59.412	1.65179	1.21615	5.88823	6.00534	89.8343	54.5042	830.337	26.0795	11.058	5.0992	1.97554	2.51786	0.493409	8.26037	674.69	88.8049	39.3012	11.1201	98.2429	24.766	57.3288	113.368	10.2759	3.39972	274.172	151.975	171.768
AC025062.1	0	0.0713551	0.0406338	0.169958	0.280835	0	0.150361	0.163468	0.13184	0.199749	0.252947	0.0229914	0.108218	0	0.141787	0	0.345774	0.17675	0.0982831	0.272424	0.0671303	0.0291814	0	0.303692	0.0538479	0.157281	1.1976	0.0975306	0.126593	0	0.070915	0.0687158	0.269785	0.0260208	0.0503114	0.0236155	0.111427	0.0677021	0.0351579	0.06716	0.0353476	0.383762	0.132354	0	0.167202	0.43453	0.0591129	0.0638633	0.160226
LINC02405	0	0	0	0	0	0	0	0.0102656	0.0144889	0	0	0.131389	0	0	0	0	0.10523	0.0388489	0	0	0	0.218074	0	0	0	0	0	0.0428735	0	0	0	0.0302068	0	0.1487	0.0221164	0	0	0.0148806	0	0	0	0	0	0	0	0	0	0	0.290539
AIFM1	13.289	7.72827	9.15806	8.63154	12.3436	10.9413	11.6208	13.2922	10.7094	9.61872	13.9092	12.0073	11.7138	8.39166	9.95231	18.7178	12.9168	21.674	9.64922	17.8661	8.58492	15.3196	17.8155	10.0865	17.2499	14.4304	10.9646	8.16944	15.3582	14.4707	16.9176	23.3245	18.194	19.1803	11.9566	16.2342	13.0289	15.173	14.4678	13.6451	18.2951	18.4867	9.42984	12.3714	10.2678	17.0701	17.6698	14.2878	10.1203
LCE1A	0	0	0	0	0	0	0	0	0	0	0	0	0	0	0	0	0	0	0	0	0	0	0	0	0	0	0	0.0744191	0	0.564945	0	0.0524324	0	0.71477	0.0767786	0	0	0	0	0	0	0	0	0	0	0	0	0	0
Z93930.1	0	0.0937809	0	0	0	0	0	0.122768	0	0	0.189968	0.0604346	0	0	0	0	0	0	0	0.238696	0	0.0767054	0	2.79396	0	0.0826846	0	0	0	0	0	0	0	0	0	0	0.0732236	0	0	0	0.185828	0.0593381	0.173951	0	0	0.0761463	0	0.0839347	0.157937
AL137224.1	0	0	0	0	0	0	0	0	0	0	0	0	0	0	0	0	0	0	0	0	0	0	0	0	0	0	0	0	0	0	0	0	0	0	0	0	0	0	0	0	0	0	0.0547789	0	0	0	0	0	0
RNU4-26P	0	0	0	0	0	0	0	0	0	0	0	0	0	0	0	0	0	0	0	0	0	0	0	0.913913	0	0	0	0	0	0	0	0	0	0	0	0	0	0	0	0.202108	0	0	0	0	0	0	0	0	0
NPIPB7	0.0377017	0.0153894	0	0.0209459	0	0.0182027	0	0.010073	0	0	0.0155868	0.0297518	0.0155598	0	0	0	0.0114729	0	0	0.0130566	0	0.0125873	0.0217953	0.0982472	0.0116136	0	0.0198685	0.0105174	0	0	0	0	0.0814596	0.0448959	0.13021	0.0305593	0.0240318	0.0730076	0.0151652	0	0	0.0584239	0.0570904	0	0	0	0	0.0137736	0.0604736
BFSP2-AS1	0.0314814	0.0257006	0	0.0699602	0	0	0	0.0336444	0.118715	0.0143891	0	0	0	0.0801866	0	0.0846534	0.0191601	0.318309	0	0.0218048	0.0725367	0.021021	0	0.273458	0.0581847	0	0	0.158078	0.0182384	0	0	0.0495	0	0	0	0.0170116	0	0	0	0.0241896	0.0254629	0	0.0476711	0	0	0	0	0.0230022	0
AC114324.1	0	0	0	0	0	0	0	0	0	0	0	0	0	0	0	0	0	0	0	0	0	0	0	0	0	0	0.00941106	0	0.00517295	0	0.00965932	0	0.00551211	0	0	0	0	0	0	0	0	0	0	0	0	0.00591873	0	0	0
CPA3	3.47235	9.57347	13.1832	7.7842	0.951976	35.5884	44.1721	11.1654	44.7497	40.0047	1.76296	15.4875	16.1409	15.1546	12.8632	45.2661	11.3452	15.9992	17.5018	7.91131	2.22242	0.752526	3.7682	1.0054	1.32295	1.7868	2.27935	7.55382	8.68195	15.739	0.807285	2.43056	0.329056	3.94451	1.59548	0.699518	0.757198	0.365694	2.20536	4.03723	0.899222	0.0472007	17.9074	0.990982	3.36494	0.696565	1.3287	2.28118	9.1013
ANO10	10.3592	4.1068	6.38984	6.9382	10.7009	5.16083	7.22995	8.65592	7.00984	5.27012	6.51873	6.23402	6.13395	6.01119	5.53817	8.40255	10.9053	7.16398	6.20133	4.77105	12.5313	11.9539	17.972	8.6839	9.7075	11.5561	11.9283	7.43393	6.84957	5.51638	4.6559	6.85933	8.81361	13.6385	9.39475	12.3807	10.3696	8.20544	15.6569	8.22154	10.8028	12.1373	6.54948	7.505	14.7658	9.60844	5.25272	13.6367	6.43078
RNU2-5P	0	0.127646	0.145379	0	0.0913422	0	0	0	0.117924	0	0.258568	0.329033	0	0	0	0	0	0.632373	0	0.108297	0	0	0	5.43271	0	0	0	0.0872357	0	0	0	0.122925	0.193046	0	0	0.253473	0.199331	0	0	0	0	0	0.591917	0	0.598211	0.103644	0	0	0.143313
LINC01626	0	0	0	0	0	0	0	0	0	0	0	0	0	0	0	0	0	0	0	0	0	0	0	0	0	0	0	0	0	0	0	0	0	0	0	0	0	0	0	0	0	0	0	0	0	0	0	0	0
FOLR1	0.0892338	0.0874179	0.0331872	0.0991509	0.0625552	0.0172331	0.107456	0.104902	0.349957	0.0326287	0.486967	0.309838	0.368275	0.0606103	0	0.159967	0.271545	0.0721796	0	0.0741666	1.86415	4.55222	252.543	3.25549	0.0879596	0.0128457	2.35127	3.85342	0.103393	0	0	0.0140307	0	0.807584	0.205457	2.78707	2.04766	0.0414713	0.265613	0.0137131	0.0288698	0.101405	0.0270247	0.110598	35.1814	0.0709797	0.0603499	0.286879	0.212652
RNU6ATAC2P	0	0	0	0	0	0	0	0	0	0	0	0	0	0	0	0	0	0	0	0	0	0	0	0	0	0	0	0	0	0	0	0	0	0	0	0	0	0	0	0	0	0	0	0	0	0	0	0	0
PACSIN1	0.0468389	0.0669167	0	0.139869	0.133394	0.00565354	0.0856125	0.366043	0.401828	0.00802821	1.04083	0.0585237	0.289962	0.139188	0.00633179	0.62975	2.19147	0.544628	0.0460849	0.0892149	1.03426	0.125103	0.927402	0.223773	0.454487	0.0126426	2.21536	0.84931	0.115326	0.173585	0.00316686	1.18296	0.289148	2.70516	1.16607	6.44781	0.500089	1.49657	0.127174	0.706305	1.24545	0.199604	0.38123	0.0120944	1.00241	0.232858	0.304898	0.0256676	0.20929
AC068531.2	0	0	0	0	0	0	0	0	0	0	0	0	0	0	0	0	0	0	0	0	0	0	0	0.25074	0.266754	0.207772	0	0.0805253	0	0	0	0	0	0	0	0	0	0	0	0	0	0	0	0	0	0	0	0.105456	0
SPCS2	12.0619	9.26912	7.99436	7.97011	11.9149	7.35463	10.9107	11.4382	12.7059	7.63981	12.6735	11.1272	8.99005	9.79224	7.35916	17.4269	24.1485	9.17068	7.37585	12.1197	29.3432	25.681	20.4823	9.62474	13.9724	15.7809	18.7512	11.3371	17.3659	11.6192	16.6167	17.4741	13.6978	16.7967	10.8871	17.8451	16.4418	11.9016	11.7916	15.5773	23.9624	9.64313	11.8264	14.3394	17.1519	14.0763	11.9683	14.2541	12.8809
MIR133A1HG	0.115767	0.204771	0.424575	0.025012	0.0450867	0.770086	0.276602	0.161526	0.232829	0.435067	0.047861	0.0642878	0.382225	0.0491455	0.452102	0.109531	0.0156573	0	0.542399	0.0222732	0	0.0171781	0.00743609	6.82688	0.0198115	0	0	0.0358831	0.00745207	0	0	0	0.00794067	0.0268057	0.00740415	0.0069508	0.00819917	0	0.00517406	0.0197674	0.0520198	0.00664434	0.0146085	0	0.00615162	0.00426322	0.0260983	0.00469927	0.00589495
AC091819.2	0	0	0	0	0	0	0	0	0	0	0	0	0	0	0	0	0	0	0	0	0	0	0	0	0	0	0	0	0	0	0	0	0	0	0	0	0	0	0	0	0	0	0	0	0	0	0	0	0
AC079174.2	0.111023	0.351216	0.103227	0.123362	0.235112	0.455623	0.525227	0.407864	0.324464	0.107833	0.550795	0.167924	0.332196	0.129611	0.165092	0.0497568	0.185819	0.196447	0.171656	0.557505	0.117246	0.129733	0.160455	1.10904	0.427491	0.209769	0.511947	0.147113	0.29748	0.176336	0.277739	0.927392	0.968088	0.487517	1.18227	0.314966	0.601531	0.386984	0.0725696	0.0853078	0.303069	0.250899	0.661966	0.301008	0.23893	0.441558	0.497446	0.202801	0.483363
RPL37P4	0	0	0	0	0	0	0	0	0	0	0	0	0	0	0	0	0	0	0	0	0	0.0701225	0	0	0.0646979	0	0	0	0	0	0	0	0	0	0	0	0	0	0	0	0	0	0	0	0	0	0.0710237	0	0
SNX5P1	0	0.132428	0.0251375	0	0	0.0261062	0.0465095	0.0144467	0	0	0.0894183	0.0142233	0	0.045909	0	0.0726995	0.131636	0.054672	0	0	0.0830584	0.0722106	0.0312587	0.516655	0.0832807	0.0972994	0	0.0905039	0.0156629	0	0.0146235	0.106275	0.0500697	0.112682	0.0622489	0.0292187	0.0689328	0.0837659	0.0543749	0.0623214	0	0	0	0.0279239	0	0.0896054	0.0365694	0	0.0991213
C11orf98	4.02968	2.92709	1.85862	2.66184	4.28186	1.59322	1.82858	2.39065	5.21682	0.812149	3.54183	3.88942	2.09522	3.50218	1.78435	3.12845	2.24011	9.36796	1.56987	3.29653	9.35798	6.37727	6.56676	1.10247	9.26573	8.03915	5.88591	2.92097	3.91544	3.09095	6.55605	7.13436	8.16802	7.59466	6.35591	3.66921	5.13721	7.64355	3.73958	4.33973	6.00535	9.91588	4.78071	4.39145	4.18815	9.10708	8.84121	4.17308	5.77291
HRCT1	0.47401	0.628826	8.59417	0.477312	0.951882	5.32089	4.76519	2.29544	2.52481	1.02911	0.563406	0.935147	2.22527	0.0754598	2.78738	1.03562	0.739255	3.98395	1.06601	1.02597	2.7987	0.41542	10.1046	0.514677	1.11335	9.33988	0.18735	0.380164	0.274613	3.13693	1.68255	0.326074	0.987585	1.04072	1.22781	0.176097	0.245492	0.344212	0.0476668	0.569093	0.335468	0.902876	1.0318	0.458981	0.850089	0.314204	5.73034	2.31615	1.0047
RNU6-90P	0.796538	0.216758	0.246869	0.295021	0.155109	0	0.228379	0.283756	0.200248	0	0.439077	0.419052	0.219158	1.12715	0	0	0.161595	0	0	0.183901	0	0.531872	0	15.6831	0	0.191111	0	0	0	0	0	0.20874	0.163907	0	0.305666	0	0.338486	0	0.106801	0.204014	0.214754	0	0	0	0	0	0	0	0
MIR301B	0	0	0	0	0	0	0	0	0	0	0	0	0	0	0	0	0	0	0	0	0	0	0	1.2537	0	0	0	0	0	0	0	0	0	0	0	0	0	0	0	0	0	0	0	0	0	0	0	0	0
AC079385.2	0	0.0266238	0	0	0	0	0.0280512	0	0	0.014906	0	0	0.0269186	0	0	0	0	0.0659485	0	0	0	0	0	0.0566563	0	0	0	0	0	0	0	0	0	0.0194176	0.0750882	0.052868	0.0415754	0.0252608	0.013118	0.0250585	0.0263776	0	0	0	0	0.0216174	0.022056	0.0238285	0.0298914
AC009779.1	0	0	0	0	0	0	0	0.0531416	0	0.136366	0.0822301	0	0.32835	0.0844368	0.107551	0.178281	0	0.703878	0	0	0.0763814	0	0	1.38217	0	0.0715821	0.209637	0	0	0	0.0537918	0.156371	0	0	0	0.0537398	0	0	0.080006	0	0.0804377	0.0513704	0	0	0	0	0	0	0
RNU6-1163P	0	0.214732	0	0	0	0	0	0	0	0	0	0	0	0	0	0	0	0	0	0	0	0	0	5.02652	0	0	0	0	0	0	0	0	0	0	0	0	0	0	0	0	0	0	0.19915	0	0	0	0	0	0
AC090515.4	0	0	0	0	0	0	0	0	0	0.0408377	0.0738765	0	0	0	0	0	0	0	0	0.061884	0	0	0	0.31044	0	0	0	0	0	0	0	0	0	0	0	0	0	0	0	0	0	0	0	0	0	0	0	0	0
MIR548H1	0	0	0	0	0	0	0	0	0	0	0	0	0	0	0	0	0	0	0	0	0	0	0	2.87614	0	0	0	0	0	0.389553	0	0	0	0	0	0.149101	0.17588	0	0	0	0	0	0	0	0	0	0	0	0
F2RL1	7.43094	27.0077	0.0796191	8.27793	46.8569	0.147	2.5043	16.9863	17.2006	0.0391396	19.8174	15.4822	4.75925	100.195	0.113187	10.9759	13.5388	1.79899	0.224676	33.9587	6.69378	12.0902	2.61819	2.33066	7.76681	2.95853	2.36668	1.38551	4.8287	30.721	20.5033	14.6837	13.1452	4.63972	2.59599	15.9076	21.1299	4.90097	5.59536	7.04767	15.9763	12.5129	5.82071	9.67977	13.7237	11.9516	3.95745	0.583967	10.8662
CLSTN2-AS1	0	0	0	0	0	0	0.00898931	0	0	0	0	0	0	0	0	0	0	0.0528347	0	0	0	0	0	0	0.00643856	0	0	0	0	0	0	0	0	0	0	0.0225895	0.0133233	0.0242853	0	0	0	0	0.00791274	0	0	0	0	0	0.00478951
AC022336.1	0	0	0	0	0	0	0	0	0	0.0381717	0.0690537	0.0439362	0	0.0709069	0	0	0	0	0	0.0578441	0	0.11153	0	9.72083	0.205805	0	0	0.0931895	0	0	0	0.393943	0	0.149175	0.0961441	0.135386	0	0.0646887	0.033593	0.0641707	0.135097	0	0.189694	0	0	0	0	0	0.11482
CSNK2B	16.188	12.8081	8.27067	16.0146	28.0567	8.80251	12.8015	9.98844	19.9381	7.90341	17.4474	15.1195	14.542	15.1863	7.80381	13.667	16.6969	40.672	7.99541	25.5814	49.4447	43.1216	47.6844	5.43456	24.0547	14.1176	36.3185	23.2833	21.3918	34.5187	31.3233	45.5279	44.9963	18.1457	25.9381	23.0899	31.6897	29.8943	21.0553	18.0348	21.2194	39.3309	26.7071	24.1629	35.2257	30.175	44.831	23.7751	17.8147
PSTPIP1	0.938564	1.09019	0.573966	0.794403	0.901565	0.498764	0.75312	0.979491	3.99536	0.201538	0.994803	1.02068	1.669	0.978715	0.197554	1.63737	2.01654	12.9482	0.694141	0.767872	0.638609	3.46582	1.46388	1.02866	0.391952	0.607551	0.77014	4.75501	2.6275	1.71637	0.623506	0.861685	1.85096	0.558829	0.282816	1.37855	0.594245	0.200046	0.177363	1.16646	0.652143	0.348153	1.94585	0.624576	2.37986	1.6493	4.43056	0.819246	1.97745
PIGUP1	0	0	0	0	0	0	0	0	0	0.025473	0	0	0	0	0	0	0.033919	0	0	0.0386009	0	0.0372135	0	0.0968205	0.0343347	0.0401143	0	0.0310939	0	0	0.0904342	0	0	0	0	0.0301155	0	0	0.0448351	0.0856456	0	0.0287878	0	0	0.0533059	0.0738845	0	0	0
CYP3A5	2.8851	6.1409	0.178834	2.61105	5.2151	0.157463	0.640181	6.45489	3.16612	0.143335	16.8924	11.1087	3.1407	26.2387	0.158267	0.802038	2.59316	0.57497	0.150454	1.42487	0.13809	0.0893434	0.763834	33.0006	0.383823	0.740366	2.77202	0.0723184	0.0702494	0.206612	0.144745	6.79803	4.53262	4.17503	20.0151	1.59743	2.22548	11.4134	1.48512	6.54773	7.66687	6.9417	0.598336	9.66945	0.255957	7.02054	0.107459	0.0611023	15.9316
ZNF746	1.75817	1.91933	1.71075	1.84566	1.83326	1.96751	1.96069	2.42883	2.68026	1.02631	2.48488	2.1654	2.22746	2.06845	1.5587	2.60819	2.26038	1.78802	1.50956	1.79831	1.40792	2.63008	1.04791	3.32079	2.69952	3.21279	2.40613	2.24701	3.28471	2.26573	1.13712	3.23861	2.31165	2.36957	5.78189	3.80577	3.09059	2.02693	3.58676	2.91918	3.61025	1.63507	2.40952	3.10748	1.8772	2.87291	2.06705	3.9684	3.05277
PPP1R2P5	0	0	0	0	0	0	0	0	0	0	0	0	0	0	0	0	0	0	0	0	0	0	0	0	0	0	0	0	0	0	0	0	0	0	0	0	0	0	0	0	0	0	0	0	0	0	0	0	0
AC007920.1	0.0105252	0.017185	0.0489307	0.140339	0	0.0406531	0	0.0731144	0.015876	0.0721608	0.00870273	0.0166116	0.026063	0.0268088	0.261799	0.00943408	0	0.0744942	0.0473406	0.02916	0	0	0	0	0.0064843	0.00757582	0	0	0	0.0594382	0	0.024824	0	0	0	0.00568749	0	0.0244578	0	0	0	0	0.0159379	0.0108709	0	0	0.0213549	0	0
BNIPL	39.297	6.89608	0.0904846	38.3982	9.17592	0.0281915	0.912411	9.67763	1.44591	0.0177923	13.7921	30.8417	2.41787	5.56903	0.0736717	1.49162	7.43327	0.177117	0.010943	1.90082	0.358771	0.266427	4.02816	6.28931	0.731453	0.378257	3.32332	4.45771	0.383385	6.53997	0.378998	1.27005	1.45986	54.9076	16.2899	0.636311	1.83616	1.11563	1.00212	5.48116	2.58967	1.01041	4.3399	0.392007	2.476	1.39338	1.31635	3.99618	0.700211
RNLS	0.26477	2.02131	1.80975	0.958123	1.64291	1.3267	1.74806	2.32488	1.71084	1.46203	3.33712	1.61505	1.65976	1.73764	1.2537	1.96913	1.75951	0.774187	0.997775	1.92308	0.142897	1.60549	4.1451	1.31777	0.515806	1.14861	2.13446	0.866368	2.54962	1.86902	1.76887	1.26582	1.87304	1.42308	1.67234	1.39594	1.84735	1.05314	1.66949	0.247432	0.891339	2.50614	1.26781	1.25647	1.58108	2.5567	1.22927	0.930687	1.26916
E2F1	3.69935	1.17498	15.7762	1.35559	2.31877	0.890323	1.61517	2.18105	2.91723	1.00218	1.19935	1.68	1.37361	0.400965	0.948494	5.57346	6.14539	21.5785	0.922989	25.3968	9.25781	23.2752	34.2174	5.58681	69.3769	16.3486	10.3106	11.7313	27.0145	9.06447	14.5906	17.344	3.85244	15.4251	9.32017	32.5494	3.94919	7.46411	3.56406	2.57467	5.84785	4.93113	12.7105	2.47369	28.8124	2.33291	10.8746	22.355	7.39982
AC011498.7	0.291579	0.362724	0.697129	0.115709	0.202782	0.335182	0.286629	0.971937	0.439814	0.15231	0.998809	0.48941	0.641798	0.671954	0.165173	0.311134	0.312667	1.24946	0.156128	1.22135	0.383904	0.472834	0.46555	3.11168	1.09492	0.159903	1.77075	0.309865	0.917013	0.666488	0.608323	2.8163	1.47428	1.43021	1.82223	0.352636	0.575276	0.656046	0.245741	0.181368	0.494134	1.13319	1.57689	1.0182	0.730425	0.690275	0.760623	0.537687	1.6926
AC091152.2	0.0328661	0.0178874	0.0407445	0.0486916	0.0512	0.0423146	0.0376928	0.0175622	0.00826245	0.015022	0.0271753	0.0230541	0.0904274	0.0558092	0.0710866	0.0490983	0.113349	0	0.0492755	0.0303518	0.0252424	0.0219457	0.101332	0.323552	0.107989	0.0236564	0.0923742	0.0244491	0.0253875	0	0.0118514	0.0775159	0.0608671	0.11089	0.0504485	0.0295998	0.104748	0.0678866	0.0396604	0.0589251	0.0620269	0.0226358	0.0580627	0.0452609	0.0419144	0.079881	0.0666832	0.0160093	0.0451862
RN7SL386P	0	0	0	0	0	0	0	0	0	0	0	0	0	0	0	0	0	0	0	0	0	0	0	0.164627	0	0	0	0	0	0	0.0512562	0	0	0	0	0	0	0	0	0	0	0	0	0	0	0	0	0	0
AC020904.3	0	0	0	0	0	0	0	0	0	0	0	0	0	0	0	0	0	0	0	0	0	0	0	0	0	0	0	0	0	0	0	0	0	0	0	0	0	0	0	0	0	0	0	0	0	0	0	0	0
AL139415.2	0	0.140959	0	0	0	0	0	0	0	0.0789194	0	0	0	0	0	0	0	0.174582	0	0	0.265226	0	0	0.299965	0	0	0	0	0	0	0	0.407236	0.10659	0	0	0	0	0	0.0694531	0	0	0	0.26146	0	0	0.343359	0.23355	0	0
AGRN	4.63055	22.6816	4.51703	7.30644	17.1798	2.23566	7.33357	27.1033	16.0726	2.78968	31.8393	32.9836	8.3763	26.8565	3.66952	30.1839	31.1167	26.1449	2.57402	37.7457	56.0552	32.6175	34.1979	26.0152	35.2261	120.362	64.0921	72.9029	53.2198	33.3336	37.1818	46.2706	52.2324	126.64	67.3611	99.1031	107.122	26.1629	47.106	44.5657	60.528	25.2094	36.5886	131.761	60.6802	79.0471	29.2469	26.3616	77.0664
AC009117.1	0	0.0414735	0	0	0.029678	0	0	0	0	0	0	0	0	0	0	0	0	0	0	0.0351868	0	0	0.058737	0	0	0	0	0.0566875	0	0	0	0	0	0	0	0	0	0	0	0	0	0	0.0769278	0	0	0.101024	0	0	0
AC025437.1	0	0	0	0	0	0	0	0	0	0	0	0	0	0	0	0	0	0.246735	0	0	0	0	0	0.706566	0	0	0	0	0	0	0	0	0	0	0	0	0	0	0	0	0	0	0	0	0	0	0	0	0
FNIP2	1.1265	2.23675	3.41187	1.99695	1.15581	3.49085	4.16315	2.77589	2.36715	6.20112	2.50312	1.88828	2.38336	2.94188	2.56815	3.187	2.29953	0.898112	4.6766	1.94612	0.857239	1.53552	2.30249	11.3958	1.75337	3.60121	2.24088	2.10801	2.39746	0.544758	0.939887	1.11773	0.450821	2.3699	1.51449	4.38003	1.92471	1.18548	4.82397	2.41566	1.08709	0.379899	2.57245	3.80077	2.18219	1.18273	1.81797	1.62158	1.69001
AP000552.5	0	0	0	0	0	0	0	0.0945853	0	0	0	0	0	0	0	0	0	0	0	0	0	0	0	0	0	0	0	0	0	0	0	0	0	0	0	0	0	0	0.0356002	0	0	0	0	0	0	0	0	0	0
GHRH	0	0	0	0	0	0	0	0	0	0.0225682	0	0	0	0	0	0	3.24551	0.0499242	0	0	0.113768	0.0329699	0.0570883	0.0857796	0.0304194	0	0	0	0	0	0	0	0	0	0	0.0266813	0	0	0.0595834	0	0	0.025505	0	0.0509979	0	0	0	0	0
IGHV3-11	0.773523	1.50585	0.88518	20.6939	0	0	52.3061	1.04924	51.6072	0.135982	1.67276	0.0626067	9.33161	0.303116	0.128697	7.09335	45.8104	70.8111	1.33815	4.73943	1.09679	0.556236	59.3018	0.103371	0	2.35555	20.3193	20.3833	30.0938	82.8291	7.11269	15.25	0	0.0708557	0.2055	1.80057	3.41349	0.599157	1.34031	67.6655	9.67344	0	20.3179	0.245825	18.7241	0	18.0283	4.9997	0.545377
MIR770	0	1.40671	0	0.319104	0.335543	0.554624	0.741067	1.22768	0.216594	0.393792	0.23746	0.151087	0.474098	1.21916	0	0.257416	0	0	0.32293	0.198913	0	0	0	2.49461	0	0	0	0	0	0	0	0	0	0	0	0	0	0	0	0	0	0	0	0	0.274689	0	0	0	0
PTPRH	1.12085	1.01024	0.120479	1.55857	0.806184	0.269013	0.23963	0.46045	2.02294	0.352394	0.332138	13.2147	3.21402	2.10132	0.16816	0.540075	3.07567	1.53944	0.254984	6.969	1.69186	1.3238	9.97783	0.0450224	0.219532	1.41767	0.60775	0.321712	0.225209	3.11912	1.52091	0.382018	0.139985	1.99823	0.193926	6.19327	0.908552	0.823023	2.07184	1.95645	6.85956	0.113786	0.156972	2.38225	7.54787	2.37922	1.16555	0.0473388	0.323642
AC015631.1	0	0	0	0	0	0	0	0	0	0	0	0	0	0	0	0	0.129081	0	0	0	0.146604	0.637285	0	0	0	0	0	0.0946642	0	0	0	0	0	0	0	0	0	0	0	0	0	0	0	0	0	0	0	0	0.00971979
CEP57L1	0.58634	0.821604	1.50939	0.546972	0.728523	0.781665	0.752743	0.965661	0.831625	0.849991	0.495669	0.810305	1.06547	0.464389	0.553657	1.32174	0.822899	0.56188	0.865967	0.857688	0.739351	1.64788	1.51774	8.20227	1.57162	1.04564	1.06996	0.798304	1.66296	1.37143	2.2295	1.1421	0.397078	0.82849	0.856358	1.85139	1.17702	0.457558	1.1863	1.05909	1.59262	0.630605	0.844806	1.58631	0.966792	0.641004	1.84662	1.63374	1.131
MEOX1	1.10207	2.58027	2.33938	4.42455	1.28156	1.68661	13.915	1.20001	9.02527	4.47645	1.62476	5.66661	5.19196	0.529641	2.57483	5.43302	2.55006	10.8697	3.40204	0.108017	0.271497	0.590096	0.348603	0.343182	0.281831	0.411591	0.131498	1.97223	0.427656	1.26234	0.129343	0.179824	0.397931	0.16095	0.742089	0.202254	0.231951	0.0322129	0.179829	0.383459	0.403645	0.0751864	1.40118	0.0536919	0.33811	0.420394	3.01653	0.577341	0.123883
KRT8P15	0.0193965	0.0158348	0.0360691	0	0	0.0187296	0	0.0310939	0	0	0.0481139	0	0.0160102	0	0	0.0347715	0.011805	0.0588355	0	0	0.0148973	0.0518065	0.0224261	0.235879	0.0119497	0.0279225	0.0204436	0.0216436	0.0224743	0	0	0.0152491	0.119739	0.0230977	0.0669894	0	0.0123637	0.0450725	0.0078021	0.0298077	0	0.0801534	0.0146857	0	0.0185524	0.0514289	0.0262362	0.0141723	0.0444458
GAPDHP49	0.0292865	0	0	0	0.0171088	0	0	0.0469482	0	0	0	0.0308148	0	0	0	0.052501	0	0	0	0	0	0	0	0.610543	0	0	0	0	0	0	0.0158409	0.0230244	0	0.0174374	0.0337155	0	0.0186678	0	0.0117803	0	0.0236877	0.0151278	0	0	0	0	0	0.0213985	0.0134216
AC007463.1	0	0	0	0	0	0	0	0	0	0	0	0	0	0	0	0	0	0.107249	0	0	0	0	0	0	0	0	0	0	0	0	0	0	0	0	0	0	0	0	0	0	0	0	0	0	0	0	0	0.0775025	0
AP002761.4	6.30547	1.19633	0	12.9611	0.684863	0.0404293	0.201675	3.08746	0.429451	0.0535835	4.73592	4.47146	0.124414	0.554555	0.0271677	0.675515	1.65124	1.03295	0.028248	10.3586	2.74621	10.6573	1.52003	4.59703	0.78931	5.26786	0.591332	2.53687	14.5926	5.87564	2.42319	0.526664	0.108556	14.0052	1.00258	2.1584	2.14039	0.337282	4.66509	3.09487	1.59164	0.951598	1.54064	6.02825	0.840984	0.349693	1.01373	12.4816	11.9886
AC009292.2	0	0.0572976	0	0	0.082003	0.067772	0	0.112512	0	0	0	0.110772	0.0579322	0.0595901	0	0	0.0854319	0	0	0	0.161715	0.0468649	0.0811479	0	0	0	0.147948	0.117475	0	0	0	0	0	0	0.323197	0	0.134213	0	0	0.053929	0	0.0725079	0.0531396	0.144982	0.201393	0.0465233	0.0474672	0	0.12866
RNU6-460P	0	0	0.242298	0	0	0	0	0	0	0	0	0	0	0	0.281823	0	0	0	0	0	0	0	0	0	0.160547	0	0	0	0	0	0	0	0.482616	0	0	0	0	0	0	0.600709	0	0	0	0	0.249255	0	0	0	0.47771
LBX2-AS1	1.32349	1.24584	1.06732	0.442673	1.61734	1.13453	1.93991	1.48659	1.96577	0.543196	0.915658	1.49202	2.14027	0.458649	1.05156	2.34836	4.45488	1.82976	0.637803	2.12333	3.20505	5.08596	9.71213	1.43117	2.27138	1.95384	10.7467	2.71251	5.29682	1.50625	0.876569	0.98741	2.36769	1.74489	4.58645	6.19573	3.99427	2.3432	0.695331	2.93667	2.76356	1.59051	3.91619	0.767171	8.30578	1.79039	6.21996	1.35186	2.1662
RNU6-619P	0	0	0	0	0	0	0	0	0	0	0	0	0	0	0	0	0	0	0	0	0	0	0	0.452725	0	0	0	0.145393	0	0	0	0	0	0	0	0	0.166109	0	0	0	0	0	0	0	0	0	0	0	0
LINC01629	1.50168	1.34457	2.34207	3.0411	11.7723	0	1.08333	10.9751	0.949884	1.0849	2.88385	0.407752	4.95804	34.5479	2.25265	0.086839	3.47889	2.84078	1.79752	0.234861	13.3937	0.0970369	0.504067	18.6825	16.1155	2.68476	2.96126	0.108106	25.1733	3.89822	0.0524031	3.00859	10.2869	4.58593	4.46135	0.497347	2.34668	0.150087	7.44331	16.824	10.5396	1.55137	19.3651	13.1085	0.185332	3.98162	10.713	0.141577	10.2564
LINC01494	0	0.0227263	0	0	0	0	0	0	0	0	0.0230179	0	0	0	0	0.0249522	0	0	0	0.115688	0	0	0	0.290174	0.0171504	0.0200373	0.0293409	0.0155316	0.0322554	0.0786042	0	0	0	0.182326	0	0	0.0177446	0	0.0223954	0.0213902	0.0450324	0	0.0632315	0	0.0266266	0	0	0	0.0127578
AC027541.1	0	0	0	0	0	0	0	0	0	0	0	0	0	0	0	0	0	0.0586738	0	0	0	0	0	0	0	0	0	0	0	0	0	0	0	0	0	0	0	0	0	0	0	0	0	0	0	0	0	0	0
AC087163.3	0.120619	0.09847	0.0373831	0.0893491	0.023488	0	0.103749	0.171875	0.394202	0.0367539	0.365689	0.169217	0.0331868	0.273093	0.130444	0	0.0978805	0.487831	0	0.306326	0.308799	0.268469	0.0929723	2.58442	0.27247	0.173638	0.0847534	0.134592	0.30281	0.0567635	0.152231	0.695404	0.173742	0.119696	0.092573	0.369346	0.486937	0.373716	0.113209	0.0308936	0.130079	0.269988	0.182649	0.498322	0.346108	0.106605	0.108768	0.146886	0.718612
LYN	5.87914	2.97188	3.3128	4.66428	1.84752	2.92637	4.06666	2.47774	11.1125	3.06778	1.51253	4.92672	5.83305	3.12942	2.45562	5.36756	4.81332	7.8492	3.49475	10.3818	1.29311	9.23993	5.71363	5.48629	1.95958	15.0205	13.7311	15.3495	16.5424	12.3476	2.5499	3.98169	0.88767	3.00739	4.66233	18.3213	2.7526	2.04078	8.14333	9.97886	8.96937	2.00027	4.54087	9.23998	16.2562	2.84739	29.7748	9.9013	17.3109
AP003680.1	0.0230691	0.0313884	0.00714977	0.00427216	0.00449224	0	0	0.00821807	0.011599	0.00702944	0.00635823	0.016182	0	0.0587597	0	0.00689255	0.0327606	0	0	0	0.011812	0.0102693	0.0088908	0.106873	0.0473744	0.0387443	0.00810483	0.00429028	0.0222748	0	0.0374338	0.0241819	0.00949409	0.0228926	0.00885261	0.0249317	0.0196063	0.0119126	0.00927939	0.0118172	0.0435375	0.00397208	0.0116443	0.0238269	0.0147101	0.0101944	0.0104013	0.0449486	0.0211445
SUZ12	4.47077	5.34137	7.3784	4.94136	3.93273	5.28007	6.10844	6.317	5.34304	5.1145	4.75588	5.29207	5.3615	5.52223	4.69548	7.51754	9.95251	3.13385	5.28822	8.84605	5.50056	11.2751	10.4475	12.8976	9.4839	3.88941	11.4314	5.43961	15.8469	7.31934	25.9934	9.11488	3.2429	9.96177	9.65533	15.2618	6.68871	4.29542	8.27233	10.8673	10.1424	2.91112	9.54299	5.32358	7.01872	4.96387	5.72746	10.5286	8.76295
RN7SL790P	0	0	0	0	0	0	0	0	0	0	0	0	0	0	0	0	0	0	0	0	0	0	0	0	0	0	0	0	0	0	0	0	0.0583026	0	0	0	0	0	0	0	0	0	0	0	0	0	0	0	0
NPHS1	0.0515558	0.00420889	0	0.114571	0	0	0.0133036	0	0.0194415	0.00235645	0.00426289	0	0.0936211	0.0131319	0	0	0.00313777	0.187662	0.0927559	0.00357089	0.0158388	0	0	0	0.0158811	0	0	0.908952	0	0.152853	0.00557724	0.00405321	0.00318267	0.00306968	0	0.00278592	0	0.00399342	0.00414759	0	0	0	0.0663589	0.00532493	0	0.00341745	0.00697357	0.00376699	0
AC106872.8	0	0	0	0	0	0	0	0	0	0	0	0	0	0	0	0	0	0	0	0	0	0	0	0	0	0	0	0	0	0	0	0	0	0	0	0	0	0	0	0	0	0	0	0	0	0	0	0	0
AGAP12P	0.0469072	0.162749	0.0218068	0.0195451	0	0.0226472	0.0302602	0.068929	0.336082	0.128639	0.0581778	0.117218	0.0871155	0.109522	0.0507282	0.147156	0.314033	0	0.0395589	0.146201	0.00900665	0.0783034	0.0677923	1.91503	0.0288984	0.092848	0.630353	0.248622	0.0883194	0.231784	0.260061	0.304239	0.85423	0.0488757	0.59401	0.0190104	0.164448	0.635836	0.00471702	0	0.626006	0.218067	0.577119	0.036336	0.168247	0.303157	0.229998	0.642625	0.257963
POLR1E	6.06134	11.4973	7.63585	10.8494	9.40549	11.5327	15.3518	8.54927	13.3932	27.1718	13.9145	6.63109	15.3701	9.54112	11.3411	9.92197	6.43705	20.4703	18.5196	10.1037	6.68614	9.52359	7.46147	5.7809	10.4918	6.87086	3.8969	8.07625	12.4495	12.4328	14.1868	8.1653	10.2156	3.4889	6.34597	9.35992	5.24196	13.7552	13.2813	3.92565	10.7929	23.9249	5.26787	7.82266	10.7378	9.73639	10.5477	11.6737	4.04094
LRP4-AS1	0.0523129	0.0569426	0.178345	0.0581267	0.101869	0.0336761	0.0299978	0.0838609	0.0920593	0.0557912	0.0576731	0.0366951	0.0431799	0.0148052	0.0377161	0.156299	0.0636769	0.123419	0	0.181166	0.200892	0.139724	0.0604838	2.81733	0.580116	0.188269	0.0551369	0	0.0707162	0.0984745	0.169774	0.164509	0.118411	0.0726776	0.180672	0.131919	0.100036	0.148576	0.042085	0.0401961	0.126936	0.0720586	0.0792156	0.0360208	0.0500362	0.0115588	0.082553	0.12741	0.159828
AC109481.1	0	0	0	0	0	0	0	0	0	0	0	0	0	0	0	0	0	0	0	0	0	0	0	0.444494	0	0.184161	0	0	0	0	0	0	0	0	0	0	0	0	0	0	0	0	0	0	0	0	0	0	0
SLC35D1	3.25199	10.3211	1.78361	3.49922	6.65722	3.55915	3.55541	9.73073	4.07853	2.11893	8.4708	4.99557	3.96605	5.73541	1.54111	5.67008	7.2914	2.63694	3.71323	7.20012	4.92515	1.99151	1.79019	11.6086	4.16733	11.0198	1.84856	3.32039	13.9977	3.61105	2.88799	5.65191	2.4643	5.81151	1.34608	6.34298	5.37145	1.47527	10.619	3.77622	4.38875	2.1894	3.89385	6.93934	3.5648	4.23253	1.91208	4.96246	8.14037
RN7SL748P	0.180992	0	0	0	0	0.174769	0.0778399	0.193428	0	0	0	0	0	0	0	0	0	0.0915009	0	0	0	0	0.209262	4.7165	0	0.0651374	0	0	0	0	0	0	0	0	0.208364	0.0978029	0.0576842	0.0700967	0.0364015	0.139071	0.146391	0	0.0685177	0	0	0	0	0.0661222	0
AC125437.2	0	0.0106028	0.0120757	0.0144311	0.0303491	0	0	0.0138801	0	0	0	0.0341636	0	0	0	0.0116413	0	0	0	0.0359824	0	0.00867227	0	0.406137	0.0160028	0	0.0273776	0	0	0	0.00702496	0	0.0400881	0	0.0299036	0.00701816	0.0331145	0	0	0.0199589	0	0.00670873	0	0.0134143	0	0	0	0	0
CYP4F9P	0	0	0	0	0	0	0	0	0	0	0	0	0	0	0	0	0	0.0212523	0	0	0	0	0	0	0	0	0	0	0	0	0	0	0	0	0	0	0	0	0	0	0	0	0	0	0	0	0	0	0
SCG5	0.179427	0.449901	0.655395	0.299051	4.52219	0.0618775	0.903949	0.178058	0.357637	0.128873	0.413285	1.82721	0.253888	0.0652886	0.0554407	1.58529	1.36502	1.67164	0.187347	0.976449	3.00222	3.97935	2.37088	0.267182	1.14488	1.3376	9.45563	0.800852	2.5319	1.95415	0.644694	0.806065	0.276911	1.98402	0.472139	1.46128	0.138878	0.734611	0.340244	0.659795	0.217687	5.53444	4.52186	0.317692	1.7407	5.23315	2.08026	0.973887	1.61521
GLRX2	5.24321	2.61778	3.38433	5.1037	5.63242	5.06292	3.72721	2.91751	5.42503	2.80252	3.76207	4.01223	3.80921	3.23759	4.12386	4.33068	5.39322	5.65193	4.36093	4.74206	5.00878	7.65312	8.89285	5.23196	8.18231	6.30033	8.51774	3.80775	6.74046	13.5813	8.51977	13.6949	5.13602	3.96037	4.51463	8.37103	8.20341	8.05546	13.9964	5.34395	8.93732	7.48715	9.35037	5.10215	9.1804	6.03191	8.39622	10.7173	5.46111
AL929472.3	0	0	0	0	0	0	0	0	0	0	0	0	0	0	0	0	0	0	0	0	0	0	0	0	0	0	0	0	0	0	0	0	0	0	0	0	0	0	0	0	0	0	0	0	0	0	0	0	0
AC008753.2	0	0	0	0	0	0	0	0	0	0	0	0	0.0600279	0	0	0	0.0442612	0.0735318	0	0	0	0.0485603	0	0.505368	0	0.104691	0	0	0	0	0	0	0	0.0433007	0	0.0785961	0	0	0	0	0	0	0	0	0	0	0	0	0
RNU6-508P	0	0	0	0	0	0	0	0	0	0	0	0	0	0	0	0	0	0	0	0	0	0	0	0	0	0	0	0	0	0	0	0	0	0	0	0	0	0	0	0	0	0	0	0	0	0	0	0	0
AC105396.1	0	0	0	0	0	0	0	0	0	0	0	0	0	0	0	0	0	0	0	0	0	0	0	0	0	0	0	0	0	0	0	0	0	0	0	0	0	0	0	0	0	0	0	0	0	0	0	0	0
TMEM132A	10.6059	0.714159	0.996916	4.16762	2.5507	0.265374	0.566001	0.825276	1.95301	0.587375	1.60667	3.5046	1.10547	0.515969	0.380933	6.68225	2.63144	5.91757	0.448309	9.66764	20.3406	14.9702	8.34206	1.10283	12.9226	17.1289	13.304	15.4195	27.1274	13.5745	21.435	12.8146	4.012	27.4742	14.224	10.5398	7.04169	5.61567	16.0027	13.1044	10.2533	1.76149	10.993	10.4665	6.69008	6.10144	25.1182	10.4418	9.65366
GPR146	0.222661	0.66166	0.869511	0.138548	0.0728426	0.748216	1.11848	0.723398	0.866514	0.443722	0.65542	0.327992	0.926291	0.1588	0.616444	0.870162	0.439068	0.279165	0.400597	0.0863635	0.0615644	0.237884	0.0617854	1.91864	0.115228	0.134624	0.10326	0.263364	0.252833	0.0754452	0.163793	0.0630185	0.0989668	0.148483	0.102533	0.163634	0.141929	0.151773	0.0501557	0.0958093	0.108056	0.0276035	0.296708	0.0827909	0.14482	0.0885562	0.144565	0.182213	0.579601
AC109329.1	0	0	0	0	0	0	0	0	0	0	0	0	0	0	0	0	0	0	0	0	0	0	0	0	0	0	0	0	0	0	0	0	0	0	0	0	0	0	0	0	0	0	0	0	0	0	0	0	0
TTC39C-AS1	0.137794	0.0562456	0.0320295	0.114831	0.120746	0.199583	0.148153	0.202484	1.24707	0.0472357	0.170902	0.144984	0.454948	0.116992	0.074509	0.154386	0.775736	1.01009	0.0387358	0	0.34395	0.184018	0.238974	0.119692	0.0848912	0.148772	0.036308	0.307514	0.21953	0.243173	0.111797	0.10833	0.0425316	0.164087	0.237948	0.0930744	0.131749	0.0266831	0.0138566	0.132347	0.139314	0.106765	0.052164	0.0355799	0.329492	0.0456691	0.116489	0.201361	0.820935
MYADM-AS1	0.0641101	1.9365	0.0596085	0.391793	0.0749048	0.247623	0.220576	0.41109	0.0967027	0.146513	0.318056	0.30355	0.158753	1.1975	0.207997	0.0574641	0.117055	0	0.0720892	0.31083	0	0.0856165	0.0741237	0.222753	0.11849	0.230726	0	0.0715373	0	0.181023	0.0693535	0	0.23746	0.0381717	0	0.138573	0.0408651	0	0.206303	0	0	0	0.194159	0	0	0.169985	0.130075	0.140528	0
FGF9	0.00620056	4.20144	0.882072	0.0241138	0.901952	0.544849	1.57335	3.97264	0.219791	0.0425111	0.240965	0.378399	0.798415	0.826528	0.838206	2.13418	1.03401	0.194351	0.348614	0.0171786	0.0428604	0.0041403	0.0143381	0.0646323	0.0573002	0.00446304	0.0653529	0.0172972	0	0	0.00670768	0.0146242	0.030622	0.0701454	0	0.0804143	0.00790473	0.00480284	0.0324237	0.109581	0.0200607	0.00960861	0.140839	0.00640423	0.0296536	0.0123304	0.0419351	0.00453051	0.0966154
NUTF2P4	0	0	0	0.0410396	0	0	0	0	0	0.0337634	0	0.0388622	0	0	0	0	0	0	0	0	0	0	0	0	0.0455093	0	0	0	0	0	0.0399556	0	0	0	0	0	0	0	0	0	0	0.038157	0.0559291	0	0	0	0	0	0.0338534
MAN1B1-DT	0.360825	0.441852	1.35593	0.242226	0.799245	1.16139	1.42249	0.787301	1.70082	0.604712	1.98898	0.759307	1.22855	0.24253	1.25195	0.99721	0.860115	1.96096	0.79456	1.67652	0.762101	1.07416	1.46014	0.548494	1.24115	2.03443	0.507071	1.55179	0.51389	1.42212	0.447259	0.579165	1.85622	0.313306	0.225004	0.576813	0.287496	0.50075	1.46953	0.392771	0.583689	0.318403	0.887875	0.341621	1.22231	1.13609	0.660915	1.16441	1.94299
STAG3L3	0.193087	0.378315	0.287246	0.167346	0.108287	0.238653	0.292305	0.40858	0.372799	0.137676	0.300149	0.304744	0.312379	0.478699	0.283989	0.235376	0.277337	0.242086	0.208434	0.272823	0.195754	0.278489	0.107158	1.40887	0.537681	0.439177	0.358178	0.370584	0.263996	0.272602	0.538907	0.825796	0.233626	0.611617	0.311202	0.62603	0.433233	0.131614	0.316884	0.290793	0.680917	0.426879	0.467816	0.430767	0.302881	0.332774	0.188045	0.620757	0.676056
AC022121.2	0	0.0396828	0	0	0	0	0	0.0259742	0	0.0222174	0.0401919	0	0.0401223	0	0	0	0	0	0	0	0	0	0	0.422231	0.0299465	0	0	0	0	0	0.0525841	0.038215	0	0	0	0	0.0929522	0	0	0	0	0	0	0	0	0.0322208	0	0.0355164	0
KLK2	0.00440168	0	0	0.00244543	0.00257141	0	0	0	0	0.00201187	0	0.00231568	0.00726644	0.0710067	0	0.0236722	0	0.00445055	0	0.00304871	0	0	0.0407136	0.175879	0	0	0.0046393	0.012279	0.00255007	0.0124287	0.00476168	0.0103815	0	0.964453	0.00506734	0.625555	0	0	0.00177054	0	0	0.0250103	0.0166633	0.0454626	0.0168405	0.00291771	0.446536	0.00643228	0.00605169
AC103719.1	0	0	0	0	0	0	0	0.0258848	0	0	0.0400535	0.050969	0.119952	0	0	0	0	0	0	0	0	0	0	0	0	0	0	0	0	0	0	0.0380834	0	0	0	0	0	0	0	0	0	0	0	0	0	0.0321099	0	0	0
GBX1	0	0	0	0	0.0112076	0	0	0	0.0144692	0	0	0	0	0	0.0207477	0	0.0116763	0	0	0	0	0	0	0.63326	0.0590969	0	0.0404413	0.139149	0	0	0	0.0301656	0	0.582567	0.17669	0.020734	0	0	0.015434	0	0	0	0.188832	0.0198151	0	0.012717	0	0	0
BX284668.3	0	0	0	0	0	0	0	0	0	0	0	0	0.0263388	0	0	0.0286017	0	0	0	0	0	0	0	0.110872	0.0589763	0	0	0.0178032	0	0	0	0	0	0	0	0	0	0	0	0	0	0	0	0	0	0	0	0	0
CLDN2	0	0.0134759	0.0153479	0.0275122	0.0192863	0.0159393	0.0283967	0.0176411	0.00622471	0.018862	0.0272975	0.0173683	0.00681255	0.0210225	0.0267774	0.0813765	0.025116	0.0166902	0	0.120048	0.133119	0.110222	0.00954261	0.688249	0.127119	0.849518	0.0608932	0.0230241	0.0669419	0.0116523	0.0089285	0.188172	0.0101901	0.122855	0.104518	0.0847386	0	0.00639299	0.0398388	0	0.0801075	0.0383696	0.0374938	0.0255737	0.0157886	0.00547092	0.0111638	0.0060305	3.46473
RN7SL395P	0	0	0	0	0.113001	0	0	0.0516806	0.0729424	0.132617	0	0.101763	0	0.246347	0.209189	0	0.117726	0	0	0.0669879	0	0	0	1.84824	0.119169	0.0696142	0.101937	0.10792	0.0560314	0	0	0.152072	0	0	0	0	0.369892	0	0.23342	0	0.0782264	0.0999163	0	0	0	0	0	0	0.132971
AP001033.3	0.0603956	0.591665	0.786167	0.335538	2.57562	0.699826	0.415591	1.09727	0.546599	0.220839	1.89764	0.921434	1.39584	0.974285	0.522522	1.62404	1.02922	0.183198	0.747036	2.04974	1.71629	1.45181	0.628461	0.31477	3.42316	1.04332	3.1828	0.336962	5.84325	0.426335	0.359343	0.474817	0.372836	0.934961	0.973407	4.76485	0.0769947	0.0935626	0.46158	0.371254	0.293097	0.686335	3.24665	0.499035	4.0437	2.2419	1.18454	1.27973	0.941067
SNORD116-19	0	0.249743	0.284436	0	0	0	0	0	0	0.139825	0	0.16094	0	0	0	0	0	0	0.343991	0	0	0	0	25.5101	0	0	0	0.170679	0	0	0.165468	0	0	0	0	0	0	0	0	0	0	0	0	0	0	0	0	0	0
SRRM4	0.00318555	0.00780181	0.00592374	0.0725614	0.0111658	0.00307601	0.0137002	0.0170221	0.00720755	0.00145601	0.0105359	0.0184348	0.0184058	0	0.00344504	0.0314085	0.00387755	0.00644183	0.00358202	0	0	0	0.00736623	0.160491	0.00392508	0	0.141016	0.0035546	0	0	0	0.00500882	0	0.0113802	0.00733459	0.00516413	0.00203053	0.00740241	0	0	0.00515311	0.271504	0.00964754	0.0197411	0	0.00422317	0	0.00232756	0.00583957
TCF4-AS2	0	0	0	0	0	0	0.0544004	0	0	0	0	0	0	0.053698	0	0	0	0	0	0	0	0	0	1.64812	0	0	0	0	0	0	0	0	0	0	0.0728102	0	0	0	0	0	0	0	0.0478854	0	0	0	0	0	0
LINC02827	0	0.0152972	0.0087111	0.0156153	0	0	0	0.0450571	0	0.00428225	0	0	0.0309331	0.0079546	0	0	0	0.0284189	0	0.07787	0	0.150142	0.032497	0.130211	0.00577198	0.0674359	0.0296242	0	0	0	0.00506761	0	0.00578368	0.0111567	0	0.0556897	0.0597196	0	0.00376859	0.00719891	0	0.00483949	0.0496548	0.096767	0.00896122	0.00621033	0.00633634	0.00684554	0.012881
AC106733.1	0	0.0221352	0	0	0	0	0	0	0	0	0	0	0	0	0	0	0	0	0	0	0	0	0	1.50734	0	0	0	0	0	0	0	0	0	0	0	0	0	0	0	0	0	0	0	0	0	0	0	0	0
RN7SL546P	0	0	0	0	0	0	0	0	0	0	0	0	0.0801062	0	0	0	0.118132	0	0	0.134438	0	0	0	1.85461	0.0597898	0	0	0.0541463	0.0562246	0	0	0	0.119822	0	0	0	0	0	0	0	0	0.150391	0	0	0	0	0.0656357	0	0
SLC25A18P1	0	0	0	0	0	0	0.053322	0	0	0	0	0	0	0	0	0	0	0.0626802	0	0	0	0	0	0	0	0	0	0	0	0	0	0	0	0	0	0	0	0	0	0	0	0	0	0	0	0	0	0	0
ANLN	6.56326	1.56692	57.2809	3.96884	0.626269	0.619293	0.668423	1.19322	0.734374	1.17469	0.162573	0.596003	0.618251	0.147062	1.15429	8.36695	6.28807	1.4626	2.08981	33.1441	7.07588	14.4916	1.79697	14.8017	19.1877	20.8878	7.89452	21.7515	17.0455	14.5865	20.8495	7.9938	2.04895	8.81909	4.86655	21.0089	4.09404	5.09829	14.4109	3.35606	4.39602	1.44604	4.89838	2.00658	3.85076	1.34054	8.47238	22.6471	5.96636
H3-5	0.186386	1.41292	0.198056	0.384615	0.668864	0.179977	0.183222	0.313017	0.481958	0.535487	0.484356	0.308177	0.285715	0.45214	0.143978	0.45346	0.761653	0.592289	0.0598811	0.221307	0.204503	0.426705	0.0615711	0.185031	0.90222	0.32581	0.252576	0.356536	0.339369	0.263142	0.302445	0.376799	0.262996	0.42805	0.36784	0.374094	0.322475	0.350616	0.257049	0.572861	0.193827	0.233816	0.201599	0.330015	0.35655	1.30608	0.396174	0.233461	0.646738
LINC01163	0	0.0144052	0	0.00980319	0.0103082	0	0.0151776	0	0.03327	0.00403256	0	0.00464153	0	0.00749079	0	0	0.00536962	0.0178412	0	0	0	0.0294558	0.0102007	0.0153274	0	0.0127008	0.0185979	0	0.00511133	0.0124559	0	0.0069362	0	0	0	0	0	0.00683388	0	0.00677916	0.014272	0	0	0	0.00843871	0	0	0.00644639	0.0121299
SNORA6	0	0	0	0	0	0	0	0	0	0	0	0	0	0	0	0	0	0	0	0	0	0	0	0	0	0	0	0	0	0	0	0	0	0	0	0	0	0	0	0	0	0	0	0	0	0	0	0	0
AC141273.3	0	0	0	0	0	0	0	0	0	0	0	0	0	0	0	0	0	0	0	0	0	0	0	0	0	0	0	0	0	0	0	0	0	0	0	0	0	0	0	0	0	0	0	0	0	0	0	0	0
BX293995.1	0	0	0	0	0	0	0	0.0199193	0	0	0	0	0	0	0	0	0	0	0	0	0	0	0	0.323804	0.0229656	0	0	0	0	0	0	0	0	0.0221952	0.0429146	0.0201435	0.0712839	0	0	0.0286431	0.0301508	0	0.0846715	0.0770034	0	0	0	0	0
KRT18P11	0.0219363	0.250716	0	0.0974971	0.371634	0	0	0.058609	0.0992654	0	0.326485	0.0461621	0.0905331	0.316622	0	0.0786492	0.120157	0.199619	0	0	0.336959	0.366189	0.735518	0.0762188	0.175688	0.221051	1.08667	0.954629	0.127086	0	0.237305	0.707082	0.731259	0.287344	0.909135	0.106684	0.181775	0.441779	0.158827	0.101133	0.230655	0.226622	0.415218	0.203912	0.314725	1.20689	0.430239	0	0.291541
CYCSP35	0	0	0	0	0	0	0	0	0	0	0	0	0	0	0	0	0	0	0	0	0	0	0	0	0	0	0	0	0	0	0.0500759	0	0	0	0	0	0	0	0	0	0	0	0	0	0	0	0	0	0
AC090825.2	0	0	0	0	0	0	0	0	0	0	0	0	0	0	0	0	0	0	0	0	0	0	0	0	0	0	0	0	0	0	0	0	0	0	0	0	0	0	0	0	0	0	0	0	0	0	0	0	0
MAPK4	0.488758	0.199505	5.42573	0.0658275	0.164394	4.44422	3.21672	1.21286	0.597608	3.22739	0.909291	0.235704	3.55751	0.144612	3.01927	0.660455	0.130705	0.0224629	4.51329	0.012823	0.00284383	3.99542	0.32536	0.051461	0.298831	0.0106606	0.0351234	0.510262	0.0107256	0.0104551	0.0120166	0.0523979	0.448012	0.0551157	0.012788	0.14406	0.0401232	0	0.0208515	0.0938879	0.0179691	0.0248641	0.274738	0.0191217	0.0637483	0.466335	0.130218	14.8664	0.55319
AP000345.2	0.0781064	0.0637641	0	0.115716	0.106467	0.301683	0.179154	0.0417365	0.176722	0.0832998	0.516657	0.520487	0.257881	0.265261	0.0844688	0.0933459	0.0316912	0.263245	0.0585516	0	0.0599888	0.0173847	0.0903061	0.0904613	0.769911	0.0374796	0.0823229	0.0290517	0.0754169	0.220543	0.126742	0.122811	0.69111	0.387543	0.719346	0.140688	0.0331911	0.121	0	0.120031	0.189523	0.484146	0.0394246	0.134453	0.0249024	0.431449	0.0704324	0	1.55112
LINC01425	0	0	0	0	0	0	0	0	0	0	0	0	0	0	0	0	0	0.0368611	0	0.0252506	0	0	0	0	0.0224599	0	0	0	0	0	0	0.0286612	0	0.0217064	0.0419696	0	0	0	0	0	0.0294869	0.0188314	0	0	0	0	0.0246559	0	0
PITPNM3	2.13026	1.70011	4.06002	3.76274	0.666405	1.25777	1.44213	1.45302	0.552215	0.997923	1.0178	1.63431	0.775163	0.882937	1.42588	0.596843	1.41114	0.249456	1.25586	2.84437	0.0753879	4.03526	0.536766	0.216612	1.23558	0.494557	0.103455	0.621644	2.8479	0.985028	0.882477	0.225248	0.196522	0.996692	0.241271	2.31086	0.651033	0.0493168	0.913437	0.0754213	0.712377	0.516614	0.283209	0.443882	1.56559	0.152989	0.100474	1.46152	0.121578
AL513185.4	0	0	0	0	0	0	0	0	0	0	0	0	0	0	0	0	0	0	0	0.014995	0	0	0	0.0752221	0	0	0	0	0	0	0	0	0	0	0	0	0	0	0	0	0	0	0	0	0	0	0	0	0
MORF4L1	20.4072	34.6041	39.3834	22.5659	39.2061	37.3513	45.7286	34.0846	36.0434	40.1527	31.8069	33.1055	33.8971	30.668	39.9462	42.5682	40.4162	22.9504	37.6315	35.4429	21.1268	37.9909	32.1647	25.5537	35.3786	20.2239	26.1269	36.1151	41.0204	32.5528	32.867	20.0362	21.2427	33.4969	10.2408	18.8718	27.55	13.9264	28.101	53.7058	33.157	16.7194	26.4259	27.6383	32.292	30.9278	23.4749	29.5498	35.8715
IQCB1	4.2738	12.9237	2.93523	3.82569	9.29121	4.73295	7.97148	10.8859	7.65092	5.78431	11.8836	8.02241	6.4839	10.0943	3.65363	5.08009	9.76959	5.03057	4.27636	10.9966	12.669	6.86009	13.0631	10.2151	16.4178	8.59077	7.19945	5.72168	8.87718	6.29444	6.24102	13.3891	4.80938	14.0808	7.98059	16.8544	8.77866	4.69034	3.67584	8.94384	10.0269	5.8075	12.9923	8.93325	11.6719	6.9141	5.0005	9.30742	5.99432
FTLP15	0	0.0431886	0.0983765	0.0293912	0	0.0510838	0.0910083	0	0	0.0483604	0	0	0.0873338	0	0	0	0.0321975	0	0.0594871	0	0	0	0.061166	0.183813	0.130369	0.0380785	0.334553	0.0590317	0	0.149378	0	0	0.0326582	0.188993	0	0.0285871	0	0	0.297917	0	0	0.0273267	0.200273	0.109281	0	0	0	0	0.0242447
IFNG-AS1	0	0.0324372	0.0246288	0.0882979	0.00773723	0	0.125313	0	0.00998882	0	0.0766578	0.027871	0.174914	0	0	0.0356142	0.0564252	0.0669572	0	0	0.0101722	0.0619058	0.0153131	0	0.0163191	0.00953305	0.0139594	1.0419	0.07673	0.0934928	0	0.0416498	0	0	0.0152473	0.0500981	0.0168845	0	0.0106549	0.071237	0	0	0.0200555	0	0.012668	0	0.0627014	0.0483859	0
AL133243.1	0	0.125554	0	0.0427216	0.0898448	0	0	0.0410903	0.0579952	0.0702944	0	0	0.0634721	0	0	0	0	0.466505	0	0	0.11812	0.0513465	1.24471	3.0726	0.0473744	0.166047	0	0	0.178198	0.108564	0.166373	0.0604549	0.284823	0.0457852	0	0.0831058	0.0980316	0.119126	0.0618626	0.177258	0	0	0.0582213	0.079423	0.147101	0.101944	0.104013	0.0561858	0.0352409
AC131097.2	0.400275	0.0102117	0	0.416963	0.0949959	0.0120785	0.0430368	0.0467882	0.132074	0.0114345	0.0310281	0.0460646	0.0412992	0.0212405	0.0405826	0.0224238	0.0456776	0.569136	0.0140654	0.0606463	0.0192142	0.0250571	0.115699	0.0217308	0	0.0270103	0.0395516	0.111662	0.0362336	0.105959	0.0473607	0.019668	0.0463311	0.0595818	0	0.64213	0.0398662	0.0193779	0.0704409	0.028834	0.0101173	0.0646126	0.028412	0.0775168	0.203392	0.00829148	0.118436	0	0.011465
AC078906.1	0	0.201547	0	0.0587823	0.0206035	0.0340559	0.0303361	0.282689	0.0531986	0	0.0583236	0.0556635	0	0.0898332	0.0381415	0	0.0643951	0.427922	0	0	0.0270877	0.0470998	0	0.183813	0.0217281	0	0.074345	0	0.0612975	0	0.0572297	0.0277274	0	0.0419984	0	0.0190581	0	0	0	0	0	0	0.133515	0.145708	0.0337337	0	0	0	0.242447
TAT	0	0.0254962	0	0.00578365	0.0182448	0	0.00895439	0.0389397	0.0078514	0.00237911	0.038735	0.0109536	0.0171857	0.0132582	0	0	0.0316795	0.0210518	0	0.032447	0.087951	0.0104269	0.649964	0.0994707	0.0416881	0.00749315	0.0603478	0.0261368	0	0.0146974	0.0112618	0.0245531	0.0385593	0.0216944	0.43744	0.0365653	0.00331788	3.47947	0.00837496	0.00799908	0.0210504	0.0161322	0.027587	0.13978	0.0697009	0.0172516	0.0246422	0.00760643	0.0572509
AC007610.2	0	0.0461372	0	0	0	0	0	0.0301989	0	0	0	0.0297319	0	0	0	0.0506561	0	0	0	0	0	0.0377366	0	0	0	0	0	0	0	0	0	0	0	0	0.0650613	0.0610777	0	0	0.0227326	0.0434247	0.137132	0	0.0427892	0	0.0540552	0	0.0382216	0	0.0258999
MIR4737	0	0.567317	1.61532	0	0	0.335513	0.298867	1.114	1.04821	0.317626	1.14919	0.182796	0	0	0.751529	0.311441	0.42294	0	0	0	1.06745	0	0.401732	0	2.14062	0	0.732436	0.193857	2.21428	0	0.751757	1.36583	0.428992	0.413762	2.80005	1.50206	0.442957	0.538274	0.698818	0.533963	0	1.25636	0.263074	0.717748	0.664679	0.230319	1.64494	0.761629	0.47771
AL135939.1	0	0	0	0	0	0	0	0	0	0	0	0	0.221246	0	0	0	0	0	0	0.371304	0	0	0	0	0	0	0	0	0	0	0	0	0	0	0	0	0	0	0	0	0	0	0	0	0	0	0	0	0
TUBBP1	0.547156	0.362931	1.08107	0.35148	0.729184	0.24766	0.558877	0.328922	0.373974	0.429838	0.593795	0.179909	0.310497	0.174209	0.332846	0.551739	0.707642	0.293904	0.365307	0.698733	1.60215	1.2559	0.514002	0.0891148	1.65384	0.553826	0.306368	0.77272	0.65379	0.2414	0.934102	1.46524	0.41166	0.682105	0.236213	0.914719	0.632143	0.410573	0.563979	0.604358	0.663831	0.653584	0.621405	0.300225	0.245317	1.87012	0.34692	1.01196	0.587705
AP003392.2	0.811856	1.65695	0.377425	0.451041	0	1.30657	0.931085	2.74752	0.204099	0.618455	2.34949	1.06778	0.670119	2.52742	0.292663	1.21282	0.494108	1.09449	0.15215	2.24925	0.519614	1.71665	0.469331	23.5069	1.41713	1.85047	1.14091	0.830417	1.48941	0.191031	0.658691	3.61683	0.0835297	0.966772	0.467316	2.85157	1.98372	0.104808	0.870835	1.45556	1.09442	0.41936	2.04894	5.59015	0.258841	0.538149	1.18965	1.77958	2.29438
ATAD3B	2.36673	2.44957	0.473493	2.71321	1.65229	0.923339	1.21325	2.3375	3.94849	1.27266	2.92631	3.01449	1.9233	7.91647	0.709218	4.24933	1.43597	10.5981	0.955759	2.75071	4.79198	11.0746	4.71034	3.34152	5.74432	6.87213	4.2669	3.02111	3.88844	3.30517	7.52435	10.66	7.82087	8.82587	13.328	5.40271	7.17871	6.52981	3.00779	1.64683	4.28786	6.89988	5.58383	6.0128	7.18017	3.89776	4.01401	5.04597	4.69116
DEGS2	10.625	3.96658	0.0234377	10.5069	16.9607	0.0365113	0.986541	10.0485	3.55989	0.028804	24.8864	17.8102	3.48514	6.19595	0.027261	2.10129	12.1468	5.02741	0.028345	2.53598	14.9511	0.0168319	2.48461	0.547406	4.63177	1.6511	1.88636	0.323471	0.186198	0.560517	0.0272693	15.334	40.9223	10.525	0.0725494	6.89246	10.6008	12.7501	1.1914	1.80616	11.6827	32.116	7.20956	2.1935	0.861954	16.7844	0.170482	3.97835	1.73285
AL136528.1	0.0373267	0.0304726	0	0	0	0.0360432	0	0	0	0.0170608	0	0	0	0	0	0	0	0.0377411	0	0	0.0286684	0	0	0.0648466	0.0689882	0.026867	0.0786835	0.124953	0	0.0526982	0	0	0.0230427	0	0	0.504256	0	0	0	0	0	0	0	0.0385528	0	0	0.0252445	0	0
BNIP3P42	0	0	0	0	0	0	0	0.0264307	0	0	0.0408982	0	0	0	0	0	0	0	0	0.0342592	0	0	0	12.1162	0	0.0356024	0.052133	0.0551931	0	0	0	0.0777732	0	0	0	0	0.126114	0	0	0.0380062	0	0	0.0748998	0.0510875	0	0	0	0.0361406	0.0680044
RUBCN	2.37885	2.81969	2.9896	4.34971	2.93784	3.86208	3.71569	3.28614	4.33496	2.63759	3.13145	2.8915	4.2022	5.52099	3.58684	3.72558	5.88272	4.33476	4.53415	3.68459	2.21606	6.56756	3.10178	8.59469	3.81688	3.98428	4.07088	4.78019	6.02001	2.66188	3.7417	4.83479	2.02729	3.76666	3.67154	6.78752	4.21365	2.62219	3.18346	2.90751	4.03317	1.41277	4.83182	3.66862	6.62908	2.17034	5.50058	4.02064	3.02649
AL356017.1	0	0	0	0	0	0	0	0	0	0	0	0	0	0	0	0	0	0	0	0	0	0	0	0	0	0	0	0	0	0	0	0	0	0	0	0	0	0	0	0	0	0	0	0	0	0	0	0	0
AC007603.2	0	0	0	0	0	0	0	0	0	0	0	0	0	0	0	0	0	0	0	0	0	0	0	0	0	0	0	0	0	0	0	0	0	0	0	0	0	0	0	0	0	0	0	0	0	0	0	0	0
RXFP2	0	0.00692267	0	0.00471109	0	0	0.00729382	0	0.00639537	0	0	0	0	0	0	0	0	0.0257217	0	0	0	0	0	0	0	0	0.00893753	0	0	0	0	0	0.0157043	0	0	0	0.00540517	0	0	0.00651567	0	1.26587	0.00642031	0	0.00811073	0.00562092	0	0	12.323
AL138785.1	0	0	0	0	0	0	0	0	0	0	0.230407	0	0	0	0	0	0	0.28175	0	0	0	0	0	1.93641	0	0	0	0	0	0	0	0	0	0	0	0	0	0	0	0	0	0	0.21098	0	0	0	0	0	0
AL162231.4	0.0172453	0.0774325	0.112241	0.0383238	0.040298	0.0915877	0.163168	0.0691133	0.10405	0.0512348	0.0712963	0.0226815	0.0996419	0.0585677	0.139876	0.0463726	0.0524788	0.0348735	0.0290875	0.0179168	0.0397352	0.14394	0.0299084	0.194739	0.0159366	0.0434449	0.0272644	0.0432971	0.0649408	0.0365206	0.0139918	0.0406737	0.0745216	0.010268	0	0	0.0164888	0.00667895	0.0416208	0.00662546	0.0348711	0.351865	0.0326425	0.0267176	0.041237	0.0914502	0.0466528	0.0441017	0.0632263
AC107024.1	0	0	0	0	0	0	0	0	0	0	0	0	0	0	0	0	0	0	0	0	0	0	0	0	0	0	0	0	0	0	0	0	0	0	0	0	0	0	0	0	0	0	0	0	0	0	0	0	0
LINC00634	0.0555115	0.0302121	0	0.0205603	0.0108097	0	0	0	0	0	0.0305997	0.0292041	0	0.0157105	0	0.182442	0.0675704	0.336767	0	0.666443	0.17054	0.345956	0.299516	0.0321462	0.820783	0.226418	0.21453	0.144533	0.06432	0.0261239	0.0900774	0.203663	0.0571143	0.110173	0.106511	0.219976	0.0117947	0.114662	0.0223291	0.0426539	0.16463	0.181603	0.154108	0.0382233	0.300875	0.049062	0.0625718	0.0946403	0.0763205
RNA5SP324	0	0	0	0	0	0	0	0	0	0	0	0	0	0	0	0	0.158603	0	0	0	0	0	0	0	0	0	0	0	0	0	0	0	0	0	0	0	0	0	0	0.200236	0	0	0	0	0	0	0	0	0
FRG2MP	0	0	0	0.0182665	0	0	0	0	0	0	0	0	0	0	0	0	0	0.0997317	0	0	0	0	0	0	0	0	0	0	0	0	0	0	0	0	0	0	0	0	0	0	0	0	0	0	0	0	0	0	0
AC112198.3	0	0	0	0	0	0	0	0	0	0	0	0	0	0	0	0	0	0.0645279	0	0	0	0	0	0.221743	0	0	0	0	0	0	0	0	0	0	0	0	0	0	0	0	0	0	0	0	0	0	0	0	0.0292475
AL136131.3	0	0	0	0	0	0	0	0	0	0	0	0	0	0	0	0	0	0	0	0	0	0	0	0	0	0	0	0	0	0	0	0	0	0	0	0	0	0	0	0	0	0	0	0	0	0	0	0	0
AC019055.1	0	0	0	0	0	0	0	0	0	0	0	0	0	0	0	0	0	0.128473	0	0	0	0	0	0.110371	0	0	0	0	0	0	0	0	0	0	0	0	0	0	0	0	0	0	0	0	0	0	0	0	0
ATP5F1B	316.181	221.897	231.501	331.981	294.094	200.617	249.015	250.994	250.647	246.663	293.414	331.15	236.26	270.457	200.632	262.11	201.366	329.68	220.276	294.232	234.824	149.12	186.189	134.828	313.521	271.857	131.698	149.606	180.487	343.407	306.448	361.39	344.191	286.824	134.877	278.879	198.69	192.887	265.47	323.098	329.557	350.191	228.269	161.669	134.134	379.697	284.138	159.145	188.806
JMJD4	2.36765	2.48134	1.62528	1.44584	2.41575	1.78868	2.87244	3.02872	4.09767	1.71419	4.88073	2.93728	2.40114	2.23173	2.01737	2.82376	2.84625	6.60145	1.79688	2.57955	5.03454	4.14182	7.49596	2.70817	3.80936	5.76043	4.30347	3.04587	3.41217	2.91908	6.99592	6.62512	6.67587	3.22332	6.91562	6.05162	3.89977	4.75409	3.21129	3.3378	4.25207	4.01938	4.37044	3.98138	5.80812	5.64215	4.87879	4.67039	3.43453
AC091544.4	0.0144738	0.691239	0.00672876	0.0281442	0.570742	0.0768687	0.0746975	2.22744	0.57855	0.00661551	4.04507	1.33255	0.161283	1.63441	0.0391321	0.0713535	1.176	0.131711	0	0.100249	0.0333494	0.0048323	0.200814	3.52029	0.508267	0.010418	0.587324	0.0565271	0.00419263	0	0	2.38959	4.93661	3.01624	0.741489	0.0977652	1.7437	3.823	0.151372	1.10102	1.29945	0.870999	0.279444	3.43085	0.0276878	0.772329	0.0342609	0.0105755	0.0795978
DCAF13P1	0	0.0172754	0	0	0.0247242	0.0204335	0.0182017	0.0339227	0	0	0.0174971	0.0333981	0.0524003	0	0	0	0.0515161	0	0.0237949	0.293135	0.0487578	0.0423898	0	0.330864	0.0130369	0.365553	0.0223035	0.0472253	0.0612975	0	0.0343378	0.0499094	0	0.0503981	0.121807	0.0343046	0	0.0491731	0.0255358	0	0.0513471	0	0.0480654	0	0.0809609	0.0280539	0	0	0
MRRFP1	0.0336052	0.0137172	0	0.0280049	0.00981588	0.0486745	0.0144527	0.00897854	0.0253448	0.00767992	0.0416796	0.0176794	0.0138691	0	0.0181713	0.0451822	0.0102263	0.0169891	0	0.0232758	0.0258101	0.0336588	0.0194271	2.56878	0.0828133	0.0120942	0.0177097	0.0187492	0	0.0237221	0.00908841	0.0264197	0.0311179	0.0300132	0.0580308	0.00907961	0.0214206	0.02603	0.00675872	0	0.0135904	0.0173586	0.0127218	0.0173545	0.0160713	0.0668269	0.0454552	0.036831	0
AC141586.4	0.0178921	0.0146067	0.0166358	0	0.0104524	0	0.0307797	0.038243	0.0134941	0	0	0	0.0147685	0.0303822	0	0.096224	0	0.126635	0	0.0371776	0.0274837	0.0358414	0.0206868	0.186501	0.0220458	0.0128784	0.018858	0.0299474	0.0103656	0.0252603	0	0.0140664	0.0110452	0.0213063	0.0205979	0.0193367	0.0570241	0	0.0359849	0.0137479	0	0.0092421	0.0270935	0.0369597	0.034227	0	0	0	0.00819972
MTND3P10	0	0	0	0	0	0	0	0	0	0.037724	0	0	0.204376	0	0	0	0	0	0	0.0571656	0	0.110222	0	0.430156	0	0	0.0869902	0.0920964	0	0	0.0446425	0.064887	0	0.0982837	0	0.0445993	0.0526093	0	0	0	0	0	0.124979	0	0	0	0	0	0
CMTR1	6.16358	8.76098	8.18189	4.42934	5.1719	9.43502	11.6084	10.6876	7.84011	8.25639	11.2384	9.84011	10.2279	8.5225	9.83977	10.3318	10.851	8.08812	9.62496	15.4573	5.70523	8.92249	13.0001	19.0886	8.82075	5.3045	17.0704	13.6689	15.897	22.0446	9.7504	17.7339	8.48943	8.28655	10.0937	17.9103	13.528	6.43173	7.91215	12.4406	9.91873	8.16478	16.9131	10.8415	7.55931	9.05201	25.4333	11.6038	9.21751
MCMDC2	0.132882	0.206114	0.172972	0.0935114	0.0621024	0.201023	0.186686	0.298225	0.187074	0.137668	0.230733	0.170109	0.190117	0.0752144	0.182028	0.1866	0.150965	0.103007	0.109575	0.601309	0.193911	0.292806	0.117788	2.10075	0.390224	0.248679	0.172735	0.145805	0.112909	0.100055	0.349791	0.25769	0.10664	0.290103	0.423237	0.169939	0.321866	0.18527	0.117591	0.251855	0.326017	0.178462	0.174389	0.233319	0.245724	0.173229	0.0988564	0.0873824	0.580559
NPM1P23	0	0	0	0	0	0	0	0	0	0	0	0	0	0	0	0	0	0	0	0	0	0	0	0	0	0	0	0	0	0	0	0	0	0	0	0	0	0	0	0	0	0	0	0	0	0	0	0	0
RNU6-649P	0	0	0	0	0	0	0	0	0	0	0	0	0	0	0	0	0	0	0	0	0	0	0	0	0	0	0	0	0	0	0	0	0	0	0	0	0	0	0	0	0	0	0	0	0	0	0	0	0
AC079610.1	0.448678	2.73052	0.227549	0.929101	2.57347	0.118159	1.08761	1.30774	0.953643	0.279649	2.15848	1.90982	0.336678	1.80083	0.573449	0.840891	2.3087	1.9796	0.412789	1.86459	5.95222	0.871551	1.6506	8.99939	1.93494	1.2918	1.84861	0.546171	0.330829	1.09414	0.308874	1.31476	1.30936	1.40859	0.375659	0.462863	1.06599	1.01102	1.34538	1.47304	0.791787	1.20095	0.7103	0.884703	4.01842	2.08188	0.55172	0.506649	2.18708
AC096746.1	0	0	0	0	0	0	0	0	0	0	0	0	0.0222944	0	0	0	0	0	0	0	0	0	0	0	0	0	0	0	0	0	0.0146095	0	0	0	0	0	0	0	0.0108645	0	0	0	0	0	0	0	0	0	0
AP001057.1	0.0352244	0.0287564	0	0.0195696	0	0	0.0302981	0	0	0	0.0291253	0	0.0290748	0	0	0	0.0214382	0	0	0	0	0	0	0	0	0	0	0	0.0204069	0	0.0190527	0	0.0217449	0	0	0	0.0224528	0	0	0	0	0	0.0266696	0	0	0.023349	0	0	0.0161429
HNRNPKP2	0.121486	0.347124	0.075304	0.11249	0.106456	0.0195515	0.139328	0.119014	0.106895	0.194346	0.351578	0.127826	0.167128	0.206293	0.0437941	0.14519	0.246462	0.040945	0.227677	0.126217	0.0622042	0.16224	0.0468206	0.105527	0.286905	0.102017	0.106704	0.158154	0.152494	0.228687	0.186182	0.19102	0.124994	0.144668	0.0699292	0.0984713	0.0645316	0.235253	0.154745	0.124463	0.180146	0.0732121	0.214623	0.209128	0.0774662	0.657652	0.232794	0.192325	0.185585
MTX1P1	0.436607	1.0693	1.90484	0.485129	0.745562	1.71881	1.55996	1.2383	1.26648	1.2127	0.860864	0.848104	2.49495	0.826937	1.41652	2.64911	4.08809	0.814992	1.54837	2.41924	0.567483	4.68699	1.70856	1.05024	1.86219	2.00643	1.45133	12.873	2.60726	1.46989	1.23529	1.76906	0.49759	6.47899	1.62389	7.05972	3.06132	1.14463	3.3098	2.21933	2.01017	0.867412	2.5937	1.24878	1.70255	0.356197	2.22597	11.3863	1.30829
BCRP3	0.0102306	0.2088	0.0285367	0.107992	0.0478127	0.0296364	0.079198	0.20227	0.108022	0.0280564	0.186101	0.0645866	0.101334	0.147665	0.0331919	0.0825302	0.0933974	0.0310325	0	0.0566877	0.0392874	0	0.0354856	0	0.113451	0.198822	0.0431315	0.0171237	0.0414889	0.0288873	0.016601	0.0321723	0.107365	0.170559	0.0588887	0.127151	0.00652118	0.182262	0.0246911	0.0157219	0.033099	0.047561	0.13168	0.0105666	0.0587121	0.0406888	0.0899479	0.0149502	0.145345
HTR5A-AS1	0	0	0	0	0	0	0	0	0	0	0	0	0	0	0	0	0	0	0	0	0	0	0	0	0	0.00742042	0	0	0	0	0	0	0	0	0	0	0	0	0	0	0	0	0	0	0	0	0	0	0
AL355075.5	0.0283713	0	0	0.0157622	0	0	0	0.0606414	0.0213974	0	0	0.0298518	0.0468363	0	0	0.101721	0	0	0	0.0196507	0	0	0	0	0.0174789	0	0	0.0791453	0	0	0	0.0223049	0	0	0	0.076655	0	0	0	0	0.0458949	0	0.0214808	0	0	0	0.153503	0.0414597	0.325054
AC211476.6	0	0	0	0	0	0	0	0	0	0	0	0	0	0	0	0	0	0	0	0	0	0	0	0	0	0	0	0	0	0	0	0	0	0	0	0	0	0	0	0	0	0	0	0	0	0	0	0	0
AC093525.2	0	0.0236382	0.013461	0	0.00845762	0	0.0373583	0.0464169	0.0218377	0.00661722	0	0.0228495	0	0	0	0.0129767	0	0.0439148	0	0.0100275	0.0111193	0.0193342	0	0	0	0.0833652	0	0.0161548	0.0167748	0.0204395	0.0234924	0.0341458	0	0.0172401	0	0.0156465	0	0	0.0291174	0.0222485	0.0819687	0.0149566	0	0	0	0.00959662	0	0.0105782	0.0199046
AC069547.1	1.06473	0.999601	0.29699	0.709835	1.45134	0.308435	0.564756	0.83445	0.655792	0.64076	0.88037	1.15763	0.512659	2.04906	0.364629	0.508988	0.291605	0.520332	0.678438	1.05702	1.34929	0.699102	0.779654	9.18696	1.49776	0.383185	0.748138	0.485132	0.390665	0.425905	0.527913	0.390631	0.514872	0.179619	0.265578	0.968502	0.542944	0.219925	0.414003	1.159	0.459296	0.311656	1.04798	1.31964	0.305518	0.858686	0.276034	0.570502	0.487951
AC009704.2	0.11654	0.04757	0	0.258983	0.136162	0	0.150361	0.0934103	0.351573	0.0266333	0.289082	0	0.0480969	0.346313	0	0.156688	0.141856	0.765918	0	0.403591	0.537042	0.155634	1.07794	7.69352	0.323088	0	0.491324	0.292592	0.303822	0	0.28366	0.503916	0.359714	0.624499	0.804983	0.944618	0.557136	0.496482	0.117193	0.223867	0.235651	0.150495	0.529416	0.120368	0.501606	0.270374	0.315269	0.0851511	0.801128
MRGBP	4.07845	5.4859	3.4251	3.93573	7.53204	3.06848	3.54288	5.25637	7.40362	1.83175	6.68594	5.59037	6.03951	5.98035	2.59387	5.76922	9.64551	13.2716	2.67425	9.29462	18.0327	22.5703	10.8468	4.88768	7.24486	9.03258	11.7439	13.7093	12.1717	14.3593	25.547	13.4302	8.38409	5.97746	9.29724	20.3817	14.2176	8.45821	10.0019	12.0064	15.4706	7.90929	8.73508	25.2536	13.9292	8.98244	18.0556	8.57757	11.3166
AC000372.1	0	0	0	0	0	0	0	0	0	0	0	0	0	0	0	0	0	0.0440508	0	0	0	0	0	0.0756878	0	0	0	0	0	0	0	0	0	0	0	0	0	0	0	0	0	0	0	0	0	0	0	0	0
FER1L4	0.288676	14.7178	0.0432913	0.272472	4.22691	0.0239785	0.648791	18.1955	5.61382	0.0539128	25.2884	11.2531	3.73814	37.0544	0.0369258	1.75282	6.04723	9.3339	0.0244326	8.63629	14.8739	3.57534	19.9972	49.8488	14.9486	4.90189	52.2901	0.273628	1.67421	0.556554	0.303891	146.022	31.9009	22.4996	105.381	26.1278	62.8951	60.6998	5.22904	21.1914	51.2168	32.6448	41.5064	104.74	10.6585	36.5401	3.10906	0.213192	21.119
RPL21P66	0	0.0493054	0	0	0	0	0	0	0	0.0276049	0.049938	0	0.099703	0	0	0	0.0367577	0	0	0	0	0	0	0	0	0	0	0	0	0	0	0	0.0372836	0	0	0	0	0	0	0	0	0	0.0457275	0.0623794	0	0	0	0	0
AL118558.2	0	0	0	0	0	0	0	0	0	0	0	0	0.292825	0	0	0	0	0	0.132971	0	0	0.236884	0	6.36859	0.0728531	0	0	0	0	0	0.0639626	0	0	0	0	0.127801	0	0	0	0	0	0	0	0	0.113107	0	0.0799763	0	0
KCNC3	0.197284	0.567362	0.0500267	0.298922	0.309082	0.0606137	0.127269	1.07336	0.42608	0.045086	1.21601	0.349109	0.447814	0.746143	0.0339427	0.345627	0.799558	0.503219	0.0756265	1.09315	1.75972	0.27544	2.83049	5.69408	1.04139	1.43615	3.48762	0.830525	0.200015	0.107613	0.138237	0.944702	0.224201	2.80313	1.53305	2.46406	5.1673	4.59827	0.744864	3.15925	3.23489	0.551219	4.6135	4.94128	2.59889	0.561726	0.236527	0.324333	16.9934
AL354893.2	0.0532029	0.086867	0.0494672	0	0	0.205494	0.183049	0.284292	0.0802505	0.0972693	0.131972	0.167937	0.0439145	0.271028	0.115073	0.0953751	0	0	0	0.110549	0	0.0355252	0	1.94099	0.032777	0.0382944	0.056075	0.118733	0.0924676	0.0751124	0	0.041827	0	0.12671	0	0.0862477	0.0678252	0.04121	0	0.04088	0	0	0.0402817	0.0549505	0	0.0352662	0	0.194367	0.195057
AC090260.2	0	0.0594933	0.0406548	0.00809741	0	0.0140738	0.0501465	0.0778822	0.0439694	0.0333088	0.0120513	0.0306711	0.0240609	0.0371242	0.0472868	0.0522563	0.0354823	0.0147368	0.016389	0.0908551	0.0335825	0.0194643	0.0168515	0.759622	0.089793	0.0104908	0	0	0.00844388	0	0.0157671	0.0458342	0.017995	0.0694247	0.0167792	0.0315036	0.102194	0.0112895	0.0117254	0.0559956	0.0707319	0.00752865	0.0551761	0.0451613	0.0418221	0.0579674	0.00985725	0.0319482	0.160309
ABRA	0.0715101	0.0416993	0	0.0737819	0.0119358	0.108509	0.105444	0.0327529	0.0770463	0.172763	0.0929155	0.112863	0.193941	0.0346942	0.0441916	0.0457835	0.0559571	0.0206583	2.3319	0	0	0	0	1.91673	0.0251746	0.0294123	0	0.0227984	0.0118368	0.0144227	0	0.0240942	0.0693706	0.0364952	0.0352819	0.0110405	0.0195351	0.0870421	0	0.00784955	0	0.0316613	0.0309387	0.0844103	0.068398	0.00677163	0.013818	0	0.149815
EIF1P3	0	1.85737	0.235043	0.280888	0.393811	0.162734	0.144959	0.0900543	0.190655	0.462175	0.905762	0.0886616	0.62598	0.143088	0.182257	0	0.256423	0.2556	0.094752	0.0583637	0	0.112532	0.194852	0.14639	0.363393	0.0606519	0.26644	0.0470133	0.0976355	0.237931	0.319047	0.132494	0.364129	0.100344	0.0970076	0.091068	0.107424	0.130539	0.135579	0.0647471	0.204466	0.261159	0.446596	0	0	2.01081	0.341935	0.0615688	0.386172
OR51B2	0	0	0	0	0	0	0	0	0	0	0	0	0	0	0	0	0	0	0	0	0	0	0	0.0938471	0	0	0	0	0	0	0	0	0	0	0	0	0	0	0	0	0	0	0	0	0	0	0	0	0
ADCY1	0.160171	0.327748	1.21654	0.109788	0.233318	0.206887	0.404365	0.755843	0.233755	0.277624	0.841062	0.207926	0.171698	0.130693	0.16647	0.350527	0.412719	0.164052	0.318109	0.139754	0.0543195	0.308352	0.156328	1.12027	0.608724	0.0628843	0.798047	0.112575	0.0976138	0.0822295	0.351042	0.143912	0.157947	0.823626	0.536417	0.0393416	0.298333	0.0676721	0.136386	0.166227	0.112726	0.0354581	0.225217	1.15588	0.0457612	0.0841098	0.0872232	0.439246	1.8637
AC010680.1	0	0	0.00728918	0	0	0.0454205	0.0539458	0.0377024	0.029563	0.0609153	0.0388932	0	0.0258839	0.00665616	0.00847825	0.00702694	0.100198	0	0.0617076	0.00542993	0	0.00523477	0.00906415	0.0817176	0.00965963	0	0.00826286	0.00874787	0.00454182	0	0	0	0.0193584	0.00466779	0	0	0.00499715	0	0	0.0240953	0.00634091	0	0.017807	0	0.0149969	0	0	0	0
FASN	37.7609	17.2598	8.50996	16.5347	7.50026	11.9403	12.2483	15.8346	11.9831	11.5515	21.5632	14.3497	7.08127	21.6362	11.3694	25.3728	21.4805	15.1364	11.7615	11.9883	42.5843	23.389	29.5722	57.5144	30.4973	75.0116	41.7419	48.1706	14.2713	8.42128	30.3817	70.6845	16.279	100.121	79.9062	134.314	43.0003	17.306	83.3487	33.1163	63.4417	24.9437	31.3049	23.031	40.3268	18.793	16.3124	41.2173	35.5055
AC017099.1	0	0	0	0	0	0.0264364	0	0	0.0206481	0	0	0	0	0	0	0	0	0	0	0	0	0	0	1.33175	0	0.019706	0	0	0	0	0.0148085	0	0	0	0	0	0	0	0	0	0	0	0	0	0	0	0	0	0
RNF169	1.10807	1.54487	2.61247	1.08931	0.53173	2.29974	2.60866	2.48376	0.735308	2.14425	1.37431	1.12236	1.7461	1.2768	2.03484	2.22826	1.94654	0.218255	1.95797	3.31162	0.400654	1.98666	0.29117	11.0251	1.45397	1.68836	0.564986	1.14612	1.72785	0.330147	3.15048	1.26712	0.308706	1.71151	0.323053	2.2065	1.10303	0.331613	2.11714	2.36352	1.96125	0.159818	1.63161	1.41201	0.488632	0.431638	1.02921	3.40411	1.50201
RNU4-32P	0	0	0	0	0	0	0	0	0	0	0	0	0	0	0	0	0	0	0	0	0	0	0	0	0	0	0	0	0	0	0	0	0	0	0	0	0	0	0	0	0	0	0	0	0	0	0	0	0
XPC	3.23795	16.9856	5.74848	3.40227	7.66224	8.41692	11.4986	14.9732	9.44962	5.40776	17.3636	12.0847	11.6687	8.01833	7.18103	9.90036	8.54312	4.43043	8.40978	8.42631	5.27559	6.81524	5.71049	6.75635	7.97205	7.0805	6.56582	10.0112	8.2817	2.99789	5.16214	10.828	5.54395	11.9097	7.38095	7.40765	8.45764	9.57786	15.3249	11.7187	6.63749	4.7813	8.30509	9.94204	6.83367	9.87227	4.34006	5.55459	15.2289
EPHB2	0.206877	0.741646	0.64814	0.126178	1.713	0.312674	0.984498	2.05351	1.09557	0.427562	1.73288	0.679045	0.898346	0.698769	0.600665	2.04982	1.36036	1.6643	0.407094	3.24268	3.08972	15.952	2.76889	0.253926	1.58761	9.26456	1.44811	0.767808	6.30267	5.41602	1.84754	1.36302	0.229046	4.28574	0.437495	5.28453	4.08361	0.62704	8.89224	6.46554	1.57506	0.147515	1.01642	1.96951	1.33135	1.54273	4.92284	3.66393	1.96317
NDUFB4	69.5935	25.4698	31.1967	42.7447	56.5316	28.1693	33.8069	27.1722	41.003	31.9111	39.4217	41.4801	35.6025	25.6919	29.8408	37.1123	41.4762	24.299	28.4473	43.4965	74.0137	46.4398	79.6023	15.0643	73.6611	68.3229	69.2519	33.7407	24.7469	81.6355	52.753	67.867	73.3505	59.7641	85.3495	52.3235	64.266	50.1552	31.1998	43.4571	57.458	78.8921	49.4089	58.1376	69.8995	62.0413	48.6691	31.7768	52.1457
RNU6-571P	0	0.429464	0	0	0	0	0	0	0	0	0	0	0.43422	0	0	0	0	0	0	0	0	0	0	5.94043	0	0	0	0.293503	0	0	0	0	0	0	0	0	0	0	0	0	0	0	0	0.271671	0	0	0	0	0
AC018641.1	0.0353572	0.692754	0	0.0196433	0.165242	0	0	0.529012	0.159997	0.0161606	0	0.204612	0.116738	0.0900589	0	0.126767	0.344303	0	0	0.318361	1.14054	0.377745	0	5.09828	1.67727	0.203595	0.521723	0.05918	1.65919	0	1.20484	0.138985	0	0.505248	0.203521	0.133742	0.383136	0	0.0995552	0	0.0285978	3.19613	1.12434	0.0730372	0.202911	0	0.334775	0	0.0162037
MED4-AS1	0.207707	0.0847835	0	0.0865466	0.151675	0.0501413	0.0446646	0.166484	0.234977	0.0474681	0	0.109273	0.0857225	0.220439	0	0.139631	0.0316035	0	0	0.323692	0.319055	0.173365	0.300187	4.33013	0.223936	0.112128	0.38311	0.23177	0.240666	0.293243	0.168521	0.367414	0.096167	0.185506	0.478237	0.0841791	0.661984	0.241329	0.208872	0.279296	0.293998	0.0536451	0.353839	0.268162	0.049667	0.172102	0.0351187	0.227646	0.214176
AF250324.1	0	0.0753322	0.0428986	0.0256329	0.0539069	0.0445518	0.198428	0.0493084	0.0347971	0.0210883	0.0762987	0.0485459	0.0380833	0.0783463	0	0	0.0842414	0.186602	0.0518806	0	0.8859	0	0	0	0	0	0.048629	0	0	0	0.0748676	0	0	0	0	0	0.0294095	0	0	0.0354517	0	0.428985	0.104798	0	0.0441303	0.764583	0	0	0.042289
AP005264.5	0.726223	0.208025	0	0.205272	0.14886	0.0123027	0.0109589	0.211051	0.0672629	0.00582339	0.115881	0.301626	0	0.0324522	0	0.10278	0.0620338	0.0515288	0	0.132368	0.136996	0.119103	0.0883847	1.21738	2.04081	0.348481	1.54428	0.0142168	0.0442874	0.125913	0.234307	0.350578	0.133708	1.13789	0.0146675	0.185888	0.544122	0.0197375	0.0204995	0	0.360677	0.763417	0.183282	0.0263185	0	0.118235	0.887523	0.176875	0.0408724
AC007673.1	0	0	0.0237892	0	0	0	0	0.0546875	0	0	0.0211555	0	0	0	0	0.0229334	0	0	0	0.0708853	0	0.0512531	0	3.956	0.0315255	0	0.053934	0	0	0	0	0.020115	0	0	0.11782	0.0553031	0.0163089	0.0396365	0.0102917	0	0.144861	0	0	0.0264262	0	0	0	0.0186945	0.0351768
RNA5SP519	0	0	0	0	0	0	0	0	0	0	0	0	0	0	0	0	0	0	0	0	0	0	0	0	0	0	0	0	0	0	0	0	0	0	0	0	0	0	0	0	0	0	0	0	0	0	0	0	0
SRSF3P5	0	0	0	0	0	0	0.0498111	0	0	0.0264689	0	0	0	0	0	0	0	0	0.0651176	0	0	0	0	0	0.035677	0	0	0	0	0	0	0	0	0	0.333339	0	0	0	0	0	0	0	0	0	0	0	0	0	0
RBBP4P1	0.154397	0.648235	0.225587	0.12254	0.193279	0.085193	0.189719	0.176791	0.0998099	0.181465	0.437701	0.324907	0.200265	0.262178	0.166974	0.296552	0.308753	0	0.173613	0.336094	0.135523	0.338742	0.0510036	1.26451	0.462012	0.254016	0	0.18459	0.0894482	0	0.131234	0.138724	0.0272323	0.236389	0.0253923	0.48867	0.253069	0.170847	0.159699	0.457593	0.1784	0.0911462	0.333997	0.136687	0.105484	0.614064	0.119338	0.273972	0.303248
AC159540.1	0	0	0	0	0	0	0	0	0	0	0	0	0	0	0	0	0	0	0	0	0	0	0	0	0	0	0	0	0	0	0	0	0	0	0	0	0	0	0	0	0	0	0	0	0	0	0	0	0
ACTG1P21	0.0562887	0.068929	0.0261681	0.0156361	0.0328832	0	0.121041	0	0	0.16723	0.0698133	0.0888389	0.209077	0	0.0608739	0.0252267	0.0171291	0.0284568	0	0.0584804	0	0	0	0	0.017339	0.0202577	0.0593273	0.0314049	0	0	0.0456693	0	0	0.0167574	0	0.0304167	0.0179398	0.0218001	0.0226417	0.0216255	0	0.0145378	0.063927	0	0	0.0186558	0.0761374	0.061692	0
MTCO2P32	0	0	0	0	0	0	0	0	0	0	0	0	0	0	0	0	0	0	0	0	0	0	0	0.485304	0.0430249	0	0	0	0	0	0	0	0	0	0	0	0	0	0	0	0	0	0	0	0	0	0	0	0
IGHV1OR15-1	0	0	0	0	0	0	0	0	0.60131	0	0	0	0	0	0	0	0.194097	0	0	0	0	0	0	0	0	0	0	0.0444828	0.0923803	0	0	0	0	0	0	0	0	0	0	0.122524	0	0	0	0	0.0762592	0	0	0	0
RNU6-499P	0	0	0	0	0	0	0	0	0	0	0	0	0	0	0	0	0	0	0	0	0	0	0	0.456957	0	0	0	0	0	0	0	0	0	0	0	0	0	0	0	0	0	0	0	0	0	0	0	0	0
AC073367.1	0.201896	0.395575	0.112632	0.201901	0.0471782	0.0779816	0.17366	0.172615	0.152269	0.147648	0.13355	0.0849727	0.299967	0.239985	0.0436685	0.289546	0.0737264	0.0408275	0.227024	0.447483	0.0930385	0.296587	0.0933725	6.87467	0.174137	0.34877	0.297914	0.0225286	0.28072	0	0.327613	0.0634906	0.199417	0.0721264	0.0464857	0.0872789	0.308863	0	0.308603	0.155133	0.130639	0.0834309	0.183435	0.250234	0.115866	0.0802977	0.0819269	0.0590072	1.60996
AC027451.1	0	0	0	0	0	0	0	0	0	0	0	0	0	0	0	0	0	0	0	0	0	0	0	0	0	0	0	0	0	0	0	0	0	0	0	0	0	0	0	0	0	0	0	0	0	0	0	0	0
PLA2G2A	93.2187	28.9761	217.669	2.1343	345.615	110.464	103.786	18.7698	515.615	198.745	10.8414	22.7765	251.279	4.62313	16.2571	226.247	8.55946	85.117	104.276	1.9667	24.2714	0.144989	11.9347	0.667401	130.696	7.09321	1.40836	143.083	10.5862	12.6631	0.632413	0.879807	1.03111	3.2023	8.40299	38.1518	0.202288	3.60963	0.0268744	10.5368	115.522	37.7034	112.16	3.70908	76.5249	3.58723	8.57393	0.341716	295.678
AC244153.1	9.96778	3.51641	0.209681	3.67097	10.0389	0.326642	1.14446	6.83265	3.18054	0.309228	22.1523	6.71512	1.73114	2.66145	0.0975543	5.65984	22.0564	4.19555	0.481808	23.8358	1.14315	10.3752	29.3332	7.60056	4.20972	4.67486	5.94224	5.63677	1.81604	8.62823	14.4058	27.9063	40.0803	6.31087	23.1321	0.304655	12.7648	24.6299	7.8738	22.5439	14.045	24.0084	17.0916	10.761	8.71433	24.5306	12.4303	8.09048	16.133
GTF3AP1	0	0	0	0	0	0	0	0	0	0	0	0	0	0	0	0	0	0	0	0	0	0.0187179	0	0.0973991	0	0	0	0	0	0	0	0	0	0	0.0645429	0	0	0	0	0	0	0	0.0212241	0	0	0	0	0	0
MID1IP1	22.3224	16.0956	8.53399	16.5107	16.3505	10.1607	9.36391	21.9118	17.9443	37.7125	20.6124	76.2827	15.8325	10.876	8.62514	14.3972	31.5013	23.261	15.7985	35.5769	12.1026	7.16011	18.408	5.7925	20.9166	13.817	15.231	6.86101	2.31025	9.85498	18.0227	20.8888	14.2569	17.0315	10.8999	18.3704	24.0601	15.0127	9.29565	24.5413	35.3951	28.2893	13.6119	5.47629	15.6616	32.6994	14.1075	11.9152	20.797
AC108751.5	0.0210661	0.0687914	0.0195869	0.035111	0.0246132	0	0	0.0337703	0.0317758	0.125172	0.121929	0.0110827	0.10433	0.0536578	0	0	0.0128212	0	0.023688	0.0291818	0	0.0140665	0	0	0.0519133	0	0.0222033	0.0235066	0	0	0	0	0.104037	0	0	0.0796845	0.0402839	0.0489523	0.0254211	0	0.0340777	0.0108816	0	0	0	0.0698197	0.0142473	0.0615688	0.00965431
TMA16P1	0	0	0	0	0	0	0	0	0	0	0	0	0	0	0	0	0	0	0	0	0	0	0	0	0	0	0	0	0	0	0	0	0	0	0	0	0	0	0.0183185	0	0	0	0	0	0	0.0301874	0	0	0
MSX2	1.71098	43.1995	7.4585	1.39829	63.1155	2.72963	5.35353	35.8354	16.9903	5.87658	28.5097	22.3402	12.2192	39.1278	5.93989	16.214	18.5553	10.1542	3.29019	3.4865	8.31309	1.07624	5.70531	3.29552	21.7234	6.59492	25.09	12.894	2.54992	1.54037	1.01934	15.8687	17.3359	36.4085	16.186	21.2716	10.9298	19.0727	11.5852	25.3409	24.228	18.5149	10.908	14.56	13.2226	22.5842	1.97052	5.39918	42.5412
RPL17P19	0	0.0416238	0	0	0	0	0	0	0	0	0	0	0	0	0	0	0	0	0	0	0	0	0	0.26573	0	0	0	0	0	0	0	0	0	0	0	0.0275514	0	0	0	0	0	0	0	0	0	0	0	0	0
AL360175.1	0	0	0	0	0	0	0	0	0	0	0	0	0	0	0	0	0	0	0	0	0	0	0	0	0	0	0	0	0	0	0	0	0	0	0	0	0	0	0	0	0	0	0	0	0	0	0	0	0
TRAJ22	0	0	0	0	0	0	0	0.238715	0	0	0	0	0	0	0	0	0.27189	0	0	0	0	0	0	1.5522	0	0	0	0	0	0	0	0	0	0	0	0	0	0	0	0	0	0	0	0	0	0	0	0.326413	0
AC097381.3	0.0609185	0	0	0.0676887	0	0	0	0	0	0	0.0503704	0.0640974	0	0	0	0	0	0	0	0.548517	0	0.122031	0.140867	0.105832	0	0.175392	0	0	0	0.172011	0.131802	0	0	0.0362714	0	0.131674	0	0	0	0	0	0	0	0	0	0	0	0.178043	0
SMC4	6.779	2.18977	10.7309	3.49996	0.818484	2.39727	2.44744	2.59809	1.96525	1.02522	1.35108	1.55471	1.64816	1.1613	2.1954	5.75111	3.47159	0.747003	2.28644	18.2903	2.29527	13.4663	1.0158	13.0431	10.2267	6.44597	2.33956	5.47366	8.60661	4.1299	10.1379	6.17459	0.677957	10.165	2.09184	11.3366	2.36312	2.98246	4.25553	3.96353	5.14118	1.40788	7.89922	3.29632	1.60747	1.10519	3.76771	12.6589	7.79655
OVGP1	0.306989	2.35402	0.203881	0.572572	3.79816	0.338781	1.30141	3.39214	1.86877	0.451012	3.90722	2.02457	1.49321	4.44028	0.497994	0.737049	1.26116	1.79587	0.357525	0.698636	2.92198	0.197665	1.26764	21.6567	2.08041	0.213073	1.3058	0.526065	0.196906	0.201226	0.130467	2.29281	2.4975	2.09549	16.8251	0.444342	1.72619	1.92778	0.88644	0.842443	4.20338	5.09702	1.90096	2.15157	0.325089	1.74422	0.326261	0.4406	2.29624
ASIP	0.108526	0.265793	0.168176	0.100489	0.105666	0.0349313	0.124464	0.115982	0.518379	0.132276	0.568317	0.114189	0.268737	0.214999	0.234732	0.486376	0.132101	0.256038	0.122033	0.0501117	0.500112	0.144932	0.125477	2.07392	0.13372	0.104153	0.114384	0.0403661	0.0419155	0.153218	0.0782678	0.142201	0	0.0430781	0.0832919	0.0977401	0.0922353	0.112083	0.0436537	0.166778	0.0292595	0.0560585	0.136947	0.410998	0.0692018	0.0239792	0.122329	0	0.0994717
PPIAP62	0	0	0	0	0	0	0	0	0	0	0	0	0	0	0.0632784	0	0	0	0	0	0	0	0	0.101651	0.0720958	0	0	0	0	0	0	0	0.036121	0.0348386	0	0	0	0	0.0235361	0	0	0	0	0	0	0	0	0	0
BCL11A	2.38872	0.518885	0.477319	0.826526	0.53044	0.364198	0.778003	1.43691	0.95609	0.300088	1.76432	1.2328	1.12998	0.127499	0.989512	0.835778	1.70675	2.30225	0.600821	1.10057	0.00536442	0.0886124	0.0565286	0.0303352	0.0387272	0.72394	0.0441698	1.19439	0.82345	1.43476	3.36612	0.129041	2.35421	1.48465	0.0361838	0.326473	0.218153	3.07836	0.160141	0.053668	1.26544	0.894746	1.03385	1.1867	0.123591	2.49084	0.507803	0.870123	1.85814
PNPLA8	6.71829	11.4598	6.77288	9.64428	7.68706	7.12019	7.20523	9.49095	10.9277	14.6977	7.75567	8.97323	7.49222	17.9512	6.48691	8.94596	7.19555	3.70019	9.64825	5.22761	4.75185	5.93492	3.11165	30.477	9.15286	6.18669	5.24924	8.52441	5.42258	6.07794	5.01169	10.017	3.31053	7.7667	20.9678	9.40192	5.83961	2.7077	6.4294	6.68834	12.8358	2.49564	5.19567	7.56466	5.57103	5.21034	2.57239	9.34232	7.20686
RIMS4	0	0.0176537	0.150796	0.0450521	0.0536894	0.683852	0.78121	0.0462207	0.0366954	0.0494194	0.0491706	0.273036	0.40607	0.0550802	0.280632	0.358582	0.00987078	0.0327969	0.0729477	0.00748885	0.00830424	0	0.493793	0.00939192	0.196505	0.0155649	0.011396	0.00301622	0.012528	0	0.0438621	0.00425019	0.00333734	0.090128	0.0248948	0.0204492	0.0585817	0.0125625	0.00217458	0.0332317	0.0131179	0.00837754	0.0368385	0	0	0.00358353	0.0146249	0.00790011	0.00991023
OR51M1	0	0	0	0	0	0	0	0	0	0.026226	0	0	0	0	0	0	0	0	0	0	0	0.0191568	0	0.697779	0	0	0	0	0	0	0	0	0	0	0	0	0	0	0	0	0	0	0	0	0	0	0	0	0
AC095032.1	0	0.0720261	0.0410159	0.024508	0.0515411	0.085193	0.0758878	0.117861	0	0.0604884	0.182375	0	0	0.112362	0.0477068	0	0.0805443	0	0	0	0	0.0294558	0	0.613095	0.0543543	0	0.0464948	0.024612	0	0.0622797	0	0	0	0.0262655	0.0507846	0	0	0.0341694	0.0177443	0.101687	0.03568	0	0.0333997	0	0.0421936	0.0292411	0	0	0.0202165
SAV1	2.9544	4.61159	6.20041	2.93559	2.64584	8.02747	8.26433	4.95247	5.17649	9.59421	4.90636	3.20325	6.88259	3.21296	5.80086	7.3619	5.24826	1.73369	6.81285	4.48038	2.19231	6.61587	4.02853	8.96252	5.56204	3.49023	3.214	5.78173	9.70488	6.28835	3.7909	2.84539	2.73728	3.1461	1.91641	7.06121	5.48709	3.35714	5.66244	4.17146	4.43552	1.85919	3.86817	3.53679	4.30808	3.22418	5.42631	8.12332	4.16956
FAM81B	0	0.0368358	0.0209765	0	0.0329491	0	0	0.102471	0	0	0.242504	0.0118689	0.0372438	0.0095774	0.0121992	0	0.308941	0	0	0	0.0953008	0	0.221718	0.235163	0.0972932	0	0.0356677	0.0188807	0.0588161	0.0159256	0.00610144	0.168498	0.139272	0.0268655	0.116876	0.359636	0.0575223	0.00873751	0	0.095343	0.045619	0.081575	0	0.0116508	1.38104	0.815024	0.015258	0	0.475603
AP001189.3	0.302627	0.882347	1.2461	0.984762	0.151536	1.66984	3.64425	0.508232	1.30422	1.52153	0.571947	0.727815	1.28465	0.660708	1.21561	1.78253	0.499927	0.305987	1.36117	0.598878	0.0332042	0.0577352	0	1.05149	0.266345	0.311179	0.227832	0.53065	0.275509	0.122072	0.0701525	0.101965	0	0.540561	0	0.0233615	0.413359	0.234409	0.313019	0.93013	0.244773	0	1.50571	0.35722	0.248106	0.0573144	0.350864	0.18953	0.41607
AP000829.1	0	0	0	0	0.0242502	0	0	0.0998168	0	0	0	0.0218385	0	0.0176221	0.0224461	0.0186038	0.0757924	0	0	0	0.33476	0.776105	0	2.01924	1.15082	0	0.109379	0	0.0240489	0	0.493964	0.0979048	0	0.111222	0.167259	0.0336468	0	0	0	0	0	0	0	0	0.377191	0	0	0	0
LGI1	0.0291878	0.169776	0.0440998	0.0648632	0.0639419	0.0951216	0.0753172	0.206655	0.0660397	0.175098	0.0965356	0.0364692	0.0752878	0.235425	0.00789135	0.222377	0.051072	0.0184449	0.315897	0.00252702	0	0	0	0.0126768	0.0157341	0	0.00384543	0.0081423	0	0	0	0	0.00225229	0.00434467	0	0.00197153	0	0	0.00440272	0.00280341	0.00590196	0	0.022099	0	0	0	0.00493502	0	0
AL449363.1	0	0	0	0	0	0	0	0	0	0	0	0	0	0	0	0	0	0	0	0	0	0	0	0	0	0	0	0	0	0	0	0	0	0	0	0	0	0	0	0	0	0	0	0	0	0	0	0	0
SWI5	12.1179	9.97638	6.1096	9.40631	19.8715	6.50985	8.823	10.0504	11.6493	4.18914	18.0496	13.2441	9.96008	7.82513	5.0759	11.443	11.9976	25.178	5.37368	13.831	22.4418	12.4108	34.1979	9.01388	25.814	22.7884	9.60607	10.4556	9.19574	8.57821	8.31777	18.8659	22.5158	20.5174	16.7603	20.5576	10.3026	12.4534	7.01632	11.8816	10.4363	10.1121	12.1858	5.71152	33.1066	21.5181	15.6984	6.24776	15.2916
UBE2M	34.8922	24.6955	25.0534	26.5241	48.5705	29.9076	32.7095	21.881	38.5921	23.2407	30.6299	29.7181	33.7741	28.7374	27.4946	30.3382	39.4783	57.7062	25.3558	29.501	43.35	82.1095	82.035	7.07646	59.716	62.4992	51.875	43.5569	45.4424	46.2013	47.6563	59.3826	58.3947	63.2406	46.3269	63.5578	44.9621	60.4235	49.1415	39.9086	48.8472	60.8905	30.9801	44.5319	57.9997	52.4727	60.5336	19.205	35.3977
AL512590.1	0	0	0	0	0	0	0	0	0	0	0	0	0	0	0	0	0	0.103983	0	0	0	0	0	0	0.0211194	0	0	0	0	0	0	0	0	0	0	0	0	0	0	0	0	0	0	0	0	0.0227233	0	0	0.0157103
FAAH2	3.38736	5.17792	0.0777657	4.10457	8.01314	0.107683	1.13907	4.56609	3.70066	0.121057	6.03965	5.95486	2.93405	5.24307	0.195978	3.19863	6.32902	6.38481	0.141072	7.75297	3.61872	4.23513	5.99554	3.24509	6.71576	3.69235	3.17353	1.3377	3.3434	3.40469	4.91602	3.98912	9.87893	4.72261	2.67999	3.63825	5.92661	2.04072	1.3345	3.25615	5.18642	6.68927	2.9974	6.23417	3.8266	9.12925	2.6303	5.29632	4.05024
AC145676.1	0.0140441	0.0229305	0.0783477	0.0312098	0.00820439	0	0.0966395	0.0300181	0.158879	0.969283	0	0.0147769	0.0115922	0.0238479	0.0759404	0.0503527	0.00854745	0	0.23688	0.0875455	0.0107864	0.253197	0.048713	1.00033	0.0432611	0.030326	0.0296045	0.0940265	0.406815	0.0396551	0.0227891	0.0110412	0.00866975	0.00836197	0.0161679	0.037945	0.017904	0.0108783	0.0282456	0.0107912	0	0	0.0744326	0.0580216	0.0671644	0	0.00949818	0.236014	0.00643621
AP000942.1	0.0376765	0.0922744	0.035031	0	0.110051	0.0727619	0	0.0603978	0.0568306	0.103324	0.0934582	0	0	0.0319888	0	0	0.045861	0.114284	0	0	0.057874	0.0503154	0	0.130909	0.0928462	0.0271188	0	0.0840826	0.0654824	0.053192	0.0611369	0.0296205	0.0697758	0	0.173497	0.0203592	0.120079	0.058367	0.0303102	0.0578996	0.0609474	0.0389232	0.0855783	0	0.0360368	0.599384	0.0764432	0.0275288	0.0863331
ADGRE2	0.101192	0.223847	0.0880163	0.302856	0.0972537	0.321504	0.204964	0.340132	0.787799	0.414771	0.475031	0.305678	0.299074	0.648524	0.148266	0.678798	0.150987	0.722806	0.278959	0.712183	0.348483	2.15566	0.569889	0.527392	0.130716	0.747154	0.37157	3.12519	2.52652	0.737359	0.759212	0.364412	0.0544077	2.4003	0.435916	0.416281	0.811472	0.214916	3.54647	0.494111	0.675893	0.0219197	1.18136	2.89946	1.02096	0.0908774	2.48802	9.69766	0.933478
AC139792.1	0	0	0	0	0	0	0	0.0232443	0	0	0.0359677	0	0	0.0738659	0	0	0	0	0	0.060258	0	0.0290461	0.150882	17.3813	0.0535982	0	0.045848	0	0	0	0.0235287	0.102596	0	0	0.250391	0.023506	0	0	0.0349949	0.0668486	0.0351837	0	0.0329351	0	0	0	0	0	0.0199353
OR4D8P	0	0	0	0	0	0	0	0	0	0	0	0	0	0	0	0	0	0.0305987	0	0	0	0	0	0	0	0	0	0	0	0	0	0	0	0	0	0	0	0	0	0	0	0	0	0	0	0	0	0	0
ANKRD26P4	0	0	0	0	0	0.0572139	0	0.0158306	0.0223434	0	0.0489918	0	0	0.0251533	0	0.0796633	0.0180306	0	0.0333128	0.0410389	0	0.0395638	0	2.98513	0	0.0213239	0	0.0165289	0.0343266	0	0	0.0931641	0	0.123475	0	0.0480264	0	0	0.0119167	0.0227637	0.023962	0	0.112153	0.0305987	0	0	0	0.0865852	0.040731
ZP3	0.808269	0.177652	0.134887	0.978695	2.97232	0.320195	0.766534	1.29017	1.51616	1.05146	1.67079	1.58096	0.598732	1.21414	0.235337	1.11458	1.04692	2.9756	0.198086	2.67712	0.421813	6.29656	1.96488	3.02439	1.8386	6.8396	4.07384	2.91963	1.87905	2.8528	5.40879	1.92262	2.3157	1.06122	3.22097	2.91736	5.3106	1.9344	3.13866	0.939547	3.36932	2.46222	1.09056	1.44488	2.25981	1.27074	4.57637	2.02157	1.41519
KIF3C	0.830748	1.54659	2.78724	0.847372	2.16465	2.39806	2.44237	1.47267	1.0575	1.39829	1.48284	0.901848	3.16734	1.17183	1.99649	3.99105	6.77085	2.58213	1.52725	2.14328	2.31587	1.65241	4.87876	2.03122	3.98611	7.27355	5.95775	3.39406	15.9766	2.33951	4.15586	3.36925	2.96037	6.9118	2.22143	3.60792	4.15223	3.36722	10.2971	6.12999	5.66342	1.26692	3.7839	4.61251	2.63183	4.66469	3.1392	4.16868	2.19972
AC122713.2	0.0253172	0.0344473	0.015693	0.0562618	0	0.14668	0.0943648	0.0180379	0.127294	0.0154289	0.0279114	0.0532767	0	0.0429906	0.0547591	0.0832066	0.0256808	0.281581	0.0094894	0.0116902	0.0648154	0.0112701	0	0.014661	0.150774	0.00607428	0.0800519	0.0235419	0	0	0.00456464	0	0	0.0100494	0.0680071	0.00912045	0	0	0.00339456	0.00648441	0.0136515	0	0.0191685	0.0174326	0.00807181	0.00559395	0.00570745	0.00616611	0.00773503
AL356095.1	0	0	0	0	0	0	0	0	0	0	0	0	0	0	0	0	0	0	0	0.0979571	0	0.0944363	0	0	0.0871308	0	0	0	0	0	0	0	0	0	0	0	0	0	0	0	0	0	0	0	0	0	0	0	0
BRSK1	0.534896	1.31003	1.47839	0.366376	0.599277	1.64149	1.33615	1.02192	1.10525	2.46493	0.569509	0.528115	2.4132	0.553687	1.65616	1.45147	0.682309	1.75586	2.63658	0.360332	2.06536	1.33081	0.432063	0.241862	4.34266	0.928238	1.39012	0.600952	0.789574	0.248276	0.376515	0.95626	1.42485	1.39608	0.236192	0.962153	4.19887	0.408645	0.90779	0.833266	0.746745	0.333072	0.871	0.340561	0.679821	0.597414	0.847403	0.240922	0.235061
MIR27A	0	99.2695	0	3.00694	9.90712	3.13576	2.79325	21.2089	7.89181	3.62827	4.47521	17.0844	6.55228	40.1324	0.390217	0.646839	10.541	0	0.811466	1.4995	0	0	0	1.2537	0	0	0	0.201313	1.0452	0	0.195168	0.567346	0	0.644515	0	0.194979	0	0	1.30625	0	0.291845	0.372765	0.273192	1.86338	1.72561	1.19589	0.976121	1.3182	0.330722
AC114748.1	0.393627	0.160674	0	0	0	0.760184	0.338576	0.210337	0.296871	0.449786	0.162735	0.103542	0.162453	0	0	0	0.119784	0	0.663926	0.136318	0	0	0	10.9414	0.121252	0.283325	0	0.219614	0.114022	0	0.319365	0	0	0.117184	0	0.638113	0.125453	0	0.316667	0	0	0	0	0.406557	0	0	0	0.143804	1.08236
RPS3AP6	1.09745	7.65878	0.921645	1.21942	3.22628	0.581134	1.49208	0.983687	1.92238	3.46273	6.99597	1.21059	3.44809	1.05201	0.574282	0.951952	2.30542	11.2037	0.995194	1.32408	2.22957	0.969189	0.532106	1.35305	3.35876	2.16592	0.149251	1.44186	0.656307	1.24951	1.11062	1.75342	3.23444	0.400491	1.30417	0.89911	1.17342	0.932331	1.21041	0.734452	0.887648	3.80361	1.76905	0.877549	0.914247	17.858	0.909818	1.03467	1.62241
EEF1A1P3	0.0406416	0.680166	0.0944698	0.124186	0.261166	0.0196221	0.0524365	0.184595	0.122606	0.520127	0.604881	0.0962154	0.553514	0.0862658	0	0.0546427	0.272087	0.102732	0.0456999	0.0281494	0.171679	0.0678441	0	3.17725	0.350536	0.0877592	0.0428356	0.124712	0.0235453	0.0573783	0.0769398	0.143782	0.338702	0.0483968	0.140363	0.0768653	0.155435	0.110181	0.122609	0.109299	0.032872	0.209933	0.200012	0.0419766	0.0388729	1.26617	0.0962025	0.296953	0.288695
AP003108.5	0	0.0256719	0	0	0	0	0	0.285658	0.0711494	0.014373	0.182009	0.0496307	0.0519124	0	0	0.140931	0	0.0635906	0	0.174243	0	0	0	1.09261	0.116239	0.067903	0.0331438	0.0175446	0.127526	0	0.136072	0	0	1.17957	0.651631	0.237896	0.1804	0.0243576	0.025298	0.0241626	0.0254345	0	0.738077	1.91627	0	0.0625335	0	0.0689296	0.807036
TTC3	5.78019	11.0057	14.1047	5.08668	5.43878	12.4102	14.289	20.1768	7.43179	16.0476	11.9073	10.0773	10.6537	11.5168	14.2038	11.5722	13.6457	6.66852	13.7384	7.60813	9.48581	8.90005	6.94322	51.0277	15.6993	9.12701	7.35102	8.16906	7.8718	3.36728	3.76384	8.99241	5.02203	21.216	13.2658	16.6475	14.2836	7.20996	12.405	13.0505	12.3845	5.86163	10.6122	9.39982	11.6318	8.45227	2.7911	4.71665	10.5358
AL080276.1	0	0	0	0	0	0	0	0	0	0	0	0	0	0	0	0	0	0	0	0	0	0.0760843	0	0	0	0	0	0	0	0	0	0	0	0	0	0	0	0	0	0	0	0	0	0	0	0.0755297	0	0	0
AP003071.2	0.0284286	0	0.158595	0	0	0.0549022	0.0978109	0.0607639	0	0.0129938	0	0	0.0234654	0	0.0614887	0	0	0	0.127867	0	0	0.0379653	0	0.0987765	0	0.0204624	0	0	0	0	0	0	0	0	0	0	0	0	0	0	0.0229938	0	0	0	0	0.0188443	0	0	0
CYP4F10P	0.037426	0	0	0	0	0	0	0	0	0	0	0	0	0	0.0404746	0	0.0683341	0	0	0	0	0	0	0	0.0461144	0	0	0	0	0	0	0	0	0	0	0	0	0	0	0	0	0	0	0	0	0	0	0	0
LRRC8A	32.8153	39.7231	17.0468	52.8488	39.2429	16.5294	19.0703	30.8344	19.4161	18.7473	16.8371	33.4774	21.8005	42.0755	18.9023	28.3089	18.973	8.8363	15.3879	62.1517	5.19527	21.4231	9.01547	18.4639	10.8576	68.8802	11.4911	16.9034	28.6509	27.647	33.0425	10.1663	8.74689	24.4632	10.4016	16.1534	9.99208	7.87804	23.8084	14.9435	9.0185	4.76718	17.9028	11.9277	17.5672	15.738	26.2623	30.1815	25.0466
EZR-AS1	0.129697	0	0.120591	0.216167	0	0.250475	0	0.415827	0.195634	0.177841	0	0.204698	0.214109	0.220236	0.140262	0.116252	0.157872	0	0	0	0.199225	0	0.299911	5.85831	0.0799034	0.186707	0.273398	0	0.0751388	0	0.0701525	0	0.160131	0.231669	0.447934	0	0.0826718	0.301384	0.10434	0.199314	0.104903	0.200984	0	0	0.496212	0.257915	0.350864	0.18953	0.237754
AC090517.1	0	0.0863772	0	0.0587823	0	0	0	0	0	0	0	0	0.0873338	0	0	0	0	0	0	0	0	0.0706497	0	0.919067	0	0.0761569	0	0	0	0	0	0	0	0	0	0	0	0	0	0	0.0855785	0	0	0	0	0	0	0	0
CYCSP12	0	0	0	0	0	0	0	0	0	0	0	0	0	0	0	0	0	0	0	0	0	0	0	0.162981	0	0	0	0.0523414	0	0	0	0	0	0	0	0	0	0	0	0	0	0	0	0	0	0	0.0634478	0	0.0429939
CLNS1A	18.1725	14.8956	8.00089	11.7713	23.5167	7.26169	10.1483	15.7235	15.0507	6.50757	22.9316	17.0539	11.1146	12.3277	6.54208	13.1407	20.9637	15.9264	7.31909	35.073	26.2809	23.4828	22.8462	19.8154	22.833	17.5491	9.56705	12.7753	16.4791	14.0092	29.2163	20.1172	25.244	12.7104	9.75827	15.8111	20.6901	17.8787	13.7763	15.5975	26.2191	20.4549	15.0815	14.9269	13.3542	26.9153	23.6852	18.513	17.8501
SMIM12P1	0	0	0	0	0	0	0	0	0	0	0	0	0	0	0	0	0	0	0	0	0	0	0	0.53534	0	0	0	0	0.0595078	0	0	0	0	0	0	0	0	0	0	0	0	0	0	0	0	0	0	0	0.0941471
H3Y2	0	0	0	0	0	0	0	0	0	0	0	0	0	0	0	0	0	0	0.0773769	0	0	0	0	0	0	0	0.362637	0	0	0	0	0	0	0	0	0	0	0	0	0	0	0	0	0	0	0	0	0	0
AL021937.4	0	0.155245	0	0	0	0.0612085	0.163569	0.135487	0.0478069	0.144863	0.157237	0.0333479	0.156965	0.322914	0	0.0568169	0	0.0640919	0	0	0.0486846	0.0423262	0	0.44049	0.0390519	0.136877	0.0668101	0	0	0	0.0342862	0.199338	0.039131	0.0754837	0	0.0685061	0.0404049	0	0.0254974	0	0.10254	0.196457	0.0959865	0.130941	0	0	0.0428702	0.0463153	0.0580998
OR2H2	0.0355358	0.0725263	0.0165203	0.0296138	0.0415192	0	0.0458489	0	0.0134004	0	0	0	0	0.135771	0	0.015926	0.0216276	0.0718606	0	0	0	0	0	0	0.142303	0	0.0187271	0	0	0	0.00961053	0.0419062	0.109685	0	0.0204549	0.0192025	0	0	0.007147	0	0	0.0183558	0.0269053	0	0	0.0117777	0.120166	0.038947	0
PSMD4P1	0	0	0	0	0	0	0	0	0	0	0	0	0	0	0	0	0	0	0	0	0	0	0	0	0	0	0	0	0	0	0	0	0	0	0	0	0	0	0	0	0	0	0	0	0	0	0	0	0
RNU6-914P	0	0	0	0	0	0	0	0	0	0	0	0	0	0	0	0	0	0	0	0	0	0	0	0	0	0	0	0	0	0	0	0	0	0	0	0	0	0	0	0	0	0	0	0	0	0	0	0	0
LINC02860	0	0.011324	0.0128971	0.0154126	0	0.0133941	0.0238622	0.0518844	0.0104614	0	0.0344077	0.00729743	0	0	0	0	0.00844213	0	0	0.0288223	0.0106535	0.0926211	0	1.22899	0.0170912	0	0	0	0	0	0	0	0	0.0247768	0.0159687	0.029982	0.0618918	0.0107443	0	0	0.0112193	0.0214951	0	0.100287	0	0.0183892	0	0.010135	0.0444983
AC005389.1	0.156357	0	0	0	0	0	0	0	0	0.0714659	0	0	0	0	0	0	0	0	0	0	0	0	0	3.53126	0	0	0	0.0872357	0	0	0	0	0	0	0	0.0844908	0	0	0.125787	0	0	0	0	0	0	0	0	0	0
AC008753.3	0	0	0	0	0	0	0	0	0	0	0	0	0.052087	0	0	0	0	0	0	0	0	0	0	0.986657	0	0	0	0	0	0	0	0	0	0	0	0	0	0	0	0	0	0	0	0	0	0	0	0	0
MIR3133	0	0	0	0	0	0	0	0.578425	0	0	0	0	0	0	0	0	0	0	0	0	0	0	0	2.5074	0	0	0.380304	0	0	0	0	0	0	0	0	0	0	0	0	0	0	0	0	0	0	0	0	0	0
AC005785.1	0.294551	0.637229	0.095854	0.294558	0.438787	0.312865	0.278692	0.448575	0.877485	0.127898	0.937664	0.627591	0.547036	0.737751	0.222981	0.15841	0.39439	1.57845	0.0496816	0.275418	0.656057	0.167178	0.578948	2.60975	0.970841	0.614835	1.55226	0.221855	0.230371	0.49902	0.350505	1.47047	1.97289	0.745357	2.86535	0.33425	1.17345	1.60848	0.27843	0.21501	0.524129	0.677063	1.42729	1.09521	0.605724	0.995759	1.04584	0.408912	0.890925
LINC01704	0	0	0.0627533	0.0374966	0.0985708	0	0.0290266	0.0180324	0.152707	0.0308486	0.111612	0.0887679	0.0557093	0.0573036	0	0.181487	0.0205385	0.341209	0.0379462	0.186988	0.103674	0.112667	0.0390172	0	0.103951	0.0728696	0.142272	0.0376557	0.039101	0.0476432	0.383315	0.0265306	0.104162	0.120557	0	0.0911772	0.258126	0.0522784	0.0135742	0.0518598	0.136474	0.0348629	0.127752	0.139419	0.0322776	0.134215	0.136938	0.123285	0.0463963
GLG1	7.19215	12.365	16.9478	7.96044	9.18847	16.6129	18.5846	15.394	12.6927	10.7717	12.9854	10.2085	14.5269	7.14955	14.1777	18.6604	16.334	12.1886	12.4561	14.2868	7.24872	14.0743	9.6461	7.44971	6.93512	17.4741	10.3553	13.8441	14.2241	13.6569	13.8476	9.38153	9.75643	20.2202	7.78155	7.90649	13.2397	6.7852	17.8714	12.3016	13.8316	9.8162	20.3924	10.6152	11.7381	10.2686	13.2084	9.42437	17.5562
AC004875.1	0	0	0	0	0	0	0	0	0	0	0.0615638	0.117512	0	0	0	0	0.135945	0	0	0	0	0	0	0	0	0	0	0	0	0	0	0	0	0	0	0	0	0	0	0	0	0	0	0	0	0	0.0503554	0	0
HNRNPH1	17.1389	38.735	14.9335	26.1674	27.6802	16.0107	24.1393	35.3212	27.3568	20.9323	36.0898	31.8746	24.0468	52.3233	16.5734	22.3661	31.3979	29.9907	18.1337	29.5342	17.5801	25.5309	19.9498	77.3284	43.5835	15.4134	18.3082	20.0835	28.4944	30.1236	41.1955	41.6855	18.0431	31.4165	24.1569	37.0647	36.9847	18.9026	30.2487	27.3307	27.3118	17.1571	32.2265	52.2227	25.8575	26.5118	24.1584	37.5466	52.3954
AL050335.1	0	0	0	0	0	0	0	0	0	0.0148031	0	0	0	0	0	0	0.0197113	0	0	0	0	0	0	0	0	0	0	0	0	0	0.105108	0	0	0	0	0	0	0	0.0130274	0	0	0	0	0	0	0.0214682	0	0	0
SIRT3	2.02345	3.92214	2.66611	1.65619	3.92234	2.92558	4.24877	4.35965	4.08856	2.48029	5.61423	4.02752	3.6887	2.14978	2.95476	2.65264	3.03924	5.79311	2.95666	2.432	2.13999	4.30262	4.25364	2.08661	4.72974	2.74543	2.70292	2.35144	3.83023	1.95541	2.56937	4.14712	3.90769	1.66865	2.099	3.82694	4.50736	3.01312	2.09573	2.73956	2.40679	3.33403	2.58067	3.06781	3.14113	4.0776	4.32133	4.10726	4.08367
LINC01826	0	0	0	0	0	0	0	0	0	0	0	0	0	0	0	0	0	0	0	0	0	0	0	0	0	0	0	0	0	0	0	0	0	0	0	0	0	0	0	0	0	0	0	0	0	0	0	0	0
AL161937.1	0	0.0372992	0	0	0	0	0	0	0	0.0208829	0	0.048073	0	0	0	0	0	0	0.0513753	0.253162	0.0701816	0	0	0	0.0281478	0.0328859	0	0	0	0.064504	0	0	0	0	0	0.0740667	0	0	0	0.0351064	0	0	0	0	0	0.0302854	0	0.0667662	0
HMGN2P36	0	0	0	0	0	0	0	0	0	0	0	0.0362017	0	0	0	0	0.0418804	0	0	0.0953226	0	0.0459482	0	0.119546	0.169575	0	0	0	0	0	0.0372203	0	0	0	0	0	0	0	0	0	0	0	0	0	0	0.0912266	0	0	0
RNU6-882P	1.36623	1.11536	0.25406	0.45542	0	0.527701	0.470062	1.31409	0.41216	0	0.451866	1.86878	0.225542	0.463993	0.295504	0.489839	0.665207	0	0	0.567771	0.209864	0	0	3.79762	1.17838	0.196677	3.16797	0.457352	0.316604	1.54309	0.295594	1.71856	0	1.62693	0.943705	0.590616	0.69669	0.423303	0.219822	0.419913	0.442017	0	2.4826	0.846664	0	0	0.1848	1.1979	1.25225
AL441985.1	0	0	0	0	0	0	0	0	0	0	0	0	0	0	0	0	0	0.453495	0	0	0	0	0	0.194798	0	0	0	0	0	0	0.0606497	0	0	0	0	0	0	0	0	0	0	0	0	0	0	0	0	0	0
UBE2F	6.46164	3.76252	5.11878	6.54517	5.97841	6.57932	5.58651	4.3861	7.95358	5.51525	5.45262	5.19869	6.24896	4.6235	6.06871	6.22632	4.7006	9.52812	6.80287	4.79287	6.87548	19.3116	5.91223	3.96877	4.05859	4.29246	10.8771	4.85375	8.51806	11.2415	12.2094	6.51055	6.96935	4.33762	2.8211	9.48817	6.44274	2.44852	6.2855	4.54656	3.61493	5.54002	6.00353	6.89338	8.54335	7.76079	11.7359	14.1347	5.4143
BDNF	0.196356	0.822279	0.317804	0.296965	0.830577	0.624991	0.503556	1.12113	1.05857	0.636545	0.267588	0.204689	0.522243	1.0929	0.943781	3.2006	0.471382	0.507369	2.64544	0.853784	0.0446841	0.609431	0.00420417	0.296904	0.192656	0.104691	0.118808	0.14404	0.0231727	0.374756	0.0904731	0.11149	0.0134684	0.160213	0.100467	0.675927	0.0440382	0.104212	0.175517	0.0642619	0.044116	0.00563482	0.0963585	0.236607	0.490394	0.0289238	1.37224	0.0292253	0.591582
MIR433	0	0	0	0	0	0	0	0	0	0	0	0	0	0	0	0	0	0	0	0	0	0	0	0	0	0	0	0	0	0	0	0	0	0	0	0	0	0	0	0	0	0	0	0	0	0	0	0	0
LINC01799	0.102467	0.0557678	0.190545	0	0	0.428757	0.235031	0.0365026	0.18032	0.73374	0.141208	0.0718762	0.592047	0	0.36938	0.0918449	0.0415755	0	0.460881	0	0	0	0	0.0593378	0	0	0.0359996	0.0762254	0	0	0	0	0	0.0203366	0	0.11074	0	0	0	0	0.0276261	0	0.0258604	0	0.0326693	0	0	0	0.0156531
LINC02861	0.0807585	0.280199	0.657019	0.078517	0.106151	0.50688	0.277856	0.388383	0.213176	0.156876	0.0834688	0.180567	0.449951	0.0342835	0.174674	0.253353	0.0860141	0.285793	0.65837	0.936917	0.0465193	0.0134812	0.0466862	0.385823	0.124383	0.0871926	0.0851181	0.0337929	0.0233933	0.14252	0.0546022	0.111109	0.0498542	0.144253	0.0232429	0.0436395	0.0514771	0.0781926	0.113696	0.0620531	0.0326598	0.0104289	0.0458587	0.0834112	0.0579329	0	0.191163	0.0442554	0.111031
FEM1C	3.43094	6.91739	7.67587	6.07592	5.02351	8.72865	6.30595	5.71722	4.76642	10.9197	5.71374	5.68736	7.87275	7.90084	8.4047	5.30472	4.54734	1.55592	9.1361	6.17047	1.31941	3.28939	2.05335	6.18746	4.60009	2.47997	3.34583	2.97795	3.85761	4.57055	4.7402	3.43539	3.32786	4.29595	1.81612	3.05945	5.24991	2.9574	6.15678	3.87445	4.96296	1.96221	4.35266	6.10765	2.58272	3.24617	4.41168	4.13331	4.72149
RBMY2XP	0	0	0	0	0	0	0	0	0	0	0	0	0	0	0	0	0	0	0	0	0	0	0	0	0	0	0	0	0	0	0	0	0	0	0	0	0	0	0	0	0	0	0	0	0	0	0	0	0
RPL5P31	0	0	0	0	0	0	0	0.0236836	0	0.0405161	0	0	0	0	0	0	0.0269749	0	0	0	0	0	0	0	0	0	0	0	0	0	0	0	0	0.0263896	0	0	0	0	0.0178281	0	0	0	0	0	0	0	0	0	0
CCN2	86.7072	795.223	129.521	174.156	227.469	563.319	212.399	88.6912	273.437	1029.57	94.6265	180.672	572.04	120.224	372.478	372.49	77.1798	80.8324	2605.73	64.2809	26.3014	21.2916	126.767	20.235	7.99864	74.6999	134.469	63.3535	90.3927	57.113	13.4007	7.06647	11.1198	61.4127	5.3747	16.0536	6.83383	4.88382	26.6783	56.6479	16.8758	2.50481	157.481	73.8961	160.815	11.7008	197.895	133.275	12.5397
HMGN1P7	0.539508	0	0	0.149867	0.0525291	0.0868261	0	0.0960962	0.0678155	0.0410986	0	0.141915	0	0	0.0972426	0.0805966	0	0	0	0.186838	0.0690605	0.180123	0	1.2497	0	0.194164	0	0	0.0520931	0.126947	0	0.0706916	0	0.0535379	0	0.145767	0	0	0.0723377	0	0.145456	0	0	0	0.258014	0	0.121625	0.131399	0.0412082
AP000812.2	0.0339497	0	0	0.0188614	0	0	0	0.0181412	0	0	0.112285	0	0	0	0	0	0	0.0686533	0	0.0235144	0	0	0.0392525	0.11796	0	0	0	0.113648	0.0590053	0	0.0183632	0	0	0	0	0.0183454	0.0649208	0	0	0	0	0.0175366	0	0	0	0.022504	0.114803	0.347281	0.0622348
PCAT1	0.145889	0.1191	0	0.243153	0.205964	0.0234787	0.0627426	0.220876	0.137535	0.022227	0.13068	0.127918	0.0501745	0.0516104	0.0262954	0.163456	0.0665926	0.258139	0	0.084205	0.438855	0.105532	0	3.54827	0.396963	0.122509	0.128137	0.0406974	0.0493028	0.0514917	0.124941	0.0955787	0.135091	0.0796247	0.405882	0.111681	0.185985	0.131836	0.0537924	0.112098	0.0884989	0.037679	0.451033	0.0251134	0.0697698	0.145056	0.172666	0.0355317	0.10586
RPL7P57	0.0380329	0.0931473	0.0353624	0	0	0	0.130855	0.203231	0	0.0521508	0	0.0800351	0.031393	0.129166	0.041131	0.0340902	0.0462948	0	0.0427664	0.21074	0.0584215	0.101583	0.0879468	4.49299	0.140587	0.109501	0	0.0212195	0.0661019	0	0	0.119603	0.0234786	0.158516	0.0437845	0.0411037	0.315158	0.0294596	0.137686	0.204566	0.215334	0	0.230368	0.157129	0.0363777	0.0504212	0.0257221	0.0555784	0.366029
THBD	30.3088	33.1644	4.85916	59.1462	19.1905	14.5506	29.2631	9.21961	29.3159	54.8898	18.9046	18.6405	11.9405	54.3394	6.22961	22.421	11.147	14.7513	15.45	49.6943	9.42706	9.36668	3.54784	8.36523	1.21107	36.9214	3.56628	3.82529	9.59895	36.4369	396.849	1.66931	1.38266	10.481	9.63579	1.96165	11.3995	1.84099	14.0016	15.5889	5.96104	2.89412	12.8248	77.189	7.21304	2.82403	27.5162	3.82854	8.70759
OR2R1P	0	0.0251382	0	0.0684293	0	0	0	0.0164541	0	0	0	0	0	0	0	0	0.0187408	0	0	0	0	0	0	0.10699	0	0.0221638	0	0.0171799	0	0	0	0.0242084	0	0	0.0354492	0	0	0	0.0123861	0	0	0	0	0	0	0	0	0	0.0423353
DYNLL1	103.345	36.7994	59.0177	121.128	51.6101	51.4397	47.1229	44.5577	48.0372	34.9721	44.5984	52.9218	49.6119	36.5667	59.9269	58.4642	59.7751	78.528	47.9898	75.9632	115.054	80.9801	60.2937	12.5006	78.6677	81.2639	77.6653	58.4925	94.5499	125.049	82.3704	80.447	79.1973	61.1471	78.2566	69.7825	65.5587	83.3151	71.8034	53.8334	73.2262	86.5829	76.0552	96.3586	64.6541	87.4685	114.438	56.5805	49.7868
AC000050.1	0	0	0	0	0	0	0	0	0.216594	0	0	0	0	0	0	0.257416	0.174787	0	0	0.198913	0	0	0	0.498922	0	0	0	0	0	0	0	0	0	0.341987	0	0	0	0	0.231038	0.220669	0	0	0	0	0	0	0	0.209837	0
RPL12P39	0	0	0	0	0	0	0	0	0	0.0259352	0	0	0	0	0	0	0	0	0	0	0	0	0	0.0985773	0	0	0	0	0	0	0	0	0.0350286	0.033785	0	0	0	0	0	0	0.0917898	0.0293101	0	0	0	0.0752251	0	0	0
ADH4	0.0344203	0.0187332	0.0213356	0.0127485	0.154161	0.0221578	0.0690817	0.0919633	0.0432659	0.0209765	0.0948679	0.0241443	0.0852332	0.0779311	0.0248161	0.10284	1.04744	0.208815	0	0.0794679	0.0440602	0	0.0530621	4.00643	2.82033	0.0330334	0.0120928	0.00640132	0	0	0.0124118	0.784755	0.0141657	0.0204941	0.0528342	0.712988	0.182835	0.0266613	0.0923021	0.0528957	0.1392	0.183723	0.0434346	0.0711018	0.131689	0.00760531	0.00775962	0	4.9216
RNU6-883P	0	0	0	0.438395	0.15366	0	0	0.140552	0.396752	0.360669	0	1.10703	0	0	0	0.235764	0.32017	0	0	0	0.202018	1.40507	1.82469	5.94043	0.486141	0.189325	0	0	0.152384	0	0.142272	0.413579	0	0	0	0.426402	0.502984	0.407478	0.105802	0	0.212746	0	0.19915	0.271671	0.503168	0.348707	0.177891	0	0.120544
CYP39A1	1.46557	1.83161	1.81688	1.1761	1.36881	1.99173	2.19438	2.05452	1.96501	1.14538	1.64566	1.92756	2.91972	1.63605	1.40885	2.78945	2.11429	0.38418	1.18003	1.20307	0.11812	0.289957	0.177816	17.524	0.072455	0.0455815	0.200237	0.479502	0.131028	2.96316	0.552944	0.234707	0.0893561	0.527876	0.999824	0.997269	1.7242	0.798846	0.327508	0.340614	0.241468	0.364497	0.726054	0.140158	0.718199	1.42123	0.874932	0.0793211	1.32672
AC079336.1	0.0670103	0.0547055	0.0623051	0.0372288	0.0391467	0	0	0	0	0.0306283	0	0	0.110623	0	0.0724689	0	0	0	0	0.046413	0	0.223724	0	2.21189	0	0	0	0	0.194109	0.473029	0.289964	0.105364	0	0.079797	0	0	0	0	0.0539088	0	0	0	0	0	0	0	0	0.0979238	0.0614198
AC244035.1	0	0	0	0	0	0	0	0.047743	0.0673849	0	0.110815	0	0	0	0	0.0400424	0	0	0	0	0.137244	0	0	0	0	0	0	0	0	0	0	0.0702428	0.193046	0.079797	0.0514294	0.0482805	0.113903	0	0.323453	0	0	0	0.101471	0.046141	0.299106	0	0.241706	0	0.12284
AC018644.1	0.102157	0.166797	0	0.085133	0.149198	0.0493223	0	0.272941	0.0770463	0.0466928	0.211172	0.214976	0	0	0.110479	0.091567	0.155436	0	0.0574359	0.106135	0	0.0341067	0	2.1297	0.157341	0.147062	0.107672	0.0854942	0.0295919	0.0721133	0.414422	0.200785	0.0315321	0.0608253	0	0.19321	0.22791	0	0.041092	0.0392478	0.165255	0.0791533	0.5801	0.158269	0	0	0.0690902	0.410533	0.0468173
AC139713.1	0	0	0	0	0	0	0	0	0	0	0	0	0	0	0	0	0	0	0	0	0	0	0	0	0	0	0	0	0	0	0	0	0	0	0	0	0	0	0	0	0	0	0	0	0	0	0	0	0
PA2G4P6	0.0940496	0.0383899	0.0218614	0.0522509	0.041207	0.0227039	0	0.163331	0.0177329	0.042987	0.116647	0.0618483	0.0582225	0.0598888	0	0.021075	0.10017	0.118867	0	0.0488558	0.0361169	0.0627997	0	1.5522	0.101398	0.118466	0.0247817	0.0787089	0.0272433	0.0995851	0.0254354	0.258789	0.116118	0.0839969	0.135341	0.0762323	0.0149873	0.127486	0.0945769	0.0361329	0.0570523	0.109307	0.213624	0.0728541	0	0.280539	0.206722	0.0687184	0.053877
AC010177.2	0	0	0	0	0	0	0	0	0	0	0	0	0	0	0	0	0	0	0	0	0	0	0	0.133591	0	0	0	0	0	0	0	0	0	0	0	0	0	0	0	0	0	0	0	0	0	0	0	0	0.0352409
SLC39A4	2.79039	2.82125	1.00867	2.05043	5.8965	0.512969	0.731104	1.34165	2.18462	0.598082	3.62036	1.45035	0.812362	1.59526	0.689412	1.90466	4.90083	10.7823	0.584778	3.98158	35.5227	15.2008	3.99561	2.01095	11.2137	15.3754	14.1393	5.9746	2.10577	1.57896	8.29965	19.1546	7.69117	11.7531	22.0746	11.3557	14.0795	16.2212	12.3983	5.10024	7.81561	19.4338	8.73868	8.21296	17.2064	11.7428	9.43208	7.46073	6.9014
AC008750.7	0	0	0	0	0	0	0	0.053807	0	0	0	0	0	0	0	0.0902566	0	0.101813	0	0	0.038669	0.168093	0	0.34987	0.124072	0.217435	0	0.0280902	0	0	0.0272327	0	0.0932425	0.0899323	0	0.108825	0	0.0779967	0	0	0	0.0780205	0.0762397	0	0	0.0333736	0.0340507	0	0.184589
AL592429.1	0	0.0311966	0	0.0106151	0	0.0553495	0.0328692	0.0408393	0.158512	0.0873311	0	0.0402077	0.126169	0.0486672	0	0.0342522	0.0465148	0.154551	0	0	0.0146748	0.114824	0.110456	0.0331937	0	0	0	0.0426407	0.066416	0.0269752	0	0.0150214	0	0	0	0	0	0	0	0	0	0.00986954	0.318261	0	0.0548259	0	0.0258443	0.0837637	0
ZNF28	0.956361	2.06918	0.928632	1.40814	1.50545	1.23737	1.05764	3.20216	1.68062	0.641686	3.2176	2.33969	1.81989	1.73197	1.06993	2.80813	3.65577	0.74786	1.25021	3.47189	2.90553	1.50997	3.40437	11.0409	4.13014	5.53069	3.32686	2.06334	4.1104	0.498842	1.6538	3.026	1.23021	4.35905	1.57827	6.42295	2.61259	1.78809	3.27839	5.03534	4.2144	0.949071	2.98198	2.97792	2.88842	1.83623	1.87986	2.29254	3.05505
AC021237.1	0	0	0	0	0	0	0	0	0	0	0	0.00901186	0	0.0145439	0	0	0.0104255	0	0	0.0237291	0	0.0228762	0	2.61881	0.0211066	0.0123297	0	0	0	0	0	0	0	0	0	0	0.0218378	0	0	0	0	0	0	0	0	0	0	0.0125161	0
SF3A2	22.819	17.2432	16.7914	13.7751	19.8779	15.5741	17.9437	12.7261	26.2788	10.241	22.833	17.7829	20.0286	17.9103	14.8106	18.3445	20.7692	28.0754	11.3805	26.3914	17.8018	26.9719	25.7914	7.87864	43.2591	33.1984	37.6049	55.6149	23.5628	21.7944	43.0608	39.9886	47.499	23.3128	42.9871	24.3023	35.0553	63.3065	24.1914	26.0072	21.0279	30.3884	28.5571	28.0392	23.9304	33.3055	36.2467	26.8631	39.534
AC107396.1	0	0	0	0	0	0	0	0	0	0	0	0	0	0	0	0	0	0.0774334	0	0	0	0.0255685	0	0.199569	0	0	0	0	0	0	0	0	0	0	0.17633	0	0	0	0	0	0	0	0	0	0	0	0	0	0
BRSK2	0.163085	0.133138	0.0492809	0.174414	0.128618	0.0393692	0.1017	0.0827878	0.175271	0.149081	0.0943924	0.0686379	0.127882	0.141927	0.0440923	0.40199	0.0818861	0.0989371	0.091691	0.0282391	0.00626277	0.0108897	0.542103	0.212492	7.01298	0.123254	0.0558638	0.090989	0.0496027	0.0115122	0.0110264	0.00961603	0.025169	0.0946745	0.0140811	0.145408	0.0831628	0.0284225	0.314878	0.275684	0.082442	0.00631805	0.0463038	0.572701	0.0506959	0.0837796	0.0220592	0.00595799	0.0896873
OAT	68.7742	12.8377	28.3926	38.5364	5.75553	33.3611	27.6165	17.6048	22.3916	34.3846	13.3665	35.408	23.7931	14.5433	29.305	31.6525	9.25719	10.3059	30.8345	26.0469	5.74213	2.83445	2.01696	4.53153	12.8149	19.6538	8.78178	8.12003	5.97245	22.7523	7.49023	4.023	5.84609	21.0011	0.956333	2.29831	16.1289	3.49393	37.7451	33.7596	17.1535	7.95547	22.894	12.2693	6.31671	11.6516	10.4835	5.40806	10.1723
AC027801.3	0	0	0.0749803	0	0.0235553	0	0	0	0	0.0184296	0	0	0	0	0	0	0.0245402	0	0	0.0279276	0	0	0	0	0.049682	0	0	0.0224963	0.0233598	0	0.0218096	0.0316998	0.0497827	0	0	0.108942	0	0	0.016219	0.0619642	0	0.0208278	0	0	0	0.0801827	0.0272698	0	0
CFAP69	0.163218	0.517904	0.309242	0.176225	0.170911	0.446054	0.341707	0.615451	0.469165	0.40679	0.522002	0.311067	0.480427	0.420965	0.416306	0.264992	0.172434	0.379881	0.429396	0.102384	0.380804	0.158338	0.149545	11.0372	0.610917	0.126348	0.568021	0.0979361	0.526317	0.173912	0.0799549	0.796544	0.114066	0.372223	1.04232	0.464288	0.730233	0.663139	0.0879506	0.111216	0.774654	0.21316	0.440683	0.534365	0.435943	0.48584	0.122883	0.099006	3.52833
MTR	1.7618	5.16735	5.49177	1.63317	2.9012	7.07251	5.37416	8.12776	3.58685	6.42628	5.49349	2.80925	4.89983	3.88456	6.1682	5.05244	2.57975	1.33102	7.7518	3.49285	1.42725	2.7031	1.76806	11.2585	4.33552	4.04122	2.71756	2.80529	3.44194	2.49432	2.59384	3.84402	2.1416	3.52562	3.04806	3.15024	3.47628	1.64066	4.28588	2.67705	2.63183	1.74086	5.85089	4.5313	2.17978	2.74572	1.92954	3.6467	5.86053
AC005943.1	0	0	0.0261159	0.0156049	0.0328176	0	0	0	0	0	0.0232247	0	0	0	0.0303762	0	0	0	0	0.0583637	0	0	0	0	0	0.0202173	0	0.0156711	0	0	0.0303854	0	0.0173395	0.0334479	0	0.015178	0	0	0	0	0.0227184	0	0	0	0.0268658	0.0372372	0.0759854	0.0205229	0.0128724
CCSAP	1.05154	1.22897	1.07798	1.08601	0.614296	1.23668	0.908339	1.06135	1.20993	0.68191	0.988362	1.06385	1.01261	0.900426	0.97196	3.80636	1.36475	0.740613	0.955024	2.98798	2.0018	1.58432	1.81847	13.7479	3.60734	4.09166	2.93653	2.2364	3.60311	1.98577	4.09076	4.79766	0.699073	4.61544	1.52096	5.61662	1.84181	1.11037	4.30565	1.91291	2.6424	0.536203	3.09615	1.59198	1.30235	0.890643	2.65624	5.39792	1.3448
AC104012.1	0	0	0	0	0	0	0	0	0	0	0	0	0	0	0	0	0	0	0	0	0	0	0	0	0	0	0	0	0	0	0	0	0	0	0	0	0	0	0	0	0	0	0	0	0	0	0	0	0
TMEM209	2.66718	4.64451	2.15548	2.02721	3.55503	2.36417	4.2475	5.71668	3.51912	1.81646	5.32512	3.71796	3.25104	2.44028	2.39837	6.33451	4.36236	3.11536	1.80214	6.06227	5.33699	5.58769	2.85813	9.83229	7.59289	10.0671	2.94829	6.67823	7.95213	4.60048	5.40917	7.47623	2.12842	6.57408	4.119	9.64463	5.07018	4.50294	9.65567	6.52992	9.26053	1.89398	3.00896	2.87695	3.90867	4.10828	1.46387	7.31558	6.31221
SMIM7	4.91824	6.08377	5.05106	4.12201	7.61722	4.46924	6.85229	6.58021	7.676	3.9425	9.35869	6.07755	6.27077	3.87808	4.87395	7.40878	5.84153	11.2787	4.24766	5.13242	14.1976	4.67635	8.87561	9.50272	7.83137	8.31509	7.52432	4.61161	4.50964	7.76208	5.14601	7.62665	13.5617	5.01051	10.0377	8.58438	7.65569	6.86594	6.77371	6.19309	7.40015	9.79009	7.67053	7.10302	9.49337	10.5365	9.42232	7.11883	8.31738
TMEM176A	3.35726	8.64502	8.86061	6.24275	9.82999	4.54636	8.2596	10.1759	51.6288	3.72346	4.82947	4.69007	9.22154	8.83293	1.39105	26.2926	10.0687	28.0723	5.45798	5.05967	9.9785	9.42072	10.7002	0.562166	3.89244	6.20135	12.7471	14.6463	13.5775	10.2677	2.09159	2.43588	1.31343	9.49858	1.8347	31.8462	1.37681	2.75086	1.68235	9.84617	1.44605	0.589202	15.2697	4.84619	16.3266	1.80177	7.06334	14.3339	2.71755
AC008878.3	0.011164	0.00455699	0.0882305	0.0248094	0	0.0485104	0.0480131	0.011931	0.0252593	0.0688862	0	0.00587326	0.0414671	0	0.0905502	0.0100066	0.0305755	0.00564395	0.0878739	0	0	0.0111818	0	0	0.00343892	0	0.00588331	0.0467149	0.00323386	0	0	0	0	0	0.00642613	0	0	0	0.00673593	0.00857815	0	0	0.0507156	0	0.00533905	0	0.00755032	0.00407854	0
AC005899.7	0.379048	1.0057	0.616758	0.368527	0.442871	0.915036	0.733582	0.759549	1.28644	0.519752	0.861893	0.648095	0.938618	0.885023	0.512406	0.169877	0.46139	2.77861	0.426224	0.328173	0.072781	0.316377	1.42432	9.38376	0.525425	0	1.39829	0.370091	0.274497	0.401358	2.05025	0.670499	1.75497	0.0564221	2.83641	0.256033	0.664436	0.293604	0.152469	0.946571	0.076646	1.32162	1.14796	0.19575	0.543828	0.942214	0.448621	0.346195	4.21253
AL109920.1	0.827774	0	0	0.459885	0	0	0	0	0	0	0	0.580647	0.227753	0.234271	0	0.247321	0	0	0	0	0.211921	0.184243	0	13.422	0	0	0	0	0	0	0	0	0	0	0	0	0	0	0	0	0.223175	0	0	0	0	0.365801	0	0.604823	0
RNU6-645P	0	0	0	0	0	0	0	0	0	0	0	0	0	0	0	0	0	0	0	0	0	0	0	9.22535	0	0	0.279846	0	0	0	0	0	0	0	0	0	0	0	0	0	0	0	0	0.274234	0	0	0.179569	0	0
MTCO1P8	0	0	0	0	0	0	0	0	0	0	0.0305596	0	0	0	0	0	0	0.0373694	0	0	0	0	0	0	0.0113848	0	0	0	0	0	0	0	0	0	0	0	0.0235585	0	0	0	0	0.00954552	0	0	0	0	0	0	0
RAI2	3.6388	11.5846	20.2898	5.16432	8.84787	26.6583	21.6323	11.047	11.8355	11.029	13.4816	4.39338	18.0389	11.9114	21.7307	14.73	5.29813	2.77839	19.3963	0.7955	1.27783	0.351201	2.19666	0.540784	1.76565	0.68762	4.58192	4.59934	1.0696	0.666787	0.261266	0.236286	5.4402	1.53386	0.667288	0.60903	0.855252	0.590315	0.600152	2.55679	0.425412	3.58178	7.11925	0.609757	4.75352	8.3318	1.27041	1.23917	0.875619
EPS15L1	5.30773	4.15596	4.47568	4.28782	4.32735	6.16316	5.53593	5.1141	3.81675	4.31186	4.74475	5.34235	5.5356	4.58016	5.19857	4.53309	5.99549	3.6554	5.6305	3.86586	6.28916	3.15183	2.74418	12.573	7.17541	6.17031	5.85111	3.41017	3.68998	3.59123	4.39666	5.74223	4.1895	3.18412	5.19577	7.01522	5.32171	5.0654	5.28244	4.79399	4.50633	3.55384	4.97657	4.16845	3.84427	4.32817	4.1541	4.97575	4.75171
AC069213.2	0	0	0.0714977	0	0	0	0	0	0	0	0	0	0	0	0	0	0	0	0	0	0	0.154039	0	0	0	0.055349	0	0	0	0	0	0	0	0	0	0	0	0	0	0	0	0	0	0	0	0	0	0	0
AC093770.1	0	0	0	0	0	0	0	0.0263381	0	0	0.08151	0	0	0.0418487	0	0	0	0	0	0	0	0	0	6.50783	0	0	0	0	0	0	0	0	0	0	0	0	0	0	0.0396527	0	0	0	0	0	0	0	0.0333351	0	0
USP36	3.31271	7.68283	3.17361	6.86227	6.31137	5.06158	6.38562	6.08565	11.9014	5.33081	6.72808	7.53391	5.99699	14.4642	4.1066	5.64904	5.39562	10.8127	5.47271	3.69816	3.72164	9.97332	2.56517	7.79874	6.95814	7.12476	5.45735	4.90541	5.65339	3.68732	8.09865	8.12702	4.48512	7.31083	4.92587	6.5708	6.11332	4.23018	7.07814	5.83549	4.94717	4.27713	9.12122	4.97018	5.3052	3.51703	6.70067	8.51507	8.85762
DNM1P34	0	0	0	0	0	0	0	0	0	0	0	0	0	0	0	0	0	0	0	0	0	0.00815307	0.0141173	0	0	0	0	0	0	0	0	0.0191987	0	0	0.0140566	0	0	0	0	0	0	0	0	0.0126112	0	0	0	0	0
MFSD4B	0.703844	0.82141	0.562189	0.619355	0.689896	0.456136	0.617598	0.946567	0.516584	0.358409	1.06239	0.700811	0.811011	0.669783	0.388252	1.04159	0.891242	0.420308	0.499301	0.556208	0.562348	1.27115	1.14148	24.4964	1.55405	0.877223	1.84215	1.8106	0.681433	0.773615	0.970925	0.84302	0.676537	1.33879	0.810286	1.39116	1.30679	0.384191	2.65445	1.55349	0.699192	0.448969	1.05865	0.892848	1.27865	0.66382	0.674093	0.862873	1.19933
AC060766.2	0	0	0	0	0	0	0	0	0	0	0	0	0.139107	0	0	0	0	0	0	0	0	0	0	0	0	0	0.177627	0	0	0	0.0455781	0	0	0.0501718	0	0.045534	0	0	0	0	0	0	0.127599	0	0	0	0	0	0
IRX3	21.9083	0.505148	0.224735	5.99983	1.85822	0.504134	0.573812	0.0929932	4.40421	0.282819	18.3067	8.07719	0.861878	0.328349	0.0731908	1.94985	10.9447	8.35814	0.195688	22.8953	0.824243	7.01745	5.36563	0.23515	3.63339	0.118304	3.56657	0.312862	0.812176	4.34062	4.26205	4.11974	15.5657	0.546874	0.27826	3.21303	25.446	0.19471	1.20948	12.2725	6.18558	0.759103	1.5592	4.91304	0.44388	17.1754	0.209241	12.2918	0.518408
RCN1	5.4341	21.5071	8.7541	7.39928	38.3038	6.95871	12.0589	34.4368	23.0154	11.0638	28.1379	25.9692	11.1636	24.4116	6.60555	23.02	23.0253	32.7657	8.95319	15.3978	27.4141	39.3388	10.6696	10.794	26.6601	33.6685	73.2333	34.8214	16.3841	10.7792	26.5208	20.7606	17.189	26.6031	24.2926	45.1325	23.0324	8.11657	8.7339	29.1802	24.5503	21.6166	35.9643	25.5886	32.3444	22.4541	44.2941	13.9465	22.4615
RN7SL254P	0	0	0	0	0	0	0	0.0529544	0	0	0.0819405	0	0	0	0	0	0	0	0	0	0	0	0	1.54947	0	0	0	0	0	0	0	0	0	0	0	0	0	0	0	0	0	0	0	0	0	0	0	0	0
AC090518.1	0.0186386	0	0	0	0	0	0	0	0	0	0	0.0196112	0	0.0158249	0	0	0.0113438	0	0	0	0	0.0248911	0	1.26283	0.0114828	0.0134157	0	0.010399	0	0	0	0	0	0	0.0429146	0.0100718	0.0118806	0.0144371	0.00749725	0	0	0	0.0141119	0.0192509	0.0178275	0	0.0126055	0	0
LRRC73	0.132694	0.0649967	0.185065	0.0884645	0.232555	0.269075	0.330994	0.106358	0.180138	0.090975	0.0768023	0.286217	0.19715	0.123928	0.243955	0.24977	0.476481	1.10017	0.253655	0.303293	0.478996	0.451878	0.230129	0.299682	0.768444	0.267429	0.167828	0.333149	0.553498	0.299741	0.122014	1.06407	0.385001	0.655758	0.0763804	0.57363	0.532865	1.14088	1.72935	0.377249	0.729818	0.212481	0.321494	0.465978	0.761513	0.703662	0.511531	0.00969542	0.77839
LMNTD2	0.470031	1.24514	0.0267568	0.698135	1.11516	0.00926264	0.18152	0.989277	1.02731	0.0350753	2.05427	1.05977	0.380054	1.46599	0.0103739	0.180559	1.41867	2.10468	0.0647181	0.963379	1.40717	0.371501	1.78561	0.63326	4.6332	0.579976	4.62042	0.599411	0.466813	0.297941	0.446212	3.92907	3.26876	0.39409	2.00985	1.94899	3.70535	2.8829	0.883598	1.18668	2.37415	1.82838	1.1911	1.86262	0.513801	1.51968	0.415201	1.31767	1.45071
CARMIL3	0.26603	0.124103	0.0274834	0.112608	0.0592046	0.0285425	0.0726428	0.171488	0.156052	0.0386013	0.125695	0.173279	0.0941082	0.0788753	0.0319668	0.174108	0.16705	0.222018	0.0284896	0.0965168	0.492967	0.194554	0.219702	0.469503	1.00678	0.0851038	0.609741	0.164917	0.117426	0.0894249	0.0525328	0.142751	0.192902	0.186053	0.048613	0.698238	0.535636	0.883124	0.0390667	0.123296	0.122956	0.19631	0.313321	0.0436141	0.0928955	0.198734	0.185631	0.16661	0.112242
MT-TS1	0	0.33299	0	0	0	0	0	0	0.307627	0.186433	0	0.214587	0	0	0	0	0	0	0	0	0.313275	0	0	0	0	0	0	0	0	0	0	0	0	0	0	0	0	0	0	0	0	0	0	0	0	0	0	0	0
MIR4277	0.335052	0	0	0	0	0	0	0	0	0	0	0	0	0	0	0	0	0	0	0	0	0	0	0	0	0	0	0	0	0	0	0	0	0	0	0	0.427137	0	0	0	0	0	0	0	0	0	0	0	0
IGKV2D-23	0	0	0	0	0	0	0	0	0	0	0	0	0	0	0	0	0	0.0994993	0	0	0	0	0	0	0	0	0	0	0	0	0	0	0	0	0	0	0	0	0	0	0	0	0	0	0	0	0	0	0
AL353997.4	0	0	0	0	0	0	0	0	0	0	0	0	0	0	0	0	0	0	0	0	0	0	0	0	0	0	0	0	0	0	0	0	0	0	0	0	0	0	0	0	0	0	0	0	0	0	0	0	0
AL354794.2	0.0676546	0.0184105	0	0.0375868	0.0263487	0.0435522	0.0193976	0.0361516	0.0170082	0.0824607	0.0745869	0.0830492	0.0372288	0.0382943	0.0731657	0.0404274	0.0274505	0	0.15215	0.0780988	0.0346409	0	0.026074	1.68466	0.263976	0	0	0.0503283	0	0	0	0.124107	0.0696081	0.0671369	0.025962	0.0853033	0	0	0	0.0346563	0.0182403	0	0.034149	0.0465846	0.0647103	0.0747429	0	0	0.0206701
CCDC47	24.2238	30.0004	14.0271	22.0429	19.3915	15.1966	20.2064	28.4207	21.7783	24.5199	24.7021	26.2614	16.6871	34.3924	13.4038	26.2887	38.8264	10.8383	17.4105	22.2776	22.6689	35.1583	45.3427	40.8117	27.52	40.7878	17.0385	18.3155	19.3239	24.0228	26.2789	26.0865	13.5486	40.067	14.3399	33.9464	20.9884	15.6882	39.0079	61.1396	35.3224	13.3939	16.6029	18.9969	24.7004	18.9354	18.6232	41.2141	43.3909
ACKR4	0.495281	1.39496	2.08378	0.151339	1.86623	0.490207	1.68275	2.66641	1.32606	0.282971	4.3307	2.18873	1.36952	3.90025	1.12481	0.976661	0.919379	0.788728	0.640462	0.754696	0.0665691	0.380321	0.21474	3.37722	0.0839108	0.133685	0.58727	0.46976	0.989929	3.00674	0.214315	1.79114	0.107012	0.0442342	0.1568	1.31141	0.0473553	0.0191818	0.154398	0.25688	0.0901341	0.383753	0.487491	0.051155	0.367138	0.254435	6.70766	0.796142	7.14988
AC010422.5	0	0	0	0	0	0	0	0	0	0	0.0397797	0	0	0	0	0	0	0	0	0	0	0	0	0	0	0.0346286	0	0	0	0.0679221	0.0520447	0	0	0	0	0	0	0	0	0	0	0	0	0	0	0	0	0	0
ELAVL2	0.0109511	0.0625814	0.0356375	0.0486727	0.02559	0.0211491	0.108325	0.0760731	0.152796	0.0150162	0.0679118	0.0460902	0.0497157	0.0325427	0.0236863	0.265028	0.0333251	0.116263	0.0123141	2.23758	0.067287	2.77505	0.0063308	0.0475626	1.00189	0.208883	0.392438	0.00916484	0.0348942	1.49197	0.399828	0.0215238	0.0101406	0.570533	0.0378217	2.81384	0.0104707	0.0381714	0.0903025	0.0084146	0.0132863	0.0113135	0.0248743	0.00565541	0.418981	0.0145182	0.329583	0.816158	0.020075
HMGA1P6	0	0.058763	0	0	0	0	0	0	0	0	0	0	0	0	0	0	0	0	0	0.0498554	0	0.0480635	0	0	0.0443453	0	0	0	0	0	0	0.0565895	0	0.0428577	0	0	0	0	0	0	0	0	0	0	0	0	0.0486812	0.0525933	0
AL121829.1	0	0	0	0	0	0	0	0	0	0	0	0	0	0.0635522	0	0	0	0	0	0	0	0	0	0	0.0461144	0	0	0	0	0	0	0	0	0.0445675	0	0	0	0	0	0	0	0	0	0	0	0.0496166	0	0	0
NIFK-AS1	1.32197	1.54319	3.11307	0.679532	1.54456	3.31655	3.51752	2.37007	2.19903	2.22492	2.37002	1.55995	2.87581	0.451059	2.47183	2.55811	2.11294	1.49904	2.52844	1.2408	2.21094	1.89743	0.957068	2.72589	2.10078	2.00087	1.57564	1.46133	0.923337	0.90702	1.20288	1.99119	1.88386	1.08871	1.35121	1.06819	2.29169	1.18666	0.805083	1.60435	0.969313	2.18259	2.48823	1.30159	2.32798	2.29308	1.00269	0.767313	2.01003
RGS6	0.236189	0.0385638	0.0117123	0.076982	0.358746	0.0608181	0.246497	0.270929	0.280262	0.0993182	0.0624937	0.0944355	0.161163	0.0695184	0.0681144	0.197591	0.994741	0.280206	0.0531171	0.0588926	0.00483741	0.0378506	0.0291286	1.38963	0.252218	0.0702685	0.0132768	0.00878507	0.0164201	0.235641	0.0119236	0.450601	0.0835951	0.51189	0.456805	0.124226	0.361325	0.448832	0.143142	0.176643	0.522166	1.57953	0.87029	1.71739	0.00903642	0.0375747	0.0617653	0.018408	0.199166
AL133338.2	0.0382396	0.0936535	0.0711091	0.0637341	0.111696	0.0369247	0.0657832	0.040867	0.1442	0.0349562	0.0632367	0.040235	0.0631272	0.0649337	0.165418	0	0.0232732	0	0.0429989	0.0529714	0	0	0	0	0.0706754	0.0825723	0.0403039	0.106674	0	0.107974	0.0413671	0.0601263	0	0.0227682	0.0440225	0.0619906	0.0487494	0	0.0615264	0.0293825	0	0	0.0868573	0.0789913	0	0.10139	0.0258619	0	0.0876234
EPS8L3	0	0.270932	0.00752607	0.00449701	0.160775	0.0078161	0.00696238	0.0951566	0.390705	0.00739941	0.368108	0.166078	0.487733	0.116832	0.0175076	0.203149	1.09859	2.93816	0	0.028032	0.25489	0.00540489	0.0280762	1.33591	0.00997356	0.0757408	0.162097	0.00903217	0	0.114278	0	1.41273	0.0499689	0.414476	0.223645	18.83	1.09899	2.03141	0.436294	0.0248784	1.30285	0.777692	0	15.7675	1.90457	0.397047	0.00547436	0	0.667722
AJ239318.1	0	0	0	0	0	0	0	0	0	0	0	0	0	0	0	0	0	0	0	0	0	0	0	0	0	0	0	0	0	0	0	0	0	0	0	0	0	0	0	0	0	0	0	0	0	0	0	0	0
ZNF324	1.60995	1.84573	0.993318	2.30235	2.2584	1.73692	1.6797	2.03388	2.51087	1.31955	2.76098	1.92139	1.6693	2.55241	1.19835	1.91516	2.1744	2.09507	1.14542	1.44205	1.21742	2.08367	1.32138	2.60701	1.38369	2.27828	2.04252	2.07924	1.74163	1.37499	1.22559	1.89075	1.49386	2.60946	1.84198	2.09437	2.33116	2.65188	1.75089	1.48141	1.55135	1.62729	1.39577	1.46781	1.28324	1.71605	1.96258	0.824157	2.05405
CRB3	10.1829	13.7396	0.230122	18.5826	17.3711	0.273131	1.2317	8.04854	5.1999	0.210088	11.6063	16.3597	4.20256	16.796	0.325017	5.38762	19.8943	9.9563	0.119273	9.47735	45.7981	4.10798	18.3755	6.94103	11.7953	8.74188	18.0367	4.58645	4.74201	4.99176	5.34529	19.5275	28.615	13.347	27.801	13.9474	15.0324	13.3649	13.7386	8.38125	17.1158	20.4826	7.72317	17.1637	19.2934	19.5464	22.1191	6.10978	18.691
RN7SKP286	0	0	0	0	0	0	0	0	0	0	0	0	0	0	0	0	0	0	0	0	0	0	0	0.163526	0	0	0	0	0	0	0	0	0	0	0	0	0	0	0	0	0	0	0	0	0	0	0	0	0
AC140658.2	0	0	0	0	0	0	0	0	0	0	0	0	0	0	0	0	0	0	0	0	0	0	0	0	0	0	0	0	0	0	0	0	0	0	0	0	0	0	0	0	0	0	0	0	0	0	0	0	0
DHX33-DT	0	0	0	0	0	0	0.0608246	0	0	0	0.0584701	0	0	0	0	0	0	0.0714995	0	0	0	0	0	0.12285	0.0871308	0	0	0	0	0	0	0	0	0	0	0	0	0.0547741	0	0	0.0571957	0	0	0	0	0	0	0	0
AFAP1	2.50147	2.58014	14.1349	2.86828	1.57929	12.7326	12.0462	5.1294	4.42672	15.1172	1.96631	2.51988	8.12939	3.04529	14.9758	6.64351	1.23399	1.29865	14.9501	5.24436	0.704306	9.89638	1.67306	6.12397	3.45018	5.13508	2.12221	4.58587	9.51728	2.10629	3.96656	2.34802	1.12873	6.0728	0.668286	5.65994	2.22907	0.419232	5.5183	3.92388	1.8985	0.825684	5.44615	1.66256	2.85664	1.72319	4.44375	3.94437	1.9959
KRTAP4-5	0	0	0	0	0	0	0	0	0	0	0	0	0	0	0	0	0	0	0	0	0	0	0	0	0	0	0	0	0	0	0	0	0	0	0	0	0	0	0	0	0	0	0	0	0	0	0	0	0.0733684
AC005549.1	0	0	0	0	0	0	0	0	0	0	0	0	0	0	0	0	0	0	0	0	0	0	0	0.0300149	0	0	0	0	0	0	0	0	0	0	0	0.018672	0	0	0	0.0132753	0	0.00892439	0	0	0	0	0	0	0
LINC02343	0	0	0	0	0	0	0	0	0	0	0	0.180882	0	0	0	0	0	0.0993256	0	0	0	0.131189	0.795051	0.0853304	0	0	0	0	0	0	0	0	0	0.05849	0	0.0265416	0	0	0.0197572	0	0	0	0	0	0	0	0	0	0
AC068896.2	0.268041	0.218822	0	0	0	0.258825	0	0.143229	0	0	0	0	0	0	0	0	0	0	0	0	0	0	0	4.6566	0.330267	0	0.282511	0	0	0	0.144982	0	0	0	0	0	0.170855	0	0	0	0.216799	0.276911	0	0	0	0	0	0	0.737038
AL592447.1	0	0	0	0	0	0	0	0	0	0	0	0	0	0	0	0	0	0	0	0	0	0	0	0.452725	0	0	0	0	0	0	0	0	0	0	0	0	0	0	0	0	0	0	0	0	0	0	0	0	0
ABCF1	13.1979	22.509	19.9024	20.3376	28.0485	19.029	19.5089	20.2494	22.5731	16.473	23.127	25.4031	20.3443	32.4596	18.6875	22.6778	21.276	26.022	18.7728	25.0446	23.3173	47.8483	34.9145	11.902	24.0209	22.5554	19.5637	19.7782	30.3067	26.4252	50.1894	26.0156	24.5497	25.1824	13.6465	32.377	16.619	12.6617	32.3006	25.3979	24.5204	16.4631	20.428	24.0301	22.7771	26.1545	41.1703	30.8983	29.9968
ELOCP13	0	0	0	0	0	0	0	0	0	0	0	0	0	0	0	0	0	0	0	0	0	0	0	0	0	0	0	0	0	0	0	0	0	0	0	0	0	0	0	0	0	0	0	0	0	0	0	0	0
AL136018.1	0.297195	0	0	0	0	0	0	0	0.0224142	0	0	0	0.0245309	0	0	0	0	0	0	0.0411689	0	0.0396892	0.0343615	0.361415	0.0183094	0	0	0	0.0172177	0.0419582	0.0321501	0	0	0.0176952	0	0.369369	0.0568314	0	0	0.0228358	0	0.0153515	0	0.0306957	0	0	0.0401993	0.0434298	0
KNOP1P4	0	0	0	0	0	0	0	0	0	0	0	0	0	0	0	0	0.0119117	0	0	0	0	0.0261374	0	0	0	0	0	0	0	0	0.0105863	0.015387	0	0	0	0.0317281	0	0	0	0	0	0	0	0	0	0.0129735	0.0132367	0	0
AC126474.1	0.0653001	0.284317	0.384528	0.1693	0.190738	0.231201	0.0936125	0.255885	0.426823	0.139284	0.233971	0.125964	0.269499	0.351134	0.447256	0.546286	0.225208	0.39615	0.17133	0.256295	0.2842	0.145343	0.125833	3.28987	0.281608	0.219341	0.344126	0.0971535	0.290037	0.921913	0.30611	0.4107	0.0537484	0.181441	0.250584	0.529293	0.138745	0.202321	0.227643	0.451577	0.422531	0.292331	0.494408	0.202335	0.208194	0.144283	0.338585	0.238561	0.209483
IGHVIII-5-2	0	0	0	0	0	0	0	0	0.0813266	0	0	0	0	0	0	0	0	0	0	0	0	0	0	0	0	0	0	0	0	0	0	0	0	0	0	0	0	0	0.0867498	0	0	0	0	0	0	0	0	0	0
AC241585.2	0.0776038	0.168944	0.120258	0.0431142	0.287124	0	0.155751	0.165872	0.273132	0.0472936	0.5775	0.258569	0.170815	0.197666	0.1119	0.231863	0.64549	2.19703	0.0581749	0.179168	0.933777	0.259092	0.478534	0.224698	0.430288	0.130335	0.408966	0.519566	0.359672	0.58433	0.433746	0.630442	1.22961	1.26296	0.625378	0.279565	0.329775	0.180332	0.312156	0.119258	0.188304	0.280601	0.489637	0.347329	0.544328	1.1317	0.262422	0.170107	1.56485
PRMT1	19.5062	26.7418	14.7264	17.9509	35.2658	14.4666	22.8403	20.6677	32.9237	17.3163	30.7629	25.8373	24.7566	30.2332	15.631	25.4108	31.1724	53.9469	15.3881	15.8313	57.1047	45.7321	32.1061	6.1067	47.2557	60.5156	42.6462	26.9783	25.2192	29.4114	37.2959	70.0979	77.1151	32.2534	32.6235	28.4031	54.7245	47.9729	41.974	32.7674	46.235	66.5963	42.3781	44.373	25.3872	51.8403	57.6547	14.6298	39.5604
AL049647.1	0	0.0513725	0.0731362	0.069921	0.0275712	0.0303819	0.0270634	0.0588448	0.0711892	0.0143811	0.0130079	0.107593	0.0129854	0	0.0340268	0.0423031	0.00957467	0.0159065	0.0176899	0.0108963	0	0	0	1.14788	0.0581521	0.0113235	0	0.0263316	0.0091141	0	0.0170185	0	0.00971167	0	0.036222	0	0	0	0.00632803	0.012088	0	0.0243787	0.0357334	0.0649945	0	0	0.0106397	0	0
ASPH	9.59858	8.62114	10.4727	5.26247	7.04183	9.48815	10.6689	11.9603	11.7688	12.1208	12.9699	14.9638	7.92746	12.3811	8.05295	10.7654	7.56783	5.20248	8.46787	11.7591	10.8667	9.95747	3.85835	31.9824	7.64069	10.478	5.04876	4.58063	7.4844	10.2611	10.1338	10.6698	5.21217	8.34316	2.78153	12.6973	17.4619	12.6797	24.2574	8.946	34.7562	6.16989	7.64688	8.84665	4.33462	16.106	4.19008	12.2756	12.6266
AC091941.1	0	0	0	0	0	0	0	0	0	0.0223331	0	0	0	0	0	0	0	0	0	0	0	0	0	0.084886	0	0	0	0	0	0	0	0	0	0	0	0	0	0	0	0	0	0	0	0	0	0	0	0	0
AASDHPPT	5.74904	4.40723	3.40698	3.21168	3.42234	3.5119	4.31464	6.55755	4.76844	2.33643	6.0483	5.2061	3.97512	3.13043	3.00283	6.1445	5.6155	2.37025	2.96868	7.71794	8.20168	8.51041	2.54197	7.72599	6.17228	6.05799	4.65369	4.53321	5.9229	3.99722	3.99104	3.45335	2.90272	7.93286	4.51711	5.80736	8.95973	3.69505	8.16793	15.5397	7.88986	2.99315	8.5367	5.27968	2.7603	6.44792	5.86762	7.49989	5.58649
AL356481.1	0.385228	0.702979	1.09561	0.352505	0.450092	0.919015	0.760161	0.726525	0.666525	0.91145	0.730735	0.488781	1.08485	0.461751	1.02927	0.690587	0.468912	0.572802	0.764424	0.706285	0.522124	0.226966	0.523999	4.33042	0.97724	0.619802	0.477676	0.644786	0.393844	0.287931	0.343194	0.427565	0.643488	0.782551	0.573923	0.673478	0.389995	0.596782	0.282566	0.296001	0.531524	0.304335	0.875007	0.468097	1.10539	0.991373	0.321837	0.331143	1.11119
AC245140.1	0.0825347	0	0.0767394	0	0.0964317	0	0	0.0441028	0.0622471	0.113172	0	0.0434208	0.204376	0.210225	0	0.0739787	0	0.500706	0.185614	0	0.12678	0	0.190852	0.573541	0.0508476	0.0594069	0	0.0920964	0.0478156	0	0	0	0.0509507	0.0491419	0	0.0891985	0.210437	0.0639299	0	0.190254	0	0.127899	0.0624897	0.170492	0	0	0.167458	0.180915	0.113474
CA5BP1	2.38333	2.14598	1.48818	1.85634	1.94515	1.99678	1.5978	2.54709	2.65218	1.89567	1.98031	2.47082	1.83223	2.46991	1.5288	1.88494	2.11181	4.3707	1.93115	3.97314	2.7906	1.89566	2.87716	5.2568	3.88671	6.06303	5.09787	1.40794	3.41805	2.35867	4.12015	3.74745	2.47378	3.5546	3.12035	3.89521	2.63623	2.24426	1.80927	2.4956	1.77651	2.02166	2.39715	1.74968	2.93891	1.91282	3.38968	2.31334	5.19888
LINC00502	0	0.0516322	0	0	0	0	0	0.0337956	0	0	0.104589	0	0	0	0	0	0	0	0	0	0	0	0	0	0	0	0	0	0	0	0	0.0497224	0.156172	0	0.0728102	0	0.161256	0	0	0.0485967	0	0.228685	0	0.0653231	0	0.0838464	0	0	0
AP006287.1	0	0	0.0400737	0.023945	0	0	0	0	0	0	0.0712744	0	0	0.109781	0	0.038632	0	0	0	0.0298522	0	0.0863376	0.049832	0.374382	0	0	0	0	0	0	0.0233125	0	0.0266067	0.0513243	0	0.02329	0.0274729	0.0333845	0	0	0	0	0	0	0	0	0	0	0.0197522
AP006748.1	0	0	0	0	0	0	0	0	0	0	0	0.0427933	0	0	0	0	0	0	0	0	0	0	0	0	0	0	0	0	0	0.114839	0	0	0.0502144	0.0968635	0	0	0.103698	0	0	0.0625015	0	0	0	0.0840139	0	0	0	0	0
LINC02652	0	0	0	0	0	0	0	0.0550881	0	0	0.170484	0	0	0	0	0.184811	0.0627439	0	0	0	0.0791793	0.0688382	0	1.6119	0.0635129	0	0	0	0	0	0.0557622	0.0810494	0	0.0613823	0.237367	0.222833	0	0	0.0414683	0.0792143	0	0	0.0780549	0	0.0986062	0	0	0	0
KRT8P25	0	0	0	0	0	0	0	0	0	0	0.0479487	0	0	0	0	0	0	0	0	0.0133884	0	0.0129072	0	0.201488	0	0	0	0.0323539	0	0	0	0.0151968	0	0.0115092	0.0222531	0.0208906	0	0	0.00777531	0	0	0	0.0146353	0.0199648	0	0.0640654	0	0.0141236	0.00885863
AC005160.1	0	0	0	0	0	0	0	0	0	0	0	0	0	0	0	0	0	0	0	0	0	0	0	0.384995	0	0	0	0	0	0	0	0	0	0	0	0	0	0	0	0.0567599	0	0	0	0	0	0	0	0	0
AK3P2	0	0	0	0	0	0.0633487	0	0.140224	0.148435	0	0	0.0690279	0.054151	0	0	0	0.0798559	0	0	0	0	0	0	0.455891	0	0	0.0691461	0	0.0380073	0	0	0.0515769	0.364493	0	0	0.106352	0.0418177	0.050816	0.0263889	0.0504091	0	0.372765	0.0993427	0	0	0.0434868	0.0443691	0	0.210459
PIP	0	0	0	0	0.0562106	0	0	0.0514156	0.0725684	0.0219895	0	0.0506205	0.476529	0.122542	0	0.0431226	0.0878415	0.437797	0	0.566477	0	0	14.1286	1.00296	0.0296394	0.0692572	0.253536	0.0805253	0.055744	0.747143	0.0260224	0.302584	0	0	0	1.53383	9.26122	0.931627	0.348334	0.517534	1.47868	0.049702	0.874215	1.44102	2.89902	0.0956709	0.0650747	0	1.54337
LCT	0	0	0	0.00237414	0	0	0.00735141	0.00228349	0	0	0	0	0.0035273	0	0	0.00383036	0.00260083	0.0043208	0	0.0088795	0.0262568	0.0057069	0.0148225	0.178176	0.0157963	0	0.0135122	0.00476843	0.00247573	0.0241327	0.00231143	0.026877	0.00527609	0.00763318	0.00491961	0.0230919	0	0.00331006	0	0.00656712	0.0034564	0.0220738	0.012942	0.00441373	0	0.00283265	0.00578025	0.0187343	0.00391684
MTRNR2L13	0	0.0318011	0	0	0	0	0	0.0104077	0	0.0356093	0	0.0102467	0.0160767	0	0	0	0.011854	0	0	0	0	0	0	0	0	0	0.0205285	0	0	0	0	0.0153124	0.0480946	0	0.0224225	0	0	0.0301731	0	0	0	0	0.0294934	0	0	0.0258212	0	0	0
MAPK15	1.06831	0.593956	0.00856287	0.491186	0.0591812	0.0266786	0.0554507	0.743095	0.256993	0.0294657	0.944246	0.673463	0.266059	1.35273	0.0298792	0.313683	0.392355	0.651824	0	1.50539	3.81957	0.332072	0.670824	18.8154	8.42554	2.03505	4.4845	1.07389	0.453513	0.377061	0.732262	6.03844	3.82619	5.33538	0.773966	0.756436	3.70419	5.25028	9.00556	1.26668	9.74318	1.60316	2.52417	1.5029	3.5323	1.36744	0.479596	1.13048	6.83315
RNU6-873P	0	0	0	0	0	0	0	0	0.198376	0	0	0	0	0	0	0	0	0	0	0	0	0	0	0	0	0	0	0	0	0	0	0	0	0	0	0	0	0	0	0	0	0	0	0	0	0	0	0	0
AC113391.1	0	0	0	0	0	0	0	0	0	0	0	0	0	0	0	0	0	0	0	0	0	0	0	0	0	0	0	0	0	0	0	0.0382811	0	0	0	0	0	0	0	0	0	0	0	0	0	0	0	0	0
DSG1	13.0379	0.0612469	0	20.8045	0.17218	0	0.00921866	0.0973587	0.0606233	0	0.0044309	0.0451074	0.00442323	0.0773468	0	0.0480326	0.107628	0.0325097	0	0.141042	1.32939	0.032204	0	1.53609	0.207989	0.0617144	0.0847211	1.89254	0.0403592	0.786821	0.742024	0	0	9.76344	0.172737	0.124516	0.0034158	0.0249049	0.150887	0	0.00433432	0.0442889	0.142006	0.00553481	0	0	0.0906053	0.0469855	0.00491171
AC091390.3	0	0	0.139937	0.209039	0	0.145329	0.0647278	0	0	0	0.0622222	0	0	0	0.0813822	0	0.0915994	0.304351	0	0.0521216	0.115593	0.150745	0.348025	0.130734	0.046361	0	1.42766	0.545806	0.305176	0	0.0814069	0	0.046455	0.0896116	0.259897	0.0813281	0	0	0	0.231289	0.30433	0.116614	0.170928	0	0.287909	0.349173	0.101788	0.109968	0.0689741
RPL7AP65	0.0376261	0	0	0.0418077	0	0	0.0323639	0.0201057	0.0283773	0	0	0	0	0	0	0.0337256	0.0228999	0	0	0.0260608	0	0.0251241	0.0435031	3.33371	0.0695416	0	0	0.0419851	0.0435966	0	0	0.0887426	0.0232275	0	0	0	0.0239837	0	0.0151348	0	0.060866	0	0.0569759	0.038862	0	0	0	0.0549839	0.0172435
SMARCC2	7.43497	10.3964	7.95597	5.76827	4.4549	10.5244	12.2527	14.7349	6.13837	8.70322	12.0857	8.80082	10.0472	8.64767	10.5311	10.6274	10.798	1.62325	9.84003	13.1863	3.02952	7.29746	2.69299	14.614	12.7383	11.4395	6.45978	9.88216	8.47752	3.05149	7.9007	8.93077	4.79694	11.8859	3.63962	15.2439	14.1841	7.82306	10.4462	15.5461	14.3076	5.08272	10.2298	11.0669	4.39586	7.60626	4.81922	8.40107	10.9502
LINC00112	0.0539163	0.308112	0	0.119817	0	0	0	0.172863	0	0	0.0891613	0	0.0445034	0.045777	0	0	0	0	0	0.522813	0.0414099	0	0	0	0.0664331	0	0	0	0.0312359	0	0	0.169552	0.0998516	0.192614	0	0.0291348	0.103102	0	0.0216875	0.0828564	0.218045	0.0278502	0	0.278437	0	0	0	0	0.197673
RRP8	2.69977	1.88869	3.13776	2.35603	2.4299	4.42473	4.45204	2.58979	2.98063	2.31743	2.87107	2.50482	3.92662	2.64433	3.57047	2.3543	2.07618	4.16451	3.21409	1.79108	1.52704	3.30951	3.97234	2.88196	3.18124	2.04275	2.17271	2.69042	2.09173	1.8082	3.23067	3.04311	3.38347	1.7382	3.45912	2.9551	4.28927	2.49432	2.33548	2.88673	2.2856	4.99016	2.69364	3.73334	2.70284	3.57647	4.27049	2.53411	3.29442
AC104350.1	0	0.0261988	0	0	0.0187476	0	0	0	0	0	0	0	0	0	0	0	0	0	0	0	0	0	0	0.334511	0	0	0	0	0	0	0	0	0	0	0	0	0	0	0	0	0	0	0	0	0	0	0	0	0.0588285
RPS3	259.459	237.903	96.4501	184.214	378.126	106.263	218.601	169.39	310.892	127.026	334.032	195.368	187.715	195.612	101.969	209.492	211.617	417.003	107.452	181.265	565.854	225.791	217.486	39.0226	315.971	209.52	112.796	235.115	145.736	162.443	286.971	274.543	539.36	104.314	140.943	127.15	326.8	351.298	209.49	165.831	365.01	661.372	187.294	186.264	185.052	444.129	200.064	244.095	218.844
WFIKKN2	0.00708747	0.39345	0.0922574	0.0118127	0.049685	0.0889689	0.134117	0.0946806	0.0267266	0.0939441	0.240271	0.0447439	0.146253	0.090263	0.0306592	0.152466	0.163915	0	0.0796957	0	0.0925387	0.00946503	0	0.0246257	0.0174657	0.00510142	0.0896409	0.00395428	0	0	0	0.00557202	0.00437527	0.0253196	0.0244779	0.0651075	0	0.0164695	0	0	0	0.014644	0.0160985	0	0	0.0187921	0.0191734	0.0258927	0.00649618
AL590095.1	0	0	0	0	0	0	0	0	0	0	0	0	0	0	0	0	0	0	0	0.166611	0	0	0	1.6716	0	0	0	0	0	0	0	0	0	0	0	0	0	0	0	0	0	0	0.182128	0	0	0	0	0	0
AC090579.1	0.837629	0.592643	0.155763	0.589456	0.424089	0.323531	0.0480321	0.686306	0.126347	0.153141	0.923457	0.352535	0.368743	0.0948239	0.120781	0.350371	0.713712	0.621081	0.31396	1.5471	0.943553	0.186437	0.451949	15.037	1.1697	0.723491	0.765134	0.311556	0.291163	0.86722	0.453068	0.658526	0.654979	1.76218	1.4786	0.543155	0.462732	1.16786	0.471702	0.128723	0.225832	0.663433	1.39523	0.115352	1.22847	0.222093	0.415432	0.163206	0.946889
NFYBP1	0	0	0	0	0	0	0	0	0	0	0.0376555	0	0	0	0	0	0	0	0	0	0	0	0	0.158234	0	0	0	0	0	0	0	0.0358034	0.0281136	0	0	0	0	0	0	0	0	0	0.0344806	0	0	0.0301874	0	0.0332751	0
AC064862.4	0	0	0	0	0	0	0	0	0	0	0	0	0	0	0	0	0	0	0	0	0	0	0	0	0	0	0	0	0	0	0	0	0	0	0	0	0	0	0	0	0	0	0	0	0.0805973	0	0	0	0
SERPINB9P1	1.52288	0.173109	0.0896169	4.18747	0.461716	0.912091	0.414524	0.875562	0.872312	0.0352435	0.207208	0.324526	1.17745	0.147302	0.0416944	0.2419	0.680471	2.00757	0.0867045	0.894563	0.133249	2.12385	0.601773	0.267914	0.0831323	0.235878	0.58921	1.29061	6.37687	0.816461	2.77352	0.772911	0.440305	2.28405	0.798918	0.604167	2.54352	0.253837	0.162834	0.29624	0.561301	0.0697019	1.88278	0.696855	0.829711	0.600565	1.29069	0.112679	1.37816
NUS1P2	0.0644773	0.0263188	0.209825	0	0	0.12452	0.0554598	0.0689075	0.0243141	0.0294705	0.239908	0.0169605	0	0	0.139459	0.0288966	0.019621	0	0	0	0	0.0215267	0	0	0.0198614	0	0	0.0179867	0	0	0.74982	3.47231	0.0597051	0.0191952	0	0.0696832	0.0205496	0	0.0259355	0	0	0	0.0488179	0.0332976	0	0.149589	0.915742	0	0.871697
AC012414.6	0	0.0152464	0	0.0103756	0	0	0	0	0	0	0.015442	0.0196503	0	0.0158564	0	0	0.0568318	0	0	0	0	0	0	0.0973345	0	0	0	0	0	0	0	0	0	0.0111197	0	0.0201836	0.0119043	0	0.00751218	0.0430501	0	0	0	0.0192892	0	0	0	0.0136456	0.00855883
AC020923.1	0	0	0	0	0.0179298	0	0	0	0	0.0420846	0	0	0	0	0	0	0.0186795	0	0	0	0.0235725	0.0204938	0.0709712	1.5996	0.0189084	0.0220913	0.161743	0	0.0177809	0	0	0.0482584	0.075787	0	0.106	0.0497547	0	0.0237733	0	0	0	0	0	0	0.117424	0.0203444	0	0	0.0140656
AC100770.1	0	0	0	0	0	0	0	0	0	0	0	0	0	0	0	0	0	0	0	0	0	0	0	0	0	0	0	0	0	0	0	0	0	0	0	0	0	0	0	0	0	0	0	0	0	0	0	0	0
Z93403.1	0.0860683	0.017566	0	0.0239084	0.13827	0	0	0.0114978	0	0	0	0.0452798	0.0355211	0	0	0	0.0654782	0.0652679	0	0	0.181785	0	0	2.9531	0.556758	0	0.226786	0	0	0	0.186215	0.219911	0	0.204983	0.0990842	0.0116272	0.233162	0.0166667	0.147136	0	0.174036	0.300093	0.0488739	0	0	0	0.0727613	0	0.00986098
STIMATE-MUSTN1	0.0718082	0.0989253	0.0125186	0.024934	0.0262185	0.0390032	0.0579051	0.131901	0.162472	0.0348725	0.159569	0.0731942	0.118543	0.224819	0.0339752	0.0281593	0.057361	0.0998325	0.0252329	0.0777127	0.0241288	0.0569388	0.0415121	2.10516	0.146543	0.0355342	0.104066	0.0400636	0.0962031	0.0696984	0.0339855	0.0952663	0.0415584	0.227137	0.0671675	0.128535	0.0657973	0.041716	0.0776266	0.0655214	0.0399302	0.104322	0.0679605	0.217865	0.218928	0.0535489	0.0849883	0.0459091	0.386677
AL157931.1	0.14433	0	0.313123	0	0	0.139367	0.0413815	0.0514156	0	0	0.198898	0	0.0794215	0	0.0520289	0.0862452	0.0292805	0.0972882	0	0	0.0369503	0	0	0	0	0.0346286	0	0.0805253	0	0.0679221	0.338291	4.53876	0	0.0572902	0	0.259972	0	0	0	0	0	0	0.0364256	0	0	0.223232	0.911046	0	0.485059
AL662797.2	0.364092	0.148618	0.236969	0.283189	0.276508	0.175786	0.125269	0.272376	0.164757	0.216339	0.270944	0.134082	0.330581	0.494605	0.0787501	0.456888	0.221592	0.220881	0.122822	0.655666	0.699093	0.413296	0.294673	0.69578	0.695356	0.131033	0.767495	0.284391	0.400773	0.308417	0.846821	2.77654	0.247239	0.823778	0.880222	0.70828	0.673032	0.958865	0.278262	0.279761	0.500628	0.451368	0.882132	1.12816	0.348247	0.603358	0.467856	0.292631	0.417146
TYMSOS	0.461382	0.729781	0.83116	0.496638	1.14552	0.194914	0.396856	0.323586	0.500209	0.065901	0.476867	0.591653	0.547447	0.220349	0.124742	1.65421	0.947716	2.30337	0.226978	3.65502	5.20466	1.94475	1.90041	2.20425	3.57085	3.15489	3.25206	0.88487	3.74216	2.44269	0.935846	4.4661	2.24298	2.18052	1.65986	1.93221	0.349237	0.915782	1.43831	0.443146	0.303207	1.32568	1.13532	0.833941	5.46113	0.764583	1.98925	1.30632	2.40519
USP17L17	0	0	0	0	0	0	0	0	0	0	0	0	0	0	0	0	0	0	0	0	0	0	0	0	0	0	0	0	0	0	0	0	0	0	0	0	0	0	0	0	0	0	0	0	0	0	0	0	0
SGTA	17.4597	18.08	18.8499	16.8332	22.0865	17.2812	19.2405	15.411	25.3252	13.4866	22.714	19.0019	20.4133	22.0159	17.0242	20.7336	23.4562	37.7328	15.2866	19.7037	17.8114	30.4907	38.0964	7.0235	32.6709	22.8053	26.4718	25.6006	18.6687	20.6565	31.2031	38.781	41.2528	28.6167	32.8438	24.407	34.1427	32.0377	24.7147	24.2995	25.5966	30.0242	24.3868	22.8054	28.7396	30.5483	47.3981	13.8175	31.0357
BNIP3P32	0	0	0	0	0	0	0	0	0	0.02322	0.0420056	0	0	0	0	0	0	0	0	0	0	0	0	13.9446	0	0	0	0	0	0	0	0	0	0	0	0	0	0	0	0	0	0	0	0	0	0	0	0	0
SKOR2	0	0	0	0	0	0	0	0	0.0136459	0	0	0	0	0	0	0	0	0	0	0	0	0	0	0.0314332	0.0111469	0.00651165	0	0	0	0	0	0	0	0	0.0104148	0	0	0.00700742	0	0.0139026	0.00731722	0	0	0	0	0	0.0061184	0	0
AC017074.1	0.602018	0.40956	0.279873	0.390206	0.175846	0.145329	0.0863037	0.348499	0.340528	0.137581	0.871111	0.633433	0.165638	1.02227	0	0.269805	0.366398	0.0507251	0	0.555963	0.115593	0.602978	0.116008	2.44036	0.185444	0.18055	0.211506	0.0839702	0.26158	0.637451	0.325628	0.473294	0.15485	0.53767	0.69306	0.8675	0.799455	0.194297	0.524674	0.539674	0.284041	0.181399	1.13952	0.51816	0.0959697	0.332546	0.576799	1.20965	0.482819
RBBP4P4	0.0218342	0.0178249	0	0.0242608	0	0	0	0	0	0	0.0180536	0	0	0	0	0	0.079732	0.0883066	0	0.0151229	0	0	0	0	0.0134515	0.0157159	0	0	0	0	0	0	0	0	0	0	0	0	0	0	0.0176601	0	0	0	0	0	0	0.0159534	0
GGACT	0.615177	0.958173	1.06118	0.786976	0.718759	0.508047	0.550028	1.85555	1.19043	0.566055	1.07755	1.04331	0.821797	0.432966	0.656534	0.950446	2.11835	1.13762	0.609824	1.054	1.54178	0.713446	4.43604	2.09527	0.608387	2.34796	0.895797	2.06837	2.10086	0.479967	1.44044	1.37455	0.989384	0.920523	0.857305	1.59213	1.20218	1.15991	0.618626	1.34343	1.4207	1.19163	0.876384	0.576861	1.82715	1.35747	1.77917	1.23017	1.48754
AC034186.1	0	0	0	0	0	0	0	0	0	0	0	0	0	0	0	0	0	0	0	0	0	0	0	0	0	0	0	0	0	0	0	0	0	0	0	0	0	0	0	0	0	0	0	0	0	0	0	0	0
RNU6ATAC18P	3.06522	0.909954	0.259091	1.39332	1.46509	1.0763	1.19843	4.16924	2.10161	0.127365	2.99529	3.66497	0	2.3659	0	0.999078	3.05271	0	0	1.93005	0.856077	0.186067	0.644363	7.74564	0.171674	0.401143	0.2937	0.466409	0	0.39341	0.301447	2.40981	1.03213	0.663659	0.962393	0.451733	4.79578	0.647527	0.336263	1.07057	1.35231	1.58333	1.89882	0.86343	0	2.40125	0.188459	0.407208	1.27705
AC105384.2	0.0439755	0.0359005	0.0408877	0.0244314	0	0	0.0378253	0.0234985	0.033166	0	0.0363611	0.0462703	0.108894	0	0	0	0.0535284	0	0.0494487	0	0.0337749	0	0.254221	0.152795	0.0541845	0.0316527	0	0.0736051	0.0254768	0	0.0237861	0.345726	0.271472	0.0523668	0.151878	0.0237631	0.140154	0.0681253	0.0176888	0	0.0711371	0.113577	0.0665906	0	0.0841234	0.0291497	0.0297412	0.0963937	0
PRODH2	0	0	0	0	0	0	0	0	0	0	0	0	0	0	0	0	0	0	0	0	0.0158301	0	0	0.0179035	0.0380938	0	0	0.0057497	0	0	0	0.00810197	0	0	0.035592	0	0	0	0	0	0	0	0.00780264	0	0	0.00683114	0	0	0.00472287
AC112695.1	0	0	0	0	0	0	0	0	0	0	0	0	0	0	0	0	0	0	0	0	0	0	0	0	0	0	0	0	0	0	0	0	0	0	0	0	0	0	0	0	0	0	0	0	0	0	0	0	0
AC023469.2	0	0	0	0	0	0	0	0	0	0	0	0	0	0	0	0	0	0	0	0	0	0	0	0	0	0	0	0	0	0	0	0	0	0	0	0	0	0	0	0	0	0	0	0	0	0	0	0	0
AL353898.2	0	0	0	0	0	0	0	0	0	0	0	0	0	0	0	0	0	0	0	0	0	0	0	0	0	0	0	0	0	0	0	0	0	0	0	0	0	0	0	0	0	0	0	0	0	0	0	0	0
LINC02204	0.00877864	0.043	0	0.00487713	0.0205135	0	0.0075509	0.0469091	0.0132416	0.00802487	0	0	0	0.0447204	0	0.0550802	0.0160285	0	0	0.0486425	0	0.00586176	0	0.320269	0.0108166	0	0.0277576	0.00979565	0.00508582	0	0.00474831	0.0138032	0	0.0209075	0	0.0474372	0.0111914	0	0	0	0.0071004	0	0.0199398	0	0	0.00581904	0	0.0192427	0.0160925
AP001437.1	0.18516	0.30232	0	0.102869	0.0721123	0.417184	0.212353	0.230863	0.418939	0.479574	0.306199	0.194822	0.356613	0	0.333738	0.331931	0.225383	0.374431	0.485812	0.128246	0.853261	0.329699	0.499522	0.536122	0.532339	0.133275	0.975779	0.103305	0.286055	0	0.100152	0.194092	0.571519	0.661475	0.9237	0.20011	0.393416	0.478072	0.0744793	0.189698	0.199683	0.286931	0.373842	0.191242	0.413238	0.368207	1.00181	0.0901929	0.197998
AL358972.1	0	0	0	0	0	0	0	0	0	0	0	0	0	0	0	0	0	0	0	0	0	0	0	0	0	0	0	0	0	0	0	0	0	0	0	0	0	0	0	0	0	0	0	0	0	0	0	0	0
SNX3	85.7317	52.9753	87.1987	54.8621	63.2225	84.3625	90.0251	74.2645	90.9548	76.6036	76.5218	56.718	76.2631	51.0085	74.9026	90.4574	60.3889	42.3608	73.6544	49.7919	46.1187	80.2317	79.8139	106.761	92.5784	43.0559	65.8817	65.4012	61.3611	80.2023	128.801	55.9408	68.3177	58.8965	28.4252	60.9738	65.263	47.2335	80.8562	80.1976	74.5325	76.4696	73.6792	72.1039	54.7889	73.6105	98.2512	76.607	80.1548
RNU6ATAC21P	0	0	0	0	0	0	0	0	0	0	0	0	0	0	0	0	0	0	0	0	0	0	0	0	0	0	0	0	0	0	0	0	0	0	0	0	0	0	0	0	0	0	0	0	0	0	0	0	0
AL359715.1	1.26424	0.368604	0.111949	2.6088	0.439615	0.174395	0.440149	1.19026	0.295124	0.110065	1.49333	0.601761	0.720527	1.15006	0.260423	0.431687	0.512957	0.0913052	0.135389	0.354427	0.970984	0.28139	1.21809	16.6293	0.482155	0.0866641	0.761421	0.184734	0.418527	0.297477	0.162814	5.70319	1.3379	0.53767	1.14355	0.390375	2.51349	1.30567	0.121079	0.809511	1.50948	2.16124	1.95997	2.20736	0.460655	0.977685	0.203576	0.131961	0.965638
PNMA6A	0	0.0832099	0.402769	0.0424702	0.14886	0.172237	0.241096	0.197434	0.451622	0.168878	0.210694	0.301626	0.399624	0.0108174	0.1929	0.513899	0.178347	0.682757	0.186244	0.0970702	0.107639	0.0595517	0.103116	0.0221342	1.67189	0.0458527	0.188	0.113734	0.132862	0.0719501	0.0551311	0.020033	0.346068	0.197235	0.0586701	0.0619625	0.0162424	0.0197375	0.0102498	0.156636	0.0103051	0.00658118	0.260454	0	0.341216	0.0591176	0.0775506	0.0465459	0.00583891
CCDC6	16.354	6.42211	19.6769	15.4168	6.09089	15.4179	11.9706	12.6885	7.14381	19.3019	12.7777	10.6357	11.4557	5.75837	12.0422	12.5223	5.98644	5.39304	14.0204	16.5104	5.92121	10.2241	16.3831	29.3965	13.6186	10.544	8.09744	10.2231	12.4825	9.83488	7.23537	4.82294	8.60785	7.49918	4.76855	7.33397	12.5835	11.0499	9.97992	20.595	13.7978	8.00817	9.42586	7.83215	12.6113	8.93804	8.41969	14.3794	11.0912
TTTY17B	0	0	0	0	0	0	0	0	0	0	0	0	0	0	0	0	0	0	0	0	0	0	0	0	0	0	0	0	0	0	0	0	0	0	0	0	0	0	0	0	0	0	0	0	0	0	0	0	0
AL513523.3	0.0215006	0	0.0199909	0.0358352	0.0376813	0	0	0.0229779	0	0.039309	0.0533333	0.0226226	0	0.0547646	0.0465041	0.0578153	0.0130856	0.065218	0	0.0595675	0	0.0574265	0	3.28701	0.0927221	0.154757	0.158629	0.0239915	0.211755	0	0.0697773	0.135227	0	0.038405	0.519795	0.151038	0.123345	0	0.0259454	0.0495619	0.0521708	0	0.0325577	0	0.0411299	0.0285039	0.0436234	0.141387	0.0492672
CFAP53	0.288894	0.310323	0.141373	0.126711	0.497423	0.425781	0.326961	0.771859	0.332556	0.138994	1.14407	0.463953	0.514567	0.322739	0.27954	0.42249	0.916143	0.891677	0.102584	0.463378	1.55317	1.02543	1.19543	4.5434	1.68613	0.317382	0.544876	0.602308	0.202603	0.193198	0.2714	1.5779	1.61446	0.968687	5.86396	0.558708	2.00623	2.16705	0.764509	0.864553	2.58261	1.46871	0.42595	0.675288	1.43978	1.34048	0.349632	0.111097	1.95807
MED14	3.66961	5.99393	5.7236	4.20698	3.5502	6.28473	5.42027	6.55233	3.65348	6.2694	4.31875	4.92221	5.81973	6.32779	5.13797	6.1865	5.97638	1.93032	6.31239	15.2096	2.91914	4.83249	4.17201	12.9122	7.27787	6.24348	4.64493	3.62476	8.40417	6.34945	8.12392	5.86159	3.16319	6.94695	6.44924	8.19481	6.63638	3.74774	7.33698	6.37612	9.64918	2.46011	5.25884	3.748	3.21161	3.72112	3.8183	8.5378	6.42771
AC006270.3	0	0	0	0	0	0	0	0	0	0	0	0.014292	0	0	0	0	0	0	0	0	0	0	0	14.0642	0	0	0.0286329	0	0	0	0	0	0	0.0161751	0	0	0	0	0.0218549	0	0	0	0	0	0	0	0.0183729	0	0
AC105272.1	0	0	0	0	0	0	0	0	0	0	0	0	0	0	0	0	0	0	0	0	0	0	0	0	0	0	0	0	0	0	0	0	0	0	0	0	0	0	0	0	0	0	0	0	0	0	0	0	0
AC020663.2	0.62543	0.319116	0.109034	0.0217168	0.593725	0.0377453	0.0336225	0.187988	0.383252	0	0.387852	0.308469	0.032265	0.232319	0.084547	0.24526	0.761293	0.71142	0	0.866376	0.540399	0.156607	1.31065	1.76563	0.096328	0.422036	0.617993	0.283516	0.203814	0.386307	0.0634295	2.12045	1.42372	0.512031	1.71003	0.760418	1.09632	0.545002	0.471702	0.570673	0.63233	2.46335	0.384746	0.807467	0.972093	0.803237	0.132183	0.114244	0.340368
ZNF831	0.0867913	0.163698	0.0528706	0.468883	0.176585	0.0924767	0.216237	0.14393	1.22789	0.0150471	0.101458	0.070852	0.40019	0.330331	0.016183	0.423843	0.404366	0.668753	0.0639405	0.0642596	0.0183887	0.165866	0.0588245	0.0155979	0.0239693	0.0150791	0.0283893	0.893322	0.260078	0.177461	0.0113315	0.039999	0.00184753	0.0356388	0.0103362	0.103502	0.0438765	0.00695451	0.0240767	0.128778	0.128295	0.0123674	0.165414	0.0370933	0.0314881	0.00198382	0.139661	0.0546682	0.0274312
MTCO2P31	0	0	0	0	0	0	0	0	0	0	0	0	0	0	0	0	0	0	0	0	0.0632045	0	0	0.857796	0	0	0	0	0	0	0	0	0	0	0	0	0	0	0	0.0316163	0	0	0	0	0	0	0	0	0
CNTNAP4	0	0.0106339	0.0686298	0.0217101	0.015219	0.0628893	0.0410815	0.0208811	0.0360211	0.093274	0.0394912	0.00685274	0.00716779	0.00368646	0.0798253	0.0155672	0.573436	0	0.0634701	0	0.103378	0.281225	0	2.39116	0.0106998	0.00312523	0	0.16715	0	0	0	0.0614435	0	0	0.00499854	0.00938498	0.00553526	0	0	0.00333624	0	0	0.0295867	0	0	0	0	0.00951743	0
AC092567.1	0	0	0	0	0	0	0	0	0	0	0	0	0	0	0	0	0	0	0	0	0	0	0	0.584395	0	0	0	0	0	0	0	0	0	0	0	0	0	0	0	0	0	0	0	0	0	0	0	0	0
AC009949.1	0	0.0376661	0	0	0	0	0	0.0164361	0	0.0140589	0	0.0404549	0	0	0	0.0137851	0.00936016	0	0	0.0426087	0	0.0308079	0	0.0801547	0	0.0442792	0.0162097	0.00858056	0.0267297	0	0	0	0	0	0	0.058174	0	0	0	0	0.0124393	0.00794417	0	0	0	0	0.0312039	0.0337115	0
AC010761.2	0	0	0	0	0	0	0	0	0	0	0	0	0	0	0	0	0	0	0	0	0	0	0	0	0.0459921	0	0	0	0	0	0.0201898	0	0	0	0	0	0	0	0	0	0	0	0.0282613	0	0	0	0.0252445	0	0
NPVF	0	0	0	0	0	0	0	0	0	0	0	0	0	0	0	0	0	0	0	0	0	0	0	0	0	0	0	0	0	0	0	0	0	0	0	0	0	0	0	0	0	0	0	0	0	0	0	0	0
UGT1A12P	0	0	0	0	0	0	0	0	0	0	0	0	0	0	0	0	0	0	0	0	0	0	0	1.49033	0	0	0	0	0	0	0	0	0	0	0	0	0	0	0	0	0	0	0	0	0	0.0437417	0	0	0
SH2D7	0.00976894	0.0239254	0.227075	0.00542731	0.0513622	0.103763	0.0672217	0.0939615	0.0515737	0.111627	0.0565421	0.0359755	0.0806345	0.0746479	0.105647	0.0612937	0.0654009	0.0592644	0.0329543	0.0270649	0.0750293	0.0456611	0.0112948	0.746738	0.0902761	0.070315	0.0205926	0.0545034	0.0509358	0	0.0581236	0.145923	0.00603061	0.151229	0.0449851	0.0897404	0.0373616	0.559947	0.121814	0.030025	0.0316055	0.0555071	0.0887567	0.0201797	0	0.00647547	0.0198206	0.0499646	0.143263
CLK2P1	0	0.0355121	0.0202227	0.0120835	0	0	0	0.0116221	0	0	0.0179839	0	0.0179527	0	0.0235216	0	0.0132373	0	0	0.0150645	0.0167048	0	0	0	0.0267991	0	0.022924	0.0242696	0	0	0.0117644	0.0512979	0.0402802	0.0259001	0.0250391	0.023506	0.0138638	0.0505412	0	0.0167121	0.0175919	0.0112348	0.0823377	0	0.0208033	0.201841	0	0.0158918	0.00996767
HDAC5	11.9589	11.9858	9.49789	11.8492	8.54022	17.1379	15.0531	8.71192	11.5828	8.94797	11.1071	9.90079	15.5644	14.7709	16.493	9.54032	13.1717	12.6856	17.7512	7.44887	6.87238	3.14529	12.8658	5.71226	9.95094	5.51783	5.31127	13.6206	7.70095	7.75599	3.96863	3.81942	6.80781	8.62066	5.21012	9.34701	9.75172	5.08516	3.34959	6.56884	4.59879	3.38351	7.52724	4.94147	21.3045	7.06757	5.02219	12.1716	14.0275
RPL12P4	0.339771	2.35773	0.263261	0.534836	2.01798	0.273406	0.828047	0.423636	0.34167	0.905906	3.97997	0.774585	1.91642	0.625036	0.122483	0.25379	0.585904	0.8016	0.127353	0.470667	1.17431	0.491563	0.261894	0.098379	1.77926	0.570641	0.238742	2.11683	0.426492	0.959383	0.857639	1.5582	1.81782	0.472039	1.17346	0.489605	0.541442	4.21088	0.523903	0.0435121	0.0458026	1.34555	0.943256	0.877328	0.649968	10.0599	0.421284	0.910277	0.674753
SDSL	1.29545	3.10015	1.32258	2.63894	5.54978	1.05469	1.35461	4.17375	4.69353	0.644354	6.7209	6.16046	3.48043	3.11635	1.74435	5.36182	3.16919	34.1199	1.52809	5.98175	13.0613	8.40419	14.6108	2.91248	2.98112	5.2107	4.91271	4.19487	3.90705	3.17374	2.75472	4.47322	12.4348	2.60133	6.31635	8.35224	5.03544	4.80074	1.65011	9.27087	3.37965	13.1273	3.05788	6.36208	7.56807	9.5889	17.3852	2.73754	7.03695
FSTL1	8.86222	30.0454	191.669	12.9253	14.6518	108.535	84.4721	60.8973	53.5557	88.7514	19.3646	32.5583	56.8778	26.9377	108.885	77.4059	25.096	36.0185	93.7375	24.0524	24.7591	46.7398	12.8454	26.4109	25.8109	58.0295	87.3153	83.0931	44.7377	26.4395	25.1346	6.05455	5.91283	40.0184	7.00954	25.8875	16.2459	8.05107	16.7458	31.2798	9.78948	3.79146	75.9403	15.1423	67.5717	7.71929	45.07	52.4315	32.4841
AKT3	1.94857	4.69226	18.993	1.82517	1.58082	16.3375	9.97199	5.55374	4.16908	16.2159	4.41844	2.15807	10.1259	3.25081	16.8391	6.34995	2.34655	2.01525	15.3075	0.899065	0.638783	0.626758	0.920401	4.56691	0.81617	1.58641	1.94731	5.2021	3.16294	3.84135	4.73482	0.425015	0.262217	1.24686	0.526616	4.61146	0.516893	0.386534	0.782603	2.30748	0.672705	0.133487	5.42452	1.0431	5.9436	0.399698	2.78836	1.57784	1.71113
AP000907.2	0	0	0	0	0	0.0843993	0.526265	0.326936	0.06592	0	0.144541	0	0.0721453	0	0.0945246	0	0	0	0	0	0	0	0	0.303692	0.0538479	0	0	0.0975306	0.050637	0	0.0472767	0	0	0	0.201246	0	0	0	0	0	0	0	0	0	0	0	0	0	0.0400564
SKI	10.0264	22.1487	23.8225	9.92429	7.87466	20.1724	24.7139	16.4861	16.8309	22.1373	14.089	10.4522	18.6878	16.6758	21.9667	18.8329	11.0832	6.44958	25.0523	9.42291	6.30347	12.9664	5.6785	11.2103	11.758	27.1047	9.30405	17.6058	16.1094	5.73797	8.72824	8.88334	6.80679	21.9968	6.14438	19.8534	20.9701	11.9004	13.1698	13.1674	12.2356	7.49368	18.8977	15.7058	11.671	8.51172	6.73716	13.3734	13.5282
CDK2AP1	30.7538	17.3152	21.7438	19.1074	16.2306	13.2265	18.6396	23.4295	24.3179	15.4928	24.0177	25.5515	17.6784	21.7567	16.1803	29.7832	21.9705	20.6145	17.3719	30.9882	20.1666	33.2869	7.64181	16.3765	23.7417	25.8665	29.2354	23.0675	20.4847	24.7432	23.5062	53.8503	27.1175	33.1761	17.0163	25.9767	57.8136	28.6122	25.7979	47.5248	44.3154	36.706	31.0714	29.3486	12.9977	45.4695	29.7026	17.2191	38.0283
AC019080.4	0.948125	0	0.139192	0	0	0	0.0429223	0.026665	0.0376352	0.0456166	0.0412608	0.0262526	0	0.127104	0.0539662	0	0.0303707	0	0	0	0.0383261	0	0	2.34069	0	0.035918	0	0.0278412	0	0.63406	0.323895	0	0	0.0297117	0	0.0269652	0.0954243	0.0386526	0.0200724	0	0	0.0257763	0.0377819	0	0	0.0330777	0	0.437532	0.686072
AC007938.4	0	0	0	0	0	0	0	0	0	0	0	0	0	0	0	0	0	0	0	0	0	0	0	0	0	0	0	0	0	0	0	0	0	0	0	0	0	0	0	0	0	0	0	0	0	0	0	0	0
AC007406.1	0	0	0	0	0	0	0	0	0	0	0	0	0.0737486	0	0	0	0	0	0	0	0	0	0	0.620881	0	0	0.0941704	0	0	0	0	0	0	0	0	0	0	0	0	0	0	0	0	0	0	0	0.0604265	0	0
RNU1-155P	0	0	0	0	0	0	0.17932	0	0	0	0.172379	0	0.17208	0	0	0	0	0	0	0	0	0	0	1.08654	0	0	0	0	0	0	0.112764	0.1639	0	0.248257	0	0.112654	0	0	0	0	0	0.107688	0	0	0	0	0	0	0
AL158073.1	0	0	0	0	0	0	0	0	0	0	0	0	0	0	0	0	0	0	0	0	0	0	0	0.132865	0	0	0	0	0	0	0	0	0	0	0	0	0	0	0	0	0	0	0	0	0	0	0	0	0
UBE2HP1	0	0.0638231	0	0.0868672	0	0	0	0	0	0	0	0	0.12906	0	0	0.0700742	0	0	0	0	0	0	0	0.135818	0	0	0	0	0.045292	0	0	0	0	0	0	0	0.0498327	0	0.0628936	0	0	0	0	0.0807467	0	0	0	0	0.0716564
LINC01152	0.0280113	0.0171508	0.00651111	0.0233433	0.0327278	0.00676203	0.0361406	0.0523879	0.0264074	0.00320076	0.0231611	0.00736824	0.0173407	0	0	0.0502149	0.0170481	0.00708056	0	0.101857	0	0.467599	0.283382	0.0243316	0.00862853	0.0453644	0	0.0195352	0.0649122	0.158186	0.0568167	0.00550547	0.0259381	0	0	0.12866	0.0982023	0	0.00563367	0.306707	0.00566406	0.0506418	0.0106041	0.0506299	0	0.139257	0.0710414	0	0.487813
LIPT1	1.77832	3.00436	1.35491	1.08403	2.02003	2.40881	1.97575	2.72538	2.39366	1.29824	3.89043	2.81317	2.61971	1.57277	2.17693	2.32453	1.94666	1.47341	0.860958	1.78769	1.92542	1.81414	1.07087	2.96069	2.02377	2.87111	1.65304	1.35045	1.5883	1.22045	1.72337	2.28158	1.70769	1.49265	1.507	1.64162	3.21956	1.69312	1.09284	1.61314	1.18864	2.32835	2.8331	2.15561	1.70092	2.5704	2.07966	2.30093	3.43536
MDFI	12.4379	18.6233	0.445989	20.1726	22.7302	0.398547	2.89769	10.4314	8.6739	1.17269	11.3173	13.8088	3.2687	23.763	0.530807	7.80899	4.31113	8.68479	0.514282	24.3533	4.22381	20.1783	13.7229	13.3331	17.3184	73.1382	18.7059	12.4163	49.1351	44.0811	49.4102	14.637	20.8724	28.6529	7.48693	11.1335	20.6986	6.53225	26.4378	12.4113	16.3759	9.72646	15.2617	75.6158	6.99928	72.3385	33.8288	17.3771	48.8065
AL009172.1	0	0	0	0	0	0	0	0	0	0	0	0	0	0	0	0	0	0	0	0	0	0	0	0	0	0	0	0	0	0	0	0	0	0	0	0	0	0	0	0	0	0	0.0194071	0	0	0	0	0	0
SPEG	2.83486	0.470816	13.689	0.594538	0.30019	12.5625	11.3391	3.25301	3.55311	14.6652	1.68524	1.8411	12.9553	0.346893	18.2418	2.02687	0.291701	1.33466	13.4204	1.12215	0.164141	0.0996827	0.79761	0.0791701	1.22564	0.337063	0.636005	1.66405	1.37196	1.56187	0.36294	0.0358274	0.177525	0.659629	0.0596995	0.605447	0.296492	0.012172	0.205431	0.722058	0.0114391	0.022728	2.38194	0.0779063	2.13582	0.0895813	0.430425	0.331825	0.362243
ITPKA	0.349786	0.175727	0.537873	0.149485	0.133608	0.233833	0.717451	0.165343	0.395709	0.375094	0.28922	0.0990874	0.566334	0.0799567	0.276435	0.313525	0.286577	0.394477	0.317682	2.20839	6.78856	3.90768	1.18215	0.0934882	3.86233	0.28082	1.07765	0.405321	1.07558	0.417857	0.436609	0.264418	0.456778	0.35245	0.201342	4.72535	0.0257263	0.14589	0.57903	0.516862	0.0761697	0.055594	0.825062	0.111162	1.36399	0.169436	0.245663	0.314554	0.474741
AP005432.1	0.0484551	0.0263717	0.00750879	0.0134601	0.0141535	0	0	0.0431537	0	0	0.040065	0.00849727	0.0133319	0	0	0.224398	0.00983018	0.0816551	0	0.0447483	0.043418	0	0.0186745	40.0134	0.044778	0.0406899	0.400055	0.00450572	0.00935732	0.0114016	0.00436817	0.101585	0.0149563	0.0961686	0.446263	0.16583	0.0566248	0.0437878	0.0162423	0.0124106	0.0261278	0.0208577	0.4219	0.0500467	0.100417	0.00535318	0.0327708	0.0177021	0.10733
COPG1	42.4105	23.21	23.1995	29.4948	32.8832	19.647	25.5868	33.0825	27.7452	14.6488	34.8514	37.7674	22.2228	23.2908	22.5887	36.3094	46.7227	26.5468	19.2815	47.7403	76.7916	75.545	60.4772	33.215	56.3509	64.6371	64.7238	70.6556	39.3939	41.1442	48.5694	53.5086	32.263	78.3336	49.4978	67.5079	47.811	36.0822	64.9216	61.9687	74.5935	36.8522	57.243	46.5758	71.8279	38.391	47.3558	56.2687	46.2614
AC109466.1	0	0.0401556	0	0	0.0208981	0.00431786	0	0.0238943	0	0.00408766	0	0.0141149	0	0.0113897	0	0.0200403	0	0.00904251	0.00502815	0	0	0	0	0	0.0247937	0.00321858	0	0	0	0	0.00483733	0	0	0.00532487	0.0205914	0.00483265	0.0028503	0	0.00359735	0.00343589	0	0	0.00338561	0.00461849	0.00427701	0.00296407	0.00302421	0	0.0122957
AL353597.1	0.0282007	0.0230224	0	0.0626697	0	0	0	0.0301384	0.0212688	0	0	0	0	0	0	0	0.0343268	0.741359	0	0	0	0	0	20.5768	0	0	0	0.0314678	0	0	0	0	0	0	0.0324655	0	0	0	0	0	0	0	0	0	0	0	0.0190725	0	0.025848
EIF4E2P2	0	0.0312178	0	0	0	0	0	0	0	0.0349562	0	0	0	0	0.0413545	0	0.0232732	0	0	0	0.117478	0	0	0	0.188468	0	0	0	0	0	0.0206835	0	0	0.0455364	0	0	0.0243747	0	0	0	0	0	0	0	0	0.0253476	0	0	0
RPL23AP10	0	0.0493054	0	0.234877	0	0	0.103898	0	0.0910998	0	0.049938	0.0635472	0	0	0	0	0	0	0	0.0418315	0.0463862	0	0.139658	0	0.0744164	0	0.063656	0	0.104969	0	0.0326676	0	0.0372836	0.0719201	0	0.0979078	0.0769947	0	0	0	0	0	0	0	0	0	0	0	0.0553569
CT47A7	0	0	0	0	0	0	0	0	0	0	0	0	0	0	0	0	0	0	0	0	0	0	0	0	0	0	0	0	0	0	0	0	0	0	0	0	0	0	0	0	0	0	0	0	0	0	0	0	0
EIF4A1P9	0	0.0190359	0.0216803	0.0129545	0.0136219	0	0.0200565	0.0124599	0.017586	0.0213154	0.0578404	0	0	0	0	0	0	0.0471529	0	0.0323007	0.0358176	0.0155699	0	0	0.0143654	0	0	0.0130095	0.0405264	0	0.0252247	0.0183318	0.028789	0	0	0.0126001	0.0148631	0	0.0187587	0.0179167	0	0.0120446	0.0529635	0	0	0.0463691	0.0315399	0.0340746	0
AC093072.1	0	0	0	0	0	0	0	0	0	0	0	0	0	0	0	0	0	0	0	0	0	0	0	0.0812198	0	0	0	0	0	0	0	0.110265	0	0	0	0.101052	0.0596006	0	0	0.0359228	0	0	0.035397	0	0	0	0	0.0341595	0.0214255
HABP4	1.54738	5.92535	6.66462	2.00463	4.96977	11.7256	10.9462	4.79426	6.21192	7.12968	3.99327	2.54441	8.31635	4.33609	14.1604	4.62739	3.71215	4.49022	10.947	1.26881	1.5242	1.81627	2.03778	1.47069	2.5393	8.8253	2.50123	3.372	4.87626	1.54784	1.43373	1.1456	1.24224	1.87983	1.05446	6.04809	0.636915	1.04808	1.6691	2.25532	0.847472	0.516136	4.4026	1.01769	8.20992	1.66504	3.65576	2.6719	4.67463
AP001767.4	0.186799	0.20333	0.173682	0.0691863	0.0363752	0.541127	0.214232	0.73199	0.187843	0.0569198	0.360393	0.131031	0.154187	0.158599	0.134677	0.279057	0.113689	0.125915	0.0700158	0.345017	0	0.166308	0	11.4664	0.191803	0.403362	0.131255	0	0.0721466	0	0.134718	0	0.0384384	0.296591	0.0716826	0.10094	0.158759	0	0.0751384	0.0956881	0.4029	0.160817	0.282863	0.321558	0.0595564	0.041274	0	0.227478	0.370965
FLG	8.9509	0.00180249	0.0554279	0.969053	0.00257968	0.0788839	0.0360835	0.0460127	0.0266431	0.0666051	0.0401635	0.00929253	0.0419164	0.0806081	0.0501432	0.0672871	0.07122	0.0111622	0.0297926	0.169748	0	0.0191658	0	0.0690436	0.00408073	0.335325	0	0.763749	0.0332575	0.626549	0.0704607	0.00520746	0.001363	0.836094	0.00254182	0.0560754	0.022518	0.00171021	0.0106574	0.0118756	0	0.00342147	0.0100301	0.00912177	0.00211183	0.00292709	0.0358378	0.11454	0.0495811
AC112721.2	0	0	0	0.0289022	0	0	0	0	0.235411	0	0	0	0	0.132508	0	0.0466298	0	0.157801	0	0.504452	0.0399555	0.0347372	0.120297	0.0903777	0.03205	0.112335	0.712805	0.667571	0.482222	0.0734463	0.0562776	0	0	0.402673	0	0.253004	0	0.0402959	0.188332	0.679545	0.0841548	0	0.472658	0.0537316	0.39807	0	0.105551	0.380111	0.0238413
RN7SL225P	0	0.231305	0	0	0	0	0	0	0.071229	0	0	0	0.155911	0	0	0	0	0	0	0.196243	0.145073	0.0630631	0	1.14852	0	0.135958	0	0	0.10943	0	0	0.0742499	0.0583026	0	0.108727	0	0.120401	0.0731546	0	0	0	0	0.0715067	0	0	0	0	0	0
IL9RP3	0.0504379	0.123529	0.0156321	0.0280217	0.108039	0.032469	0.11569	0.179678	0.177519	0.0230535	0.389242	0.12383	0.208161	0.328315	0	0.195906	0.112557	0.305987	0.0378102	0.0232897	0.0645638	0.202073	0.058316	2.5119	0.403956	0.181521	0.212643	0.243885	0.0974022	0.0237362	0.0636569	0.740193	0.44629	0.130135	0.251617	0.145361	0.117884	0.182318	0.0946786	0.16794	0.0407955	0.208428	0.560093	0.920338	0.0804047	0.378912	0	0.135128	0.362135
LINC00881	0.155248	0.0362117	0.433043	0.0246432	0.0129563	1.04937	0.83937	0.0592556	0.200721	0.669043	0.0183381	0.0233357	0.384434	0.0564908	0.43173	0.139154	0	0	1.29681	0.0614451	0.0170338	0.0592366	0.0769274	0.115589	0.0136635	0.0319271	0	0.148486	0.0513952	0.0626232	0	0	0	0.0132052	0	0.0599226	0.0141369	0	0	0	0	0	0.218296	0.0229069	0.360624	0	0.0149995	0.0486146	0
AL161931.1	0	0.0933997	0	0.127123	0	0	0	0	0	0	0	0	0.188868	0	0	0	0.0696304	0	0	0	0	0	0	1.78882	0.422903	0	0	0.063831	0	0	0	0.089945	0	0.0681194	0	0	0	0.0886182	0	0	0.0925361	0	0	0	0	0	0	0.334374	0
SDK1	0.765324	3.99638	6.69498	0.388893	4.16152	3.62069	3.49817	4.04217	3.7043	2.53395	5.38851	0.813854	2.68092	3.56988	4.91048	3.89423	3.19236	2.29079	3.41082	0.583414	2.67735	0.210332	0.879468	20.8354	6.98621	3.83758	1.91823	1.24193	1.84517	1.13979	0.970532	3.78252	0.350019	2.53403	4.47247	1.89632	1.13629	3.09054	4.25447	1.54007	0.917198	1.95854	5.21684	0.426561	2.14919	1.20485	1.22141	1.31956	0.718584
MIR4656	0	0	0	0	0	0	0	0	0	0	0	0	0	0	0	0	0	0	0	0	0	0	0	0	0	0	0	0	0	0	0	0	0	0	0	0	0	0	0	0	0	0	0	0	0	0	0	0	0
AL157937.1	0	0	0	0	0	0	0	0	0	0	0	0.0334232	0	0	0	0	0	0	0	0.220017	0	0	0.367272	0.220742	0	0.0457285	0	0.106337	0.0368062	0	0	0	0	0	0	0.0686607	0.0404961	0	0	0	0	0	0	0	0	0	0	0	0
AC007405.3	0.0338273	0.0276158	0	0.0187934	0	0	0.0290964	0.0361516	0.0255123	0	0.0279701	0	0	0.0574414	0	0	0.0617635	0.0342029	0	0.0702889	0	0.0903501	0	0.0587672	0.0416804	0.0730447	0.392188	0	0	0	0	0.18616	0.0626473	0.0201411	0.038943	0.383865	0.129373	0	0	0	0.0273604	0.0174733	0.0768353	0	0.0323552	0.0224229	0.0457557	0	0.294549
RIOK2	3.26356	2.4012	3.05818	4.00991	3.89375	3.58107	3.45391	3.56706	3.94279	2.4713	4.17882	3.10016	4.00269	3.25731	3.34131	3.78722	3.32184	2.34295	2.89898	3.70241	2.14902	4.22855	2.05225	3.37693	4.94771	2.20177	1.98944	2.62278	3.53248	4.15977	4.24985	2.93974	3.29042	4.54112	2.87377	1.75247	4.25507	2.84883	4.5555	3.93834	4.59663	4.19858	3.12547	3.10659	2.54419	3.662	4.80529	3.92443	3.30776
FNDC1-IT1	0	0	0	0	0.0637271	0	0.0938302	0.0291455	0	0	0	0	0	0	0	0.048889	0	0	0	0	0.125674	0.109261	0	0.0947565	0	0.235555	0.0574877	0.0608621	0.126396	0	0.0295021	0	0	0.0324755	0	0	0	0	0	0	0	0	0.082593	0	0.469526	0	0	0.0398527	0
LINC02494	0	0	0	0	0	0	0	0	0	0	0	0	0	0	0	0	0	0.133287	0	0	0	0	0	0	0	0	0	0	0	0	0	0	0	0	0	0	0	0	0	0	0	0	0	0	0	0	0	0	0
AC015726.3	0	0	0	0.0374069	0	0	0	0	0	0	0	0	0	0	0	0	0	0	0	0	0	0	0	0.935777	0.124443	0	0	0	0	0.0950585	0	0.0529342	0	0	0	0	0.128754	0	0	0.103471	0	0	0	0	0.0644007	0	0	0	0
AC145141.1	0	0	0	0	0	0	0	0	0	0	0	0	0	0	0	0	0	0	0	0	0	0	0	0	0	0	0	0	0	0	0	0	0	0	0	0	0	0	0	0	0	0	0	0	0	0	0	0	0
CDKN1C	4.54924	17.6187	8.94534	8.92455	27.39	14.5341	15.1465	7.54279	27.2346	13.2369	6.78516	15.6195	21.2096	18.3422	9.10989	26.3973	24.0046	15.2298	8.40742	5.09574	6.07687	32.5277	14.1184	8.20578	47.3303	3.94814	12.4918	148.226	2.14375	1.53652	2.81974	2.91768	2.4993	8.13893	2.24273	87.2157	6.21579	2.25082	1.63728	5.16805	2.80807	3.35056	7.12772	6.02509	15.1149	12.6897	5.2039	62.2089	61.9022
KIAA1143P2	0	0	0	0	0	0	0	0	0	0	0	0	0	0	0	0	0	0	0	0	0	0	0	0	0	0	0	0	0	0	0	0	0	0	0	0	0	0	0	0	0	0	0	0	0	0	0	0	0
RN7SL808P	0	0	0	0	0	0	0	0	0	0	0	0	0	0	0	0	0	0	0	0	0	0	0	0	0	0	0	0	0	0	0	0	0	0	0	0	0	0	0	0	0	0	0	0	0	0	0	0	0
NUP210	4.59899	2.54981	1.097	4.26543	2.67864	0.388616	2.83149	3.58791	6.94224	0.451226	3.06034	2.46473	4.69329	1.91001	0.252959	7.38426	5.2233	11.7243	1.11782	14.7762	2.51772	1.50903	18.6246	4.88226	18.744	0.334245	26.7488	8.07	4.47584	1.93282	0.507932	32.7111	5.19824	16.4706	0.162359	35.3368	13.969	14.0494	3.8119	3.93552	13.438	3.53584	10.1727	2.44076	15.2002	5.83023	4.24562	6.00684	7.45167
PDLIM1P3	0	0	0	0	0	0	0	0	0	0	0	0	0	0	0	0	0	0.0475072	0	0	0	0	0	0	0	0	0	0	0	0	0	0	0	0	0	0	0	0	0	0	0	0	0	0	0	0	0	0	0
AP004247.2	0	0	0.0276912	0.00827307	0	0	0	0	0.0112308	0	0	0	0.0245829	0	0	0	0	0.060226	0	0	0	0	0	0.02587	0	0	0	0	0.0258812	0	0	0	0.00919269	0	0.0171431	0	0	0	0	0	0	0	0	0	0	0	0	0	0
TTC29	0	0.00689566	0	0	0	0.0163125	0.00726537	0.0135406	0	0.0154428	0.0419047	0.00444372	0.00697203	0	0	0.0302842	0.0154223	0	0.00949795	0	0	0	0	0	0.00520379	0.00607975	0.00890266	0.00471261	0.0048935	0	0.00456875	0	0.0104287	0	0.00972405	1.33735	0	0.0130853	0.0203857	0	0	0	0.00639526	0.00872413	0	0	0	0	0.205163
CGRRF1	1.49848	2.69333	2.12143	1.66844	3.20618	3.12614	2.88016	2.51749	2.91605	2.66635	2.66669	2.06006	3.23215	2.32464	2.74092	2.46519	2.96119	2.53767	2.51707	2.08431	1.48716	2.40881	2.98025	2.00334	2.0819	1.00756	1.65087	0.997744	2.64726	1.99369	0.973957	1.68712	2.04044	1.14555	1.17136	3.28559	2.08721	1.41863	1.28984	2.18435	3.06744	1.75193	1.61545	1.81521	1.75767	2.97169	2.20622	1.48688	2.64802
RPS18P6	0	0.0501667	0	0	0.0358987	0	0	0	0	0	0.152431	0.0323286	0	0	0	0	0.0373998	0	0	0	0	0.0410324	0	0	0.0378581	0	0	0.0342848	0	0.0867564	0	0.0483111	0	0	0	0.033206	0	0.0475984	0	0	0.0497028	0	0	0	0.0587762	0.0407333	0	0	0
PSMD13	20.8765	14.5849	16.0182	18.4996	25.6747	15.8259	20.3589	16.5155	26.8456	15.0524	22.3924	22.9288	18.8351	16.4818	16.6774	21.1784	22.6735	57.8627	15.4485	19.9147	19.063	59.962	55.1963	6.54386	33.074	39.946	32.0096	28.4304	20.9808	31.8409	30.4494	31.6	35.2768	13.8854	23.5918	32.3245	36.444	21.1553	23.8434	27.9403	33.4128	47.5537	19.9814	24.6966	25.5134	33.9734	62.2859	28.9673	22.6036
ARF4-AS1	0.188572	0.230918	0.0438327	0.130956	0.358025	0.0455219	0.364948	0.251911	0.604432	0.129285	0.467761	0.17361	0.3113	0.280183	0.203933	0.253535	0.258227	0.428997	0.265052	0.228567	1.12244	0.314788	0.490557	2.3751	0.435654	0.305393	0.298127	0.184116	0.136559	0.133114	0.127497	0.222377	0.436537	0.224554	0.542723	0.203797	0.390648	0.474709	0.417184	0.181118	0.190652	0.730544	0.214161	0.0973829	1.30765	0.343742	0.510133	0.103337	0.21605
LRRC37A9P	0.00523518	0.00427387	0.00486759	0	0	0	0	0.025177	0	0	0.0086574	0	0	0	0.00566163	0.0985419	0.0382346	0	0	0.0761464	0.0120625	0.0104871	0.0665817	0.445652	0.164489	0.0113045	0.027589	0.0262875	0.0181977	0.00739108	0.0141584	0.0205789	0	0.165205	0.0120538	0.183881	0.013348	0	0.00210581	0.0362034	0.0804527	0.00270421	0.0634196	0.0162214	0.015022	0	0.00708123	0.0153006	0.0359882
LINC02552	0	0	0	0	0	0	0	0	0	0	0	0	0	0	0	0	0	0	0	0	0	0.0145794	0.0252446	0	0	0	0	0	0	0	0	0	0	0	0.0502724	0	0	0.0169124	0	0.016777	0	0	0.0165314	0	0	0	0.0147668	0	0
BOLA3P3	0	0	0	0	0	0	0	0	0	0	0	0	0	0	0	0	0	0	0	0	0.0931722	0	0	0.210751	0	0	0	0	0	0	0.0656168	0.0953728	0.0748887	0	0	0.131106	0	0	0	0	0	0.125326	0	0	0	0.0804131	0	0.0886379	0.0555955
IL13	0.0487432	0.525264	0	0.0324962	0.00569505	0.0188269	0.0586967	0.0520923	0.183809	1.44368	0.0161213	0.0102574	0.0241401	0.165539	0.0105428	0	0.0177995	0.177424	0.493288	0	0.022462	0	0	0.0338721	0.0120118	0.0140338	0	0.0652681	0.0225911	0.165159	0.00527298	0	0.0180542	0.0232177	0.0112229	0.0158036	0	0	0.011764	0.00749065	0.00788496	0.0251781	0.014762	0.0100689	0	0.019386	0.0131863	0.0142459	0.00893534
FES	1.56099	7.66781	4.11328	2.62385	5.04075	3.51493	7.23903	6.00569	15.0693	5.41333	7.06866	7.02059	6.62327	5.75818	2.31312	6.21588	7.21225	15.7899	3.62258	4.84461	4.68847	5.76603	6.28995	3.79661	2.7091	1.9268	7.36516	6.65602	6.48049	3.62927	1.54494	3.44665	12.8389	2.75664	5.1847	4.18526	2.54891	3.17971	11.4892	2.0569	3.36864	6.28589	6.25641	1.39272	16.3855	4.16971	6.13664	5.05728	4.0731
ANOS2P	0	0.31036	0.231967	0	0.0763435	0.286794	0.194156	1.09825	0	0	0	0	0	0.231996	0.141328	0.212974	0	0.0240243	0.267177	0.682971	0	0.0713953	0.0961512	0.0619177	0.00731914	0.649889	0	0.0729112	0.00688271	0	0.00642595	0	0	0.247576	0	2.17629	0.522518	0.00920223	0	0.419913	0.00960906	0.0981871	0.368792	0.417197	0.181812	0	0.0160695	0.416662	0.234116
AC073941.1	0	0	0	0	0	0	0	0	0.0393808	0	0	0	0	0	0	0	0	0	0	0	0	0	0	0	0	0	0	0	0	0	0	0	0	0	0	0	0	0	0	0	0	0	0	0	0	0	0	0	0
PCNPP5	0	0.238839	0.108807	0	0	0	0.201316	0.0625325	0.0882588	0.080232	0.435426	0.0615654	0.193187	0.049679	0.126557	0	0.142446	0	0.0657945	0.0810539	0	0.117211	0	1.32147	0.144192	0.0842318	0.0616708	0.0326454	0.0677968	0.082608	0.0316488	0.138003	0	0.0348386	0.134722	0.0632364	0.149187	0	0.141216	0.134878	0	0	0.221507	0.181302	0.335794	0.155142	0.0791449	0.0427526	0.107261
ARFGAP1	6.63496	9.78396	5.55178	7.12881	8.14497	5.89312	7.12738	9.85851	11.3594	4.58493	10.8702	12.216	9.26351	11.1763	7.35954	9.15532	10.107	34.1671	6.47491	14.4174	26.081	19.2873	22.9795	9.95188	15.9494	11.5763	25.1332	20.4846	19.7669	13.4531	18.782	18.63	15.9292	15.6399	22.3124	22.6665	15.8753	9.18748	13.6217	14.9871	12.5403	11.5722	31.0854	24.0269	23.5652	12.7344	21.3255	14.8298	16.4148
AL391419.1	0	0	0	0	0	0	0	0.0117953	0	0	0.0182518	0	0	0	0	0	0	0.133914	0	0	0.0169537	0	0.0255218	2.07082	0	0	0	0	0.038365	0	0	0.0173541	0	0.013143	0	0	0.0140704	0	0	0	0	0	0	0.0227991	0	0.0292641	0	0	0.0101162
PMFBP1	0.252216	0.306836	0.0183926	0.0851729	0.138675	0.0143261	0.0595528	0.277473	0.123083	0.0135623	0.224901	0.249767	0.102051	0.302317	0.0160448	0.0620584	0.156513	0.280018	0.0222437	0.0924835	0.121545	0.0528352	0.0743321	1.88154	0.426544	0.110348	0.479539	0.173828	0.0544364	0.10473	0.0775733	0.7115	0.0946406	0.409291	0.495317	0.149652	0.324688	0.0766125	0.0795702	0.106399	0.303998	0.263117	0.393155	0.270716	0.141906	0.14096	0.083616	0.0650416	0.169981
CD2BP2-DT	0.87951	2.15403	0.527584	0.535915	4.1767	0.520519	1.00054	2.54694	1.669	0.350125	5.58319	2.23888	1.66269	1.63801	0.368189	1.32237	2.34834	2.23753	0.319024	6.95634	4.72849	1.98916	9.08636	2.36586	1.62553	2.94064	4.93398	2.24773	1.23275	1.12154	1.25836	5.82158	5.81475	2.06089	4.89928	1.44111	7.17953	2.63711	2.38514	4.68698	2.24885	9.15942	3.0288	2.40286	8.57516	5.20934	1.78447	1.40963	2.48342
PNPLA6	7.01314	7.51982	8.71282	5.25488	9.11921	8.28972	7.32251	8.83585	9.38408	5.64333	9.76034	8.61106	9.0256	7.38038	8.44296	8.25634	13.0113	15.9971	7.01127	8.24777	8.34305	9.17132	7.27372	2.60585	12.3966	10.6558	10.335	14.5718	13.7559	9.38307	6.90272	13.1787	13.3255	12.9356	11.1875	9.16166	16.8184	11.2971	19.3473	8.61342	9.29592	7.80777	9.00687	16.7738	14.2286	14.9776	15.5162	8.3247	15.5253
PHF6	2.37696	2.68286	2.10233	2.00913	1.64088	1.68498	2.05661	4.17814	1.84829	1.09767	3.27758	4.43308	1.97937	2.1642	1.7884	4.57266	4.15192	1.42355	1.53972	6.92825	1.45616	5.16943	2.33417	57.5863	7.18999	6.06266	2.6237	2.1724	4.89195	2.83534	3.24934	4.31709	1.7708	5.11125	2.89406	7.81477	4.84974	2.80932	3.53353	6.45852	5.45242	1.60322	4.07253	4.39151	1.93769	2.93708	1.978	3.00405	5.31148
AC084116.2	0	0	0	0	0	0	0	0	0	0	0	0	0	0	0	0	0	0	0	0	0	0	0	0	0	0	0	0	0	0	0	0	0	0	0	0	0	0	0	0	0	0	0	0	0	0	0	0	0
AP002340.1	0	0.161237	0	0.16459	0	0.0953564	0.169882	0.580455	0.0744781	0.0451364	0.244959	0.103905	0	0.167689	0	0.0885148	0.240408	0	0	0	0	0.0659397	0	2.74495	0.121677	0.0710798	0	0.220385	0	0	0.106829	0.543457	0	0.0587978	0	0.106725	0.377679	0	0.0397223	0.379395	0.399366	0	0.299074	0.305987	0	0	0.0667872	0	1.17667
LINC02436	0	0	0	0	0	0	0	0	0	0.00509258	0	0	0	0	0	0	0.00678111	0.0112656	0	0	0	0	0	0.0193564	0	0	0.0117433	0.00621632	0	0	0	0	0	0	0	0.00602073	0.00710205	0	0	0	0	0.00575528	0	0	0	0	0	0	0
OR1A1	0	0	0	0	0	0	0	0.016171	0	0	0	0	0	0	0	0	0	0	0	0	0	0	0	0	0	0	0	0	0	0	0	0	0	0	0	0	0	0	0	0	0	0	0	0	0	0	0	0	0
OSR1	4.71281	4.79954	21.5152	0.500685	6.95571	15.7818	15.0156	9.39906	8.7	17.3029	4.13786	4.27545	11.3113	11.7655	13.6046	3.63029	3.31031	1.72595	11.3856	0.436942	3.68477	2.10972	8.31129	2.06297	6.12696	3.02969	36.106	18.8139	0.224199	0.306859	1.83801	2.36727	0.566158	1.1805	22.0011	3.50631	3.09528	9.24317	26.8788	2.72101	7.37928	14.8911	6.58255	7.84075	9.00528	4.13247	0.695548	0.360228	16.5643
DAB1-AS1	0	0	0	0	0.00758377	0	0	0	0	0	0	0.00341478	0	0.00551098	0	0	0	0	0	0	0	0.00866827	0	0.0451055	0	0	0	0	0	0	0.00351086	0	0	0	0	0	0	0	0.0052218	0	0	0	0	0	0	0	0	0	0.00297467
PLOD3	2.34743	7.53993	10.4331	3.34173	10.3213	10.792	10.7146	8.9635	12.348	7.78047	7.57922	5.39937	9.63068	7.55508	9.70912	13.2917	13.5045	12.2438	9.23019	6.57574	12.3155	16.9636	10.3284	3.93155	16.5502	24.2943	30.4797	19.781	12.7859	13.5227	31.3213	18.9739	16.1824	9.68329	12.678	25.2489	15.6716	15.6802	50.7392	12.565	19.6329	15.4248	10.694	20.2882	18.7549	14.8727	18.0274	6.76643	16.3484
GLT1D1	0.0161842	0.0660619	0.0300956	0.152854	0.0520005	0.226602	0.0278415	0.0994532	0.756772	0.103562	0.0200728	0.0936581	0.126908	0.0824461	0.0262538	0.137811	0.167449	0.54819	0.282076	0.0504431	0.00621505	0.529527	0.0280681	0.0281164	0.0548388	0.0815435	0.102347	0.465023	0.225028	0.205641	0.10067	0.0636184	0.0249773	0.0289086	0.0186317	0.0787091	0.180533	0.012536	0.0716098	0.0559602	0.0523608	0.00417994	0.232818	0.0835791	0.224458	0.0643675	0.935847	0.266067	0.0259595
AL512634.1	0	0	0	0	0	0	0	0	0	0.00528942	0	0	0	0	0	0	0	0	0	0	0	0	0	0.22115	0	0	0	0	0	0	0	0	0	0	0	0	0	0	0	0	0	0	0.00876192	0	0	0	0	0	0
AC005529.1	0.0973852	0	0.0905472	0	0.0568914	0	0	0	0	0.0445117	0	0	0	0	0	0.174579	0	0.0984664	0	0	0	0	0	2.1994	0.0599966	0.140192	0.102642	0	0	0.137489	0	0.153124	0	0.057984	0.224225	0	0.124151	0	0.0391725	0	0	0	0.294934	0.100584	0	0.129106	0	0.0711557	0
TYMS	4.84265	4.34411	26.6237	5.74801	3.40148	0.968234	3.87135	4.12813	7.18427	1.14577	2.34595	4.388	3.91255	1.21897	0.800972	16.4638	5.54095	16.7284	1.61439	21.6322	21.4934	48.4505	28.6803	9.79866	46.6469	25.7035	12.0336	15.5435	73.3467	12.2903	21.2199	26.3547	8.92625	17.0491	4.18452	69.9153	3.58795	8.41995	9.4646	5.15685	6.36835	12.8486	9.7314	3.09518	51.3214	8.127	17.994	19.4151	18.6945
LINC01096	0.133596	0.109065	0	0	0.182106	0	0	0.023796	0	0	0.0552321	0.035142	0	0.0189048	0	0.0199578	0.243927	0	0.0500746	0.107954	0.13681	0.0446032	0.669342	0	2.92185	0.0160267	0.37549	0.161496	0.0773978	0.0943064	0.108392	0.0350103	0.329889	0.35795	0.0512667	0.0120319	0.482557	0.258704	0.00895637	0.256632	0.0360188	0.299038	0.320309	0	1.02226	0.0295187	0.150588	0	0.53062
GPM6BP1	0	0	0	0	0	0	0	0	0	0	0	0	0	0	0	0	0	0	0	0	0	0	0	0	0	0	0	0	0	0	0	0	0	0	0	0	0	0	0	0	0	0	0	0	0	0	0	0	0
SASH1	9.70914	7.84871	5.03701	11.765	4.67777	9.21755	9.59029	9.54939	6.41088	6.34777	8.34724	8.23451	5.66306	7.62562	5.49895	8.58017	6.15859	2.06609	4.92608	3.65348	2.77613	1.36246	5.29862	18.8591	5.46373	2.85609	4.21352	4.94968	1.27674	0.570271	2.98807	3.03317	1.33112	12.8032	3.65857	3.71221	3.97568	2.76067	8.01277	10.2354	10.1448	1.13989	6.97107	3.5155	2.01413	1.93331	2.89653	5.02815	4.04122
LINC00489	0	0	0	0	0	0	0	0	0	0	0	0	0	0	0	0	0	0	0	0	0	0	0	0	0	0	0	0	0	0	0	0	0	0	0	0	0	0	0	0	0	0	0	0	0	0	0	0	0
AC087477.5	0.069321	0.113184	0	0	0.0404966	0	0.178878	0	0.0522814	0	0	0.0182346	0.0572187	0	0.0749678	0.0932022	0.0210949	0	0.0389743	0.0240067	0	0	0.0801485	2.58923	0	0.0498959	0.0730632	0.116028	0	0	0	0	0.0427935	0	0	0	0.0220933	0	0.0278839	0	0.0280343	0.0179037	0.0524852	0.035799	0.0994563	0.0229752	0	0	0.0317689
AP001062.1	0.187456	0.612139	0.270456	0.402215	0.641955	0.299604	0.2224	0.898061	0.424135	0.174315	1.43774	0.720941	0.293453	0.718954	0.181755	0.498277	0.794689	1.10455	0.203519	0.147746	1.30073	0.448887	0.620314	1.49356	1.8916	0.646722	1.00151	0.274089	0.288354	0.292031	0.241248	2.05308	1.75976	0.631192	0.632533	1.01296	0.861142	1.24672	0.195008	0.238407	0.329381	1.05511	0.699859	0.667634	0.871761	0.475608	0.174868	0.127521	1.30344
CGNL1	2.68026	2.42945	17.8975	2.88067	0.933772	18.2265	14.6652	3.25328	3.3372	11.5408	4.23087	2.38428	21.8042	1.073	9.86223	5.87061	1.35443	1.22525	6.57931	0.218269	0.399233	0.1909	0.398161	1.38843	0.470354	0.205781	0.390357	1.69295	0.35761	0.243094	0.0913772	0.0766241	0.240667	0.671224	0.441333	0.775954	0.24436	0.115757	1.08726	1.32304	0.357369	0.10908	2.06867	0.150998	0.438145	0.107675	0.246087	0.657535	2.08145
PRELID3BP4	0.788633	0.0804775	0.0458286	0	0	0	0	0.0263381	0.0743476	0	0	0	0	0	0	0	0	0	0	0	0.151425	0	0	0.171259	0.0303661	0	0.0519504	0.0274999	0.0285554	0	0	0.0387504	0	0	0	0.0266346	0	0	0.0198264	0	0.1196	0	0	0	0	0	0	0	0.0225887
AC104118.1	0.336528	0.0867577	0.0988098	0.206644	0.07243	0.119721	0.0609395	0.208219	0.480897	0.137625	0.234322	0.102499	0.0877185	0.255649	0.0957739	0.254014	0.323394	0.465624	0.27883	0.3803	0.122431	0.721436	0.122871	1.20005	0.982072	0.10199	0.280022	0.148229	0.133396	0.275065	0.210766	0.598766	0.262417	0.653844	0.38742	0.239276	1.03868	0.644811	0.356226	0.136095	0.802251	0.512346	0.536413	0.82322	0.237176	0.246553	0.155725	0.336478	0.608787
SCX	0.817003	0.574983	0.419109	0.641722	0.905193	0.408057	0.436184	0.602165	1.21111	0.321919	0.978365	0.978206	0.953416	0.50231	1.5843	0.25252	1.88609	7.57708	0.443504	0.643928	6.68601	0.92177	3.19214	6.50946	7.23761	0.689453	14.9655	1.3832	2.62775	2.18758	1.34097	8.94805	1.8609	4.62967	7.58932	1.0961	1.29296	8.79423	0.951904	1.47201	1.89129	2.22651	4.69267	3.02618	8.19172	1.08312	4.53471	1.4615	3.46017
AC020910.1	0	0	0	0	0	0	0	0.349746	0	0	0	0	0	0	0	0.293334	0	0	0.36799	0	0	0	0	11.9393	0.201617	0	2.41449	0	0.379189	0	0	0	0	0.194853	0	0	0.417204	0	0	0	0.264696	0	1.2389	0	0	0	1.32798	0	1.19983
DBNDD2	1.25244	0.656704	5.05564	1.51043	0.701921	4.10992	3.36322	1.40379	1.66646	7.61407	1.305	1.0446	3.3451	0.752141	6.38691	0.949196	4.53016	0.41182	5.0837	2.10168	2.08026	2.3933	0.176594	0.778347	2.44653	0.476394	0.740519	1.56229	0.513222	0.445647	5.87664	1.62506	1.45204	2.4069	0.222724	0.918884	0.642561	1.72729	2.71963	0.532032	0.741226	1.15714	2.70603	0.389127	2.13291	1.37691	2.41717	1.85998	0.419983
AC090559.1	0.303443	0.412872	0.446716	0.519798	0.103406	0.586018	0.56551	0.918828	1.02984	0.173367	0.334535	0.478916	0.271339	0.429391	0.464895	1.42793	0.24624	0.306812	0.881457	0.350287	0.194213	0.996205	0.0584732	0.395372	0.0778932	0.200211	0.39978	0.888817	0.966881	0.142801	0.0683876	0.0994002	0	0.240897	0.087333	0.341607	0.274013	0.176281	0.34583	0.582898	0.347696	0	0.746677	0.287293	0.386983	0.0502853	0.478852	1.07162	0.162241
EEF1A1P17	0.0882959	0.522599	0.123144	0.110372	0.193431	0.021315	0.0949341	0.106158	0.0832402	0.565001	0.69357	0.0929035	0.382625	0.187417	0.0954884	0.0791427	0.14778	0.111595	0.0744639	0.076445	0.0169537	0.0147395	0	0.115046	0.163191	0	0.0232656	0.0369469	0.0511533	0	0.0238794	0.0867705	0.0953876	0.0394291	0.0508244	0.0357844	0.0703521	0.0170981	0.0799119	0.0169612	0	0.0912177	0.116991	0	0.0422267	0.614545	0.0597156	0.177415	0.21244
LYPD9P	0	0.264096	0	0	0	0	0	0	0	0	0	0	0	0	0	0.0828464	0	0	0	0	0	0	0	0	0	0	0	0	0	0	0	0	0	1.07313	0	0	0	0	0	0	0	0	0.0349901	0	0.0442028	0	0.0312551	0.0675336	0
AC018464.1	0	0	0.026142	0	0	0.217195	0.024184	0	0	0.102808	0	0	0	0	0.273659	0	0	0	0.316155	0	0.0647831	0.0563221	0	0.0488455	0	0	0	0.0156867	0.0162888	0	0	0	0	0	0.0647364	0	0	0	0	0	0.0227411	0	0	0	0.0268926	0	0	0.0205434	0
GPR161	0.654461	0.745134	4.63025	0.75645	0.634285	2.66342	2.338	1.50739	0.979615	2.35983	1.01179	0.576482	2.18565	0.555663	2.86634	2.07675	1.33993	1.41726	2.7773	1.67598	0.55465	1.55546	0.487061	1.33736	2.11949	0.64614	1.46944	0.73028	10.1907	2.25152	3.08829	1.25378	0.552618	1.44373	0.314653	2.62867	0.736835	0.92258	1.3798	1.12135	0.918749	0.290135	2.4358	0.253808	1.77721	0.520249	1.00225	1.0773	1.03884
MTND4P19	0.176638	0	0	0.130846	0	0	0	0	0	0	0	0	0	0	0	0	0	0.059533	0	0.0407813	0	0	0	25.7769	0	0	0	0	0	0	0	0	0	0	0	0.127267	0	0	0	0	0	0	0.089159	0	0	0	0	0	0
LINC00293	0	0	0	0	0	0	0	0	0	0	0.0121584	0	0	0	0	0	0	0	0	0	0	0	0	0	0	0	0	0	0	0	0	0	0	0	0	0	0	0	0	0	0	0	0	0	0	0	0	0	0
IMPDH1P4	0	0	0	0	0	0	0	0	0	0	0	0	0	0	0	0	0	0	0	0	0	0	0	0.0956213	0	0	0.0386749	0	0.0106292	0	0.00992379	0.014424	0	0	0	0	0	0	0	0	0	0	0	0	0	0.0121616	0	0	0
AC004066.1	0	0	0	0	0	0	0	0	0	0	0	0	0	0	0	0	0.029946	0	0	0	0	0	0	0.256439	0	0	0.103719	0	0	0	0	0	0	0	0	0.106352	0	0	0	0	0	0	0	0	0	0	0	0	0
CMTM6	21.2374	32.3897	13.8994	16.7345	21.7992	11.4052	17.8997	45.7408	30.9183	15.9858	35.3206	26.6973	16.819	33.8535	8.78691	36.7797	35.4149	16.9206	11.761	27.8951	47.3464	42.3892	45.2821	55.8302	34.4462	92.2546	38.1669	25.2171	37.6906	21.0783	12.7325	55.9956	18.2246	63.6461	76.8127	45.7353	45.1442	25.6631	85.6722	70.2523	46.709	12.3504	32.9655	36.0775	33.0866	28.6327	36.0803	32.689	35.9938
MAGEB10	0.0144108	0.0117646	0.0133989	0	0	0	0	0	0.0217371	0.00658672	0	0	0	0	0	0	0.0175413	0	0.0162044	0	0	0	0	0	0	0	0	0	0	0	0.00779472	0	0	0	0	0	0	0	0	0	0	0	0	0	0	0	0	0	0
AC008705.1	0	0	0	0	0	0	0	0	0	0	0	0	0	0	0	0	0	0	0	0	0	0	0	0	0	0	0	0	0	0	0	0	0	0	0	0	0	0	0	0	0	0	0	0	0	0	0	0	0
AL606490.1	0	0	0	0	0	0	0	0	0	0.0168155	0	0	0	0.0624722	0	0	0	0	0	0	0	0	0	0	0.0226654	0	0	0	0	0	0	0	0	0	0	0	0	0	0	0	0	0	0	0	0	0	0	0	0
MIR8084	0	0	0	0	0	0	0	0	0	0	0	0	0	0	0	0	0	0	0	0	0	0	0	0	0	0	0	0	0	0	0	0	0	0	0	0	0	0	0	0	0	0	0	0	0	0	0	0	0
OR7E21P	0	0	0	0	0	0	0	0	0	0	0.0235776	0	0	0	0	0	0	0.144158	0	0.0197502	0	0	0	0	0	0	0	0	0	0	0	0	0	0	0	0	0	0	0	0	0	0	0	0	0	0.0189016	0.0192851	0	0
AC253536.6	0.2547	0.381206	0.355224	0.212255	0.347183	0.286932	0.182566	0.430984	0.608294	0.0194025	1.01789	0.334988	0.210233	1.11729	0.0918158	0.380494	0.284193	1.58809	0.0477333	0.852655	0.228223	0.198416	0.588965	14.5282	1.46453	0.641648	0.760607	0.284207	0.319708	0.659244	0.596984	1.03457	1.4413	1.18793	0.928523	0.137632	0.89293	5.03079	0.136602	0.391412	1.71673	0.0438547	1.60701	1.79762	0.121808	1.71645	0.631608	0.279149	1.22562
AC026371.1	0	0.0548361	0	0.0373176	0	0	0	0	0	0	0	0.0353377	0	0	0	0	0	0	0	0	0	0	0	0.116693	0	0	0	0	0	0	0	0	0	0	0	0	0	0	0	0	0	0	0	0	0	0	0	0	0
RN7SL539P	0	0	0	0	0	0	0	0	0	0	0	0	0	0	0	0	0	0	0	0	0	0	0	0	0	0	0	0	0	0	0	0	0	0	0	0	0	0	0	0	0	0	0	0	0	0	0	0	0
MTFR1L	7.80416	8.03006	15.5965	3.77933	6.82876	17.0899	15.9141	12.2443	9.71729	15.1969	13.1458	10.123	14.1733	5.68122	17.6855	8.3612	6.79333	5.52307	15.2496	4.74184	7.458	7.43054	8.13927	7.83385	8.22985	7.13217	6.47634	7.48005	5.07065	4.72688	3.89148	7.14346	9.12764	5.60596	8.21571	8.48394	11.0747	6.89193	4.7467	7.93716	7.43925	9.08208	8.20563	10.1743	9.75525	10.4969	4.25385	3.94877	9.37705
S100A10	217.238	186.938	90.3759	571.655	154.283	82.9212	87.843	79.0745	139.298	100.468	34.2808	69.2249	89.3701	170.583	77.8381	123.354	103.929	144.036	78.5539	166.396	36.2274	425.731	188.346	22.1815	51.3878	494.431	191.093	555.874	431.637	683.881	539.941	52.2833	16.5972	443.511	84.1406	158.145	70.5383	32.6083	534.589	132.822	47.9915	9.20509	106.973	161.696	343.446	77.8515	218.124	411.973	140.969
AC090525.2	0	0	0	0	0	0	0	0.00662514	0	0	0	0	0	0	0	0	0	0	0	0	0	0	0	0	0	0	0	0	0	0	0	0	0	0	0	0	0	0	0	0	0	0	0	0	0	0	0	0	0
ULK2	1.45826	2.69376	4.77476	1.01349	1.42818	4.69923	3.44321	2.65395	1.98612	3.66456	2.53445	1.76751	3.62989	1.62169	3.98899	2.46808	1.49312	1.02922	3.85502	1.9032	0.893802	1.34984	2.70095	4.07825	3.85958	0.91379	1.26575	1.48043	4.58856	0.52075	1.39812	1.8051	1.39092	1.68033	1.21794	4.68627	2.11785	1.80948	1.69991	13.5008	2.09993	0.807903	2.28829	1.15767	2.50789	1.47647	0.727107	2.53838	3.25632
ANKRD20A21P	0	0.0176064	0.0300783	0	0	0.0104125	0	0.0460967	0	0	0	0.0283649	0.0267021	0.00915541	0.034985	0.0193308	0	0	0	0.0597501	0	0.00720031	0.0124676	0.318469	0.0597898	0.0543311	0.0340962	0	0.0187415	0	0	0	0.00665677	0.00642045	0	0.139847	0.013747	0.0501151	0	0	0	0.0278502	0.0326575	0	0	0.0357391	0	0	0.0889528
CDC37L1-DT	0.596862	0.974526	0.298821	0.535657	1.44836	0.0886675	1.02678	1.00588	0.865671	0.440687	1.48054	0.797087	0.416866	1.0525	0.297914	0.946516	0.810348	1.85689	0.61952	1.68541	3.73783	1.19563	1.64559	1.83454	2.09313	0.231328	1.40334	0.384236	0.505379	0.777836	0.322839	1.73258	2.01234	1.09347	1.4271	0.620243	1.28768	1.38695	0.609442	0.564451	0.297082	3.05935	0.695237	0.663888	1.88832	1.64342	0.589972	0.335465	1.38871
OR52I2	0	0	0	0	0	0	0	0	0	0	0	0	0	0	0	0	0	0	0	0	0	0	0	0.30696	0	0	0	0	0	0	0	0	0	0	0	0	0	0	0	0.0193951	0	0	0	0	0	0	0	0	0
MIR6825	0	0	0	0	0	0	0	0	0	0	0	0	0	0	0	0	0	0	0	0	0	0	0	0	0	0.306935	0	0	0	0	0	0	0	0	0	0	0	0	0.343056	0	0	0	0	0	0	0	0	0	0
AC097484.1	0	0.0590651	0	0	0	0.0698627	0.0622319	0.0386608	0	0.0330691	0.0598229	0	0	0	0	0	0	0.0731537	0	0	0	0	0	0.377077	0	0	0.0762562	0	0	0	0	0	0	0	0	0	0	0.0560413	0	0	0	0	0	0	0	0	0	0	0
AC091812.3	0	0	0	0	0	0	0	0	0	0	0	0	0	0	0	0	0	0.0936079	0	0.0641232	0	0	0	0	0	0	0.0975779	0	0	0	0	0.0727845	0	0	0	0	0	0	0	0	0	0	0	0	0	0	0	0	0
RNA5SP280	0	0	0	0	0	0	0.210506	0.130774	0	0.11186	0	0	0	0	0	0	0	0	0	0	0	0	0	0	0	0	0	0	0	0	0	0	0	0	0	0	0	0	0	0	0	0	0	0	0	0	0	0	0
RPL12P46	0	0	0	0	0	0	0	0	0	0	0	0	0	0	0	0	0	0	0	0	0	0	0	0	0	0	0	0	0	0	0	0	0	0	0	0	0	0	0	0	0	0	0	0	0	0	0	0	0
AL160000.1	0	0	0	0	0	0	0	0	0	0	0	0	0	0	0	0	0	0	0	0	0	0	0	6.75514	0	0	0	0	0	0	0	0	0	0	0.213162	0	0	0	0	0	0	0	0	0	0	0	0	0	0
RABL6	9.07689	7.44788	7.35742	7.86639	8.78474	6.53813	5.56906	7.4832	9.70665	5.82541	10.0212	11.7479	6.54278	7.41572	7.69304	8.3431	7.49708	26.8016	7.13361	11.2874	7.84022	10.4986	12.4628	10.2088	12.3518	15.0631	10.57	14.4144	14.2414	31.8259	20.4666	16.8781	17.7368	13.108	14.6569	28.1509	8.16563	11.3297	8.63557	4.51524	6.64001	8.4811	10.2921	7.96794	16.1699	15.3861	13.4068	17.0155	12.5492
RNA5SP160	0	0.191469	0.218068	0	0	0	0.605205	0	0.176885	0	0.387852	0.246775	0.77436	0	0	0	0	0	0	0.324891	0	0.156607	0.271169	4.07453	0	0.168814	0	0	0	0.33112	0	0	0	0	0	0.633681	0.149498	0	0	0.360425	0	0	0.177575	0	0.224329	0	0	0	0
AL160006.1	1.10815	2.11997	0.899995	1.22018	0.690267	1.54705	1.92356	2.29724	1.3795	0.832978	3.30631	1.15544	1.63651	1.43396	1.53051	0.957371	2.11676	1.74143	1.19352	1.73851	0.399916	3.0623	0.694646	3.52559	1.27493	0.956188	0.844317	2.1602	2.74975	0.895345	1.26017	3.30113	0.688209	1.93171	1.1912	1.47538	2.02971	1.877	1.42048	0.866867	1.24726	1.88619	1.47586	2.1581	1.82613	0.685876	0.514686	1.22916	4.58594
AC108747.1	0	0	0	0	0	0	0	0	0	0	0	0	0	0	0	0	0	0	0	0	0	0	0	0	0	0	0	0	0	0	0	0	0	0	0	0	0	0	0	0	0	0	0	0	0	0	0	0	0
AC090502.1	0	0	0	0	0	0	0	0	0	0	0	0	0	0	0	0	0.0611753	0	0	0	0	0	0	1.74623	0	0	0	0	0	0	0	0	0	0	0.115716	0	0	0	0	0	0.0812995	0	0	0	0	0	0	0	0
AC021683.3	0	0.00498078	0	0	0	0	0.0157435	0.0065203	0.0138042	0.00278861	0	0.00320973	0	0.0155402	0	0	0.00742644	0	0	0	0.0328011	0.0162955	0	0.084794	0.00375873	0	0	0	0.0141384	0	0.00330004	0	0	0.00363264	0	0.0164842	0.0233338	0.0141774	0.00245412	0.00468795	0.0740208	0.00315149	0.0184773	0	0	0	0	0	0.0139802
AP001596.2	0	0.220926	0.0838722	0.0501157	0	0	0	0.0482021	0	0.0412303	0.0745869	0	0.0744577	0	0	0.16171	0.0549009	0	0	0	0	0.0602334	0	0.313425	0	0	0	0.0503283	0	0	0	0	0	0.0537095	0.103848	0	0	0.0698721	0	0	0	0	0.136596	0.0931692	0	0	0	0.0659102	0.0826805
FAM187A	0	0	0	0	0	0	0	0	0	0	0	0	0	0	0	0	0	0	0	0	0	0	0	0	0	0	0	0	0	0	0	0	0	0	0	0	0	0	0	0	0	0	0	0	0	0	0	0	0
SRRM1P3	0	0	0.0293146	0	0	0.0101481	0.0180793	0.0224631	0	0.00960707	0	0.00552894	0	0.0356917	0	0.00941999	0.0127924	0	0	0.0582329	0	0.0280699	0	1.05895	0.0129492	0.0226935	0.0110768	0	0.0243542	0.0296747	0.0056845	0.0413116	0.0324387	0.0125148	0.0120988	0.034074	0.0133979	0.0325617	0	0.00807525	0.025501	0.00542861	0.0318282	0	0.0502605	0.00696633	0.0142154	0.0153577	0.028898
ING4	5.6371	5.79447	9.27745	4.57767	9.15225	11.2441	11.9537	12.549	8.45636	5.47279	16.101	10.5691	12.9654	1.9913	10.9021	10.3636	12.3647	14.4988	8.13156	14.6272	7.60034	14.3625	21.0037	8.97111	22.4596	7.72993	9.4	7.57573	9.85101	13.7822	5.90896	10.8287	17.7552	15.2078	7.55539	8.33791	18.7659	11.7765	6.03282	11.2159	13.3205	11.7907	16.3556	7.2247	17.1395	16.1807	7.14484	9.18465	11.0737
ING3	1.96481	2.63518	1.93727	1.83831	1.76588	2.29338	1.77824	2.55266	2.4019	2.32408	2.71809	2.12414	2.60645	1.70945	1.71624	2.63686	2.49676	1.27712	2.24577	2.08244	1.72049	1.65437	0.661541	6.5455	2.85658	1.85715	1.40524	2.43336	1.64177	1.37935	1.60873	2.00301	1.24292	1.57161	1.01912	2.56098	2.33279	1.5679	2.04531	1.39774	2.4842	1.45824	1.54484	1.39379	1.29073	2.38654	1.16455	2.08243	2.02601
KRT18P16	0	0	0	0	0.0381181	0	0	0	0.0492108	0	0.107903	0.0228848	0.0538581	0.0369329	0	0.0194951	0.0661866	0	0	0.0150645	0	0.0290461	0.100588	0.113356	0.133996	0.0939308	0.045848	0.157752	0.0126006	0	0.0352931	0.153894	0.12084	0.0518002	0.125195	0.0587649	0.0970467	0.0505412	0.0699898	0.0668486	0.0351837	0.0898784	0.0494026	0.0673929	0.0416066	0.331595	0.0147097	0	0.059806
MIR488	0	0	0	0	0	0	0	0	0	0	0	0	0	0	0	0	0	0	0	0	0	0	0	0	0	0	0	0	0	0	0	0	0	0	0.29455	0	0	0	0	0	0	0	0	0	0	0	0	0	0
LINC00266-2P	0	0	0	0	0	0	0	0	0	0	0	0	0	0	0	0	0	0	0	0	0	0	0	0	0	0	0	0	0	0	0	0	0	0	0	0	0	0	0	0	0	0	0	0	0	0	0	0	0
AC139530.3	0	0	0	0	0	0	0	0	0	0	0	0	0	0	0	0	0	0	0	0	0	0	0	0	0	0	0	0	0	0	0	0	0	0	0	0	0	0	0	0	0	0	0	0	0	0	0	0	0
DACH2	0.011995	0.49615	0.00371759	0.00666405	0.640006	0.00772172	0.106614	0.604639	0.277428	0.00365503	0.449619	0.0820362	0.132012	0.52958	0	0.0501739	0.0584029	0.0485128	0	0.00276935	0.239529	0	0	0.819652	0.00492656	0	0.0294993	0.00446155	0	0	0.00648803	0.304911	0.0592386	0.0785614	0.119678	0.181489	0.191147	0.00309704	0.858834	0.368669	0.106721	0.522527	0.278509	0.12389	0	0.0424056	0	0.00292144	0.208892
MTCO2P3	0	0	0	0	0	0	0	0	0	0	0	0	0	0	0	0	0	0	0	0	0	0	0	0	0	0	0	0	0	0	0	0	0	0	0	0	0	0	0	0	0	0	0	0	0	0	0	0	0
LINC02025	0	0	0	0	0	0	0	0	0	0	0	0	0	0	0	0	0	0	0	0	0	0	0	0	0	0	0	0	0	0	0	0	0	0	0	0	0	0	0	0	0	0	0	0	0	0	0	0	0
AC120349.1	0.0998026	0.162953	0	0.221789	0.116607	0.192742	0.429223	0.05333	0.376352	0	0.330087	0.630063	0.0823787	0	0	0	0	0.908195	0	0.207377	0	0.599771	0.230782	7.45552	0.245944	0.215508	0	0.278412	0	0	0.107965	0.313851	2.52603	0.17827	0.114896	0.107861	1.52679	1.39149	0	0.153372	0.161446	0.103105	1.6624	1.23697	0.190918	0	0.134995	0.218766	0.823287
AC011939.2	0	0	0	0.0365329	0	0	0	0.035138	0	0	0	0	0.0542776	0	0	0	0.0400212	0	0.073942	0	0	0	0	13.4802	0	0	0	0	0.0380961	0	0	0	0	0.0391528	0	0	0.0419154	0	0	0	0	0.0679338	0	0.0679178	0	0.0871768	0	0	0.0602718
AC087190.1	0	0	0	0	0	0	0	0	0	0	0	0	0	0	0	0	0	0	0	0	0	0	0	0	0	0	0	0	0	0	0	0	0	0	0	0	0	0	0	0	0	0	0	0	0	0	0	0	0
RPL7P35	0	0.0310491	0	0	0	0	0	0	0	0.0173836	0.0314474	0.0600263	0	0	0	0	0	0	0	0	0	0	0	0	0.0937245	0.0273753	0	0	0	0	0	0	0	0.0452902	0	0	0	0.0294596	0	0	0.030762	0	0	0	0.0727554	0	0.0257221	0	0
AC092799.1	0	0	0	0	0	0	0	0	0	0	0	0	0	0	0	0	0	0	0	0	0	0	0	0	0	0	0	0	0	0	0	0	0	0	0	0	0	0	0	0	0	0	0	0	0	0	0	0	0
ZBTB45	3.59009	3.86524	4.8003	3.9845	4.71409	4.26175	3.90249	3.96436	5.63259	1.51672	6.06628	4.18463	5.29456	4.0129	4.20311	5.13686	5.96361	5.22013	2.86102	3.72418	4.54706	8.40673	6.27386	1.4305	5.5142	7.75223	5.79735	5.45313	5.09476	2.46451	4.61414	8.23431	9.41906	7.52072	5.36533	5.44617	8.14585	8.65498	5.61406	5.37158	6.93306	7.71126	4.50743	5.55352	6.18251	8.94585	4.28245	2.38249	7.75474
AC017091.1	0	0	0	0	0	0	0	0	0	0	0	0	0	0	0	0	0	0	0	0	0	0	0	0.0269688	0	0	0	0	0	0	0	0	0	0	0	0	0	0	0	0	0	0	0	0	0	0	0	0	0
VN1R36P	0	0	0	0	0	0	0	0	0	0	0	0.0508814	0	0	0	0	0	0	0	0	0	0	0	0	0	0	0	0	0	0	0	0	0	0	0	0	0	0	0	0	0	0	0	0	0	0	0	0	0
AC034232.1	0	0	0	0	0	0	0	0	0	0	0	0	0	0	0	0	0	0	0	0	0	0	0	0	0.0189084	0.0220913	0	0	0	0	0	0	0	0	0	0.0165849	0	0	0	0	0	0	0	0	0	0	0	0	0
SCGB3A1	0	0.108635	0.0618632	0.0924119	3.10952	0.0642472	0.143074	0.0177767	0.175631	0.0760276	8.30718	0.070007	0.274596	0.0564908	0.0359775	0.119275	3.40152	5.58372	0.037408	0.253461	0.434363	0.0444275	0.692347	0	0.922289	0.0478906	3.36609	0.315533	0	0.234837	0.0359884	0.313851	9.54964	0.376348	0.957463	66.604	0.954243	0.747284	0.334541	0.0766862	0.134538	0.704552	0.151128	0.171801	1.84554	12.6577	0.0674977	0.0243073	2.04297
AC091114.1	0	0	0	0	0	0	0	0.0106283	0	0	0	0	0	0	0.0430204	0	0	0	0	0.0137763	0.0152763	0.0265623	0	0.276434	0	0.0143164	0	0	0.0345692	0	0	0	0	0.0118427	0.0457958	0	0	0	0.0160012	0	0.0160875	0	0	0	0	0	0.0134518	0.0145329	0.0638071
CLEC11A	1.6285	20.6928	10.1537	4.82175	11.226	2.42351	8.37152	16.4826	22.5556	8.18769	4.7366	8.9101	7.21119	7.33623	4.59973	18.8385	10.1795	26.3647	5.29966	5.97145	18.879	5.05321	10.3668	0.832103	8.46296	11.9699	30.9156	7.99552	11.266	5.46382	2.21766	1.14473	7.09633	12.377	5.35966	1.35622	2.01502	5.00111	4.06133	12.1009	1.06924	2.12773	15.9709	5.32301	39.3256	3.00982	3.62806	8.59516	2.40578
AC037450.1	0	0.0710242	0	0	0	0	0	0	0	0	0.0359677	0	0	0	0	0	0.0264746	0	0	0	0.0334095	0	0	0.151142	0	0	0	0	0.0252011	0	0	0	0.0268534	0	0	0.023506	0	0	0	0	0	0	0	0	0	0	0	0	0
SPATS1	0	0	0	0	0	0	0	0	0	0	0	0	0	0	0	0	0	0	0	0	0.0275538	0	0	0	0	0	0	0	0.0103921	0	0	0	0	0	0	0	0	0	0	0	0	0	0	0	0	0	0	0	0
DNAJA1P4	0	0	0	0	0	0	0	0	0	0	0	0	0	0	0	0	0	0	0	0	0	0	0	0	0	0	0	0	0	0	0	0.0189764	0	0	0	0	0	0	0	0	0	0	0	0	0	0	0	0	0.0110619
TBX4	1.51427	0.0632482	6.7254	0.16043	0.0205726	13.0238	6.43371	1.38122	1.23235	11.7436	0.122296	2.23061	6.22046	0.185376	14.0302	1.2626	0.210041	0.0783345	13.6773	0.0975649	0.216376	0.00940581	0.439734	0.0244716	0.750664	0.740148	0.193007	2.00406	0.628376	0.0795484	0.0419054	0.132892	0.0217395	0.176129	1.40273	0.194101	0.368133	0.0600102	0.116155	1.62354	0.03418	0.349257	3.25821	0.0363724	0.895969	0.336141	0.395358	0.0205846	0.083922
CASC19	0.536813	0.125212	0.0713028	0.0852103	0.0448	0	0	0.0409784	0	0	0	0	0	0.781328	0.0829344	0.756114	0	0.0775389	0	0.106231	0	0	0	9.3259	0.0472453	0.0551982	0.161655	0	0.0444281	0	0.705157	0.241161	0	0.0913209	0	0.0414397	0.146647	0	9.87104	0	0.0620269	0	0.174188	0	0.0733501	0.0508333	8.14276	0.392229	4.39311
HFE	2.4152	3.409	1.9044	1.26191	2.14393	1.82933	2.58079	4.08638	2.56211	1.21498	3.09598	2.24119	2.976	2.04639	1.41592	3.04054	3.43185	0.576657	1.39972	3.36284	2.53678	1.94386	7.29362	1.98162	4.02999	3.434	6.50249	1.3392	1.95087	1.96747	2.7415	5.43902	1.65935	7.00709	5.17267	5.41873	5.68383	1.89382	5.37815	3.46008	3.61414	3.51213	3.24047	5.55253	4.53481	2.50498	1.7307	1.8879	6.04111
AC004542.6	0	0	0	0	0	0	0	0	0	0	0	0	0	0	0	0	0	0	0	0	0	0	0	0	0	0	0	0	0	0	0	0	0	0	0	0	0	0	0	0	0	0	0	0	0	0	0	0	0
RIN2	7.58053	10.0217	7.96489	5.27289	7.25279	11.8054	9.65358	16.1165	10.4304	10.4326	14.7281	10.625	9.60402	3.74064	5.66212	13.5544	13.6782	5.96956	9.40083	37.0387	5.65531	7.99243	14.5217	13.75	7.77906	15.2945	9.08167	13.2816	28.0895	11.0168	47.025	5.49549	4.40458	13.8523	2.87905	13.3212	8.13734	4.08994	12.5845	23.9751	9.23529	4.29546	17.8763	10.5564	19.2693	8.51013	24.0595	18.3867	9.25053
SEC24B	6.09911	8.89293	8.88483	8.60749	5.77457	10.1281	10.2093	11.3593	8.06915	9.10256	10.1886	8.1962	10.1843	11.6204	7.8498	9.15006	8.67121	3.8604	9.78703	9.37136	4.11693	5.72535	4.48294	25.0233	5.34889	11.1672	3.82519	6.0505	7.54803	4.72032	6.78461	7.7076	5.65268	6.56296	6.60552	12.3526	9.41159	4.73261	10.7243	9.42258	6.29834	4.22291	6.75731	8.6499	4.57513	7.61747	5.31751	6.8875	9.06504
EIF4EP1	0.219193	0.357887	0.0407603	0.146132	0	0.126993	0.075415	0.257679	0.0991881	0.120223	0.0362478	0.668829	0.253295	0.446647	0.0948191	0.235764	0.293489	0	0.147884	0.789455	0	0.234178	0.0506858	5.78812	0.0540157	0.189325	0	0.0489172	0.126987	0	0.0474239	0.103395	0	0.0783055	0.100936	0.450091	0.363266	0.0339565	0.176337	0.168423	0.248204	0.0679338	0.265533	0.452785	0.0419307	0	0.118594	0.28828	0.281268
WDR1	39.881	58.047	67.5718	51.4611	54.9482	61.4954	65.3532	45.6302	52.5002	74.2397	41.1637	49.563	58.0963	66.8357	80.3641	51.3881	46.612	54.4958	73.2854	44.3565	35.0489	57.7686	66.8933	28.9605	46.1289	57.8227	37.1336	43.2514	68.5036	36.0285	44.4362	64.4091	51.0926	75.0453	36.7347	61.2706	39.9181	21.9087	43.7922	57.7869	55.5704	35.9796	74.8034	46.3756	62.8981	75.6197	57.6673	27.0482	39.3899
RNU6-564P	0	0	0	0.150347	0	0	0	0	0	0	0	0	0	0.919062	0	0	0	0	0	0.374874	0	0.5421	0	4.23124	0	0.194786	0.285228	0.150985	0.31356	0	0	0	0	0	0	0.146234	0	0	0	0	0	0	0	0.279508	0	0	0	0	0.372062
ZNF807P	0.0329752	0.0403802	0.0613196	0.0366399	0.00963187	0	0	0.0264307	0.0124348	0.0150719	0.14996	0.0607179	0.0408274	0.0139986	0.106984	0.0591136	0.0602077	0	0	0.0228394	0.0379894	0	0	0.0859303	0.050788	0.0949396	0.0347553	0.0275965	0.0191038	0	0.0178361	0.0518488	0	0.0294506	0	0.0267282	0.105095	0.051084	0.013264	0.0506749	0.106685	0.0170332	0.0374499	0.0681167	0.0157701	0.0437161	0.0111508	0.0240937	0.0906725
HSD17B1P1	0.412587	0.866123	1.86328	0.245593	0.258245	1.05291	1.31814	1.70075	1.04464	0.929431	1.02344	0.759705	1.38655	0.450389	1.78478	0.475477	1.59632	0.38737	0.430799	1.24513	0.271614	1.75137	1.70368	18.585	4.06696	0.509095	1.83262	1.21673	0.392689	0.291247	0.0956424	3.49853	0.5094	0.894897	0.339273	1.25807	2.53599	0.433719	1.33954	1.56247	1.28717	1.5984	0.914837	1.88719	1.15571	0.722792	0.657732	1.09818	5.03771
UCP3	0.175711	0.367971	0.0852382	0.12733	0.20976	0.361469	0.183993	0.530694	0.311134	0.111738	0.442176	0.309473	0.359434	0.227021	0.231334	0.301296	0.404514	0.502088	0.18899	0.285735	0.316846	0.372388	0.105994	1.44666	0.503604	0.263944	0.402601	0.268527	0.442593	0.172571	0.190082	0.948964	0.702702	1.49652	0.809134	0.404565	0.501573	0.645008	0.125992	0.181974	0.426359	0.276234	0.555283	0.213045	0.394585	0.308905	0.206671	0.307009	1.19388
AL645730.1	0	0	0	0	0	0	0	0	0	0	0	0	0	0	0	0	0	0	0	0	0	0	0	0.0514407	0	0.0319691	0	0	0	0	0.00800794	0.0116394	0	0	0.0170439	0	0.00943702	0	0	0	0	0	0	0	0	0	0	0	0
ANTXRL	0	0.0370466	0	0.0100845	0.00530203	0.00876381	0	0.00969949	0.0273799	0.0041483	0.0225132	0.019099	0.0299656	0	0	0.00813503	0.0220949	0.0275299	0	0	0	0.00606024	0.020987	0.0157673	0.00559143	0.0326632	0	0	0	0	0	0	0	0.0324232	0.0104484	0	0	0	0.0109521	0.00697372	0	0.00468811	0.0274866	0.00937401	0	0	0.00613813	0	0.0207968
LINC00392	0.101057	0	0	0.028072	0	0	0	0	0.0381082	0	0	0.265826	0	0	0	0	0	0.102179	0	0.279978	0	0	0	3.68683	0.155647	0	0	0	0	0.142673	0.0273305	1.15201	0	0.24068	0	0	0.386494	0	0	0.4659	2.20691	0	0	0	0	0	0	0	0
AC023141.7	0	0	0	0	0	0	0	0	0	0	0	0	0	0	0	0	0	0	0	0	0.106221	0	0	0	0	0	0	0	0	0	0	0	0	0	0.0796082	0	0	0	0	0	0	0	0	0	0	0	0	0	0
C8orf34-AS1	0	0.233332	0.0312642	0.0280217	0.235722	0	0.0433839	0.143743	0.0380399	0.015369	0.152916	0	0	0.413962	0.0545465	0.0904184	0.0409297	0	0	0	0	0.0112263	0	0.0876243	0	0	0	0	0	0.0237362	0	0	0	0.0100104	0	0	0.0428668	0	0.446342	0	0	0	0.0254588	1.42392	0	0	0	0	1.83379
AC105137.2	0.14301	0.1401	0.106375	0.0635614	0.100254	0.055237	0.0984073	0.106985	0.0431428	0	0.47299	0.0752362	0.0944341	0	0	0.102548	0.191484	0.375954	0	0.416019	0.153772	0.305574	0.529111	2.93167	0.616734	0.0823485	0.512482	0.0957465	0.066281	0.161522	0.309412	0.427239	0.635641	0.408717	0.263419	0.0927339	0.437555	0.354473	0.115049	0.219772	0.023134	0.472775	0.303177	0.177249	0.246215	0.511898	0.174095	0.355272	0.117971
AC008897.1	0.486645	0.728356	0.0754125	0.225304	0.0473821	0.391593	0.418586	0.996825	0.183512	0	0.469446	0.38403	0.200843	0.895225	0	0	0.14809	0	0	0.224709	0.124588	0.054158	0	5.77714	0.999368	0.350278	0.0854861	0.316764	0.234944	0	0.263223	0.573886	0.0500697	0.241461	0.0933733	0.306797	0.310198	0.125649	0.521999	0.249285	0.656019	0.0418958	0.982548	0.586402	0.232733	0.0537632	0.054854	0.355573	0.78058
MIR6817	0	0	0	0	0	0	0	0	0	0	0	0	0	0	0	0	0	0	0	0	0	0	0	0	0	0	0	0	0	0	0	0	0	0	0	0	0.271815	0	0	0	0	0	0	0	0	0	0	0	0
IL3RA	2.88027	7.87376	5.35605	4.65425	6.69202	6.1346	10.7309	5.93647	22.4924	6.34166	4.45009	7.03092	8.31418	6.87523	5.8204	13.469	5.83992	43.4507	6.16287	2.31414	4.01981	4.18717	4.56706	3.68852	6.09401	4.84527	6.81744	11.4325	7.65674	6.2971	1.25524	4.14063	13.8079	3.13588	5.60852	4.11782	4.60559	3.95206	2.30389	3.74336	2.38288	3.25613	8.74791	3.56985	7.19428	4.2112	28.7408	3.84823	4.68407
BX323046.1	0.0526062	0.128839	0.293474	0.0292263	0.030732	0.406379	0.316743	0.196773	0.158701	0.264491	0.0434974	0	0.130266	0	0.39824	0.141458	0	0.319142	0.295768	0.0364364	0.0404036	0	0.486584	0.0913913	0.194456	0.113595	0.221784	0.117401	0.121908	0.07427	0.0284544	0.0413579	0.162375	0.0939666	0.181685	0.198988	0.0670646	0	0.0423209	0	0.0425493	0	0.278809	0.0543342	0.0503168	0.139483	0.177891	0.0768747	0.120544
AK6P2	0	0.048782	0.0555587	0	0	0	0	0	0	0	0	0	0	0	0	0	0	0	0	0	0	0	0	0.207619	0	0	0	0	0	0	0	0	0	0	0	0	0	0	0	0	0	0	0	0	0	0	0	0	0
TMEM45A	12.3873	4.78658	2.39239	8.64477	2.1192	2.37145	2.60425	3.78919	4.57398	1.28317	0.93782	8.79759	2.34436	2.49899	1.01372	6.44426	2.32476	4.91419	2.10805	13.6665	0.979107	59.0229	25.5662	0.390829	1.4004	30.1454	2.27726	10.742	13.579	12.4067	6.27683	0.342675	0.274862	7.37827	0.226615	4.79171	34.9295	0.0980187	31.8756	2.51727	29.413	0.653657	5.05667	3.45147	4.99389	0.565422	9.6614	57.6853	12.1442
AL358075.1	0	0.141611	0	0.0240926	0.0506675	0.0837491	0.0373008	0.0926907	0	0.0198211	0	0.114072	0.0715895	0.0368191	0	0	0.0263931	0.131541	0.048763	0.0600723	0	0.115826	0	3.7669	0.0534331	0	0.13712	0.0725844	0.125617	0	0	0.136373	0	0.154922	0.0998476	0.187468	0.221137	0.0671805	0	0.0999639	0.140301	0	0.0656672	0.223951	0.0829569	0.0287455	0	0.0633713	0.0993695
AC022400.10	0	0	0	0	0	0	0.0886747	0	0	0.0471204	0	0.162709	0	0	0	0	0	0	0	0	0	0	0	0.537301	0	0	0.108658	0	0.179177	0	0	0	0	0	0	0.111417	0	0	0.0414683	0	0.166768	0	0.390275	0	0	0	0	0.075326	0.047246
MIR1258	0	0	0	0	0	0	0	0	0	0	0	0	0	0	0	0	0	0	0	0	0	0	0	0	0	0	0	0	0	0	0	0	0	0	0	0	0	0	0	0	0	0	0	0	0	0	0	0	0
AC004975.2	0.448317	0.609991	0.0463153	0.415118	0.611104	0.0481001	0.257078	0.771916	0.375686	0.0910716	1.19445	1.31031	0.164466	1.09962	0	0.178596	1.36426	0.50366	0	1.17306	0.879941	0.465663	1.20946	4.75963	0.368263	0.466107	0.420017	1.16726	0.230869	0.210979	0	0.352457	0.369009	0.0593182	0.458769	0.565266	0.0317518	0.308674	0.140258	0.0765505	0.36261	0	0.829731	0	0.809967	0.858499	0.269513	1.31027	0.639201
PCDH18	1.11129	4.54647	9.40503	0.605706	1.0402	7.43027	8.95769	7.08316	2.23501	5.93362	0.657828	1.95323	6.54256	1.13653	5.16235	9.46285	2.57218	0.825698	7.69642	1.12832	0.417059	0.252969	0.369887	6.11362	0.811714	1.2271	2.00982	1.55709	1.40713	0.89144	0.291438	0.754537	0.137725	2.48378	0.741442	2.11543	0.375646	0.929259	2.08096	2.5067	0.374518	0.150031	3.77991	2.05647	0.986431	0.245545	1.32096	0.965763	1.03016
PPP1R17	0	0.00963772	0.0109766	0.0131175	0	0.0113996	0.0101544	0.00630833	0	0.0161878	0	0.00621078	0	0	0	0.0105817	0.0215551	0.0119366	0.0132748	0	0	0	0.0272989	0.266622	0.00727308	0	0	0	0.0273576	0	0	0	0	0	0	0	0	0	0.00474868	0.0362844	0	0.0121962	0	0	0.0112917	0	0.0718579	0	0
RNA5S12	0	0	0	0	0	0	0	0	0	0	0	0	0	0	0	0	0	0	0	0	0	0	0	0	0	0	0	0	0	0	0	0	0	0	0	0	0	0	0	0	0	0	0	0	0	0	0	0	0
AC091132.1	0.0514522	0.0420043	0.0478394	0	0	0	0	0.0549874	0	0.0470343	0	0	0.0424695	0	0	0	0	0	0	0.0712741	0	0	0	0.804477	0.0633968	0	0	0.0574129	0	0	0	0	0	0	0.0592332	0.0834096	0.09839	0	0.0206963	0	0	0.0265774	0.0779122	0.0531422	0.049213	0	0	0.0375941	0.141479
SMIM30	18.7777	14.2269	13.4705	9.69009	17.17	12.0689	13.0617	19.711	16.0988	12.1311	23.7866	14.4707	14.8133	11.5445	12.2968	18.1616	20.788	14.1684	12.0346	14.5893	45.4551	21.8457	12.9578	12.2752	27.7278	20.5355	17.2882	14.5512	11.2227	32.7977	19.888	32.2795	21.3237	21.371	57.487	19.0987	30.8458	17.5114	21.149	20.1313	36.2349	25.9166	10.5196	16.6808	21.0273	29.4203	10.8926	11.2473	21.8031
NHP2	35.8794	23.1894	15.9088	31.3654	54.7691	15.0461	23.5349	27.7575	34.8757	15.2407	53.1537	36.4671	18.0462	27.8835	15.8635	28.4177	30.753	51.4107	14.2936	28.4527	29.475	39.6143	30.9887	10.3941	76.7511	28.7499	21.1575	27.4637	24.4685	31.9981	64.7132	28.7937	84.8113	42.3817	22.895	24.6657	48.5562	42.5029	54.0552	38.797	43.2815	75.9818	30.891	36.9232	45.6918	64.4924	42.9723	38.7992	36.8067
DEFB109D	0	0.0957347	0.109034	0.0651504	0.342533	0.566179	0.302602	0.250651	0.442213	0.0535994	0.387852	0.370162	0.677565	0.0995651	0.380462	0.105111	0.57097	0.11857	0.527453	0.893451	1.53113	0	1.35585	0.203726	0.650214	0.337629	0.988789	0	0.135876	0	0	0.0921937	1.23067	0.0698224	0.135002	0	0.82224	0	0	0.810957	0.0948495	0.363446	0.532725	0.12112	0.560823	1.01052	0.0793098	0.0856833	0.69865
UBE2T	6.42166	2.84777	20.222	5.52035	4.89389	0.842091	1.81846	3.84096	4.16553	0.833434	3.08096	5.42209	2.48668	0.785302	1.74334	13.4306	9.08726	20.9485	1.87209	37.3579	20.8853	26.1864	34.343	7.39154	55.8268	35.0373	26.8505	9.73108	25.3839	31.8995	40.7664	34.0519	12.529	15.0423	13.3557	36.0859	11.8082	22.8645	14.9138	10.4777	24.7945	15.9029	20.0085	8.59781	17.6936	10.8782	24.6821	27.3993	16.0107
GOLGA1	5.26508	4.29065	6.20401	4.19283	3.19053	7.09779	5.99273	6.46887	3.74166	6.2492	5.67182	5.97524	6.68865	2.61228	7.54982	4.87434	4.11223	3.30002	7.34525	7.86022	2.4313	3.18157	3.16807	7.12416	4.16264	6.19613	3.80961	3.50363	5.89466	2.68681	4.12508	4.26428	3.65727	4.98629	4.99547	7.07735	3.60941	2.8975	4.41624	3.91983	3.39624	1.91535	5.04491	4.22582	3.91337	4.42917	4.10793	5.78416	6.94945
ARHGAP26-IT1	0.145074	0	0	0	0	0	0.0623923	0.0775209	0	0	0	0.114483	0	0	0	0.0650173	0	0	0	0	0	0	0	3.15041	0	0.0522107	0	0	0	0	0	0	0	0	0	0	0	0.0561858	0.0291775	0	0	0	0	0	0.0693802	0	0	0	0
TTC30A	0.645318	1.06902	2.10221	0.28001	0.484305	1.61922	1.45047	1.5253	0.600374	0.50379	1.43327	0.738466	0.937008	0.335938	1.69632	1.13995	2.79799	0.32386	0.969277	0.890664	0.900815	1.03478	1.40509	1.39932	1.07952	0.454316	1.0674	0.533488	0.469369	1.03742	0.975806	1.67384	0.706598	0.479584	0.309093	2.3188	0.897739	0.671333	0.320205	1.50564	0.990562	0.403896	1.30529	0.184873	0.265816	1.20209	0.659433	1.73116	0.587163
P2RY12	0.196813	0.308988	0.394141	0.294386	0.0972876	1.30108	0.807374	0.825166	1.73555	0.560502	0.350506	0.48585	0.549841	0.424183	0.376573	0.814203	0.552849	0.153076	0.561784	0.010486	0.0116277	0.0707637	0.0525126	0.36822	0.00932707	0.0108971	0	0.979818	0.0613964	0.384734	0.00818886	0.0476094	0.00934598	0	0	0.114533	0.202655	0.0117268	0.109616	0.0814301	0.0612261	0.0156405	0.160477	0.0938208	0.0579225	0.160567	0.163824	0.077433	0.145703
AC092447.4	0	0	0	0	0	0	0	0	0	0	0	0	0	0	0	0	0	0	0	0	0	0	0	0	0	0	0	0	0	0	0	0	0	0	0	0	0	0	0	0	0	0	0	0	0	0	0	0	0
H3P24	0	0.0568721	0	0	0.040697	0	0	0.0744508	0.0525402	0	0.0576017	0	0.172506	0	0	0	0.33919	0	0	0	0.10701	0.0465169	0	0	0.0429184	0.0501429	0.0734249	0.116602	0.0403592	0	0.0376809	0.109537	0.0860108	0	0	0.0752889	0.0888108	0.0539606	0.0280219	0.107057	0	0.0719694	0.158235	0.0719525	0.0666324	0.184711	0.0471147	0	0.0319261
AC137896.1	0.49813	0	0	0.276745	0	0.240501	0.642696	0.133089	0	0.11384	0	0	0.411165	0.211466	0	0	0	0	0.280063	0.517526	0	0.166308	0	15.1443	0	0	0	0	0	0	0	0.19581	0	0.148295	0	0.403762	0.317518	0	0.100185	0.382753	0.20145	0	0.565726	0	0	0	0	0	0.456572
OR7E136P	0.0554568	0	0	0	0.0485959	0	0	0.133351	0	0	0.0687816	0.0145877	0.0915499	0	0	0.223685	0	0.420544	0	0.0960269	0.170372	0	0	1.68601	0.136662	0.439084	0	0	0	0	0	0.108997	0	0.115568	0.19153	0.20977	0.053024	0.0429558	0.0557678	0.0426119	0.0224275	0.114584	0.398888	0	0	0	0.0187531	0.0202601	0
INA	0.0958179	1.93425	0.0404954	0.333918	8.9663	0.0252336	0.14985	5.9486	1.28106	0.0597208	11.7832	1.06317	0.352309	3.74224	0.122464	25.703	3.63682	0.123304	0.0979485	6.16599	44.4562	0.633989	2.08476	0.726378	170.492	1.63642	3.10316	2.7896	0.762016	0.135277	0.24029	23.8317	55.7576	51.6362	24.0071	0.00470701	3.72565	1.29546	0.399436	168.62	13.9289	1.35884	4.99914	7.26045	0.0499898	22.4956	0.164953	0.324594	2.76247
TRDD1	0	0	0	0	0	0	0	0	0	0	0	0	0	0	0	0	0	0	0	0	0	0	0	0	0	0	0	0	0	0	0	0	0	0	0	0	0	0	0	0	0	0	0	0	0	0	0	0	0
RPL23AP34	0	0	0	0	0	0	0	0	0	0	0	0	0	0	0	0	0	0	0	0	0	0	0	0	0	0	0	0	0	0	0	0	0	0	0	0	0	0	0	0	0	0	0	0	0	0	0	0	0
AL603825.1	1.05541	6.60569	0	1.75906	5.54904	0.339707	0	1.69189	1.06131	4.01996	8.14489	1.66573	3.775	0.896086	1.14138	0	3.85405	2.13426	0.791179	1.21834	1.351	1.17455	0.813508	0.611179	4.76823	2.02577	0	0	0.815256	0.496681	0.951443	3.31897	3.47484	1.04734	0.405007	0.190104	0.896989	1.36251	0.849064	0.270319	1.13819	5.08824	2.39726	1.09008	1.00948	11.8931	1.18965	1.0282	1.7735
CDK17	3.02207	4.40786	5.7916	5.18496	2.06179	4.75704	7.15116	4.2657	6.93817	16.0155	2.83647	2.93099	5.01022	7.20482	4.17014	5.84141	3.42477	3.08604	8.15469	6.68739	2.33427	5.51126	1.40658	18.2	3.31314	4.55157	3.60205	3.9406	5.91238	3.17414	3.70869	2.96732	1.7621	4.11064	2.81098	4.64358	4.76512	2.02451	7.06883	6.05462	3.57435	0.854905	4.89843	4.21358	2.3149	2.9749	4.07028	2.86457	4.08399
ISCA2P1	0	0	0	0	0.0367	0	0.0540362	0.0335693	0	0	0.0519444	0.0991506	0	0	0	0.112619	0	0	0	0.174049	0	0	0	0.109139	0.0387032	0.542618	0	0	0.109186	0	0	0	0.0775633	0.0374049	0.144645	0	0.160177	0	0.0252698	0.0482712	0	0	0.190259	0	0	0.0416425	0.0424874	0	0.0863716
AC023644.1	0.576231	0	0	0.269588	0	0	0	0.0162059	0	0.0554477	0.0250766	0	0	0	0	0	0.0369161	0.0613293	0	0.105029	0.0465861	0	0	8.16662	0.0373686	0.458419	0	0	0.0351404	0	0.0656168	0.0953728	0	0.14446	0.0349144	0.0327766	0.0386633	0	0	0	0	0.0313315	0.0229623	0	0	0.0603098	0.0205112	0	0
APOBEC3B	1.97426	2.32672	3.40904	1.30301	5.67131	0.143336	0.510722	1.85609	1.32104	0.346022	0.417309	5.16978	2.426	3.5793	0.160532	12.2807	2.67416	10.251	0.333831	29.415	6.87469	7.07704	14.3994	5.93128	0.0640154	7.7035	7.55673	13.5657	7.0432	6.1404	6.27069	19.6174	1.24625	27.9555	8.47609	8.75924	2.21409	5.71447	1.94652	1.67666	14.0954	2.04726	7.22663	1.74781	17.6056	2.38118	5.99341	2.45119	5.02049
PARPBP	1.1151	0.401904	1.64344	0.879839	0.249483	0.20046	0.367332	0.475418	0.478653	0.216883	0.411965	0.408778	0.391668	0.176259	0.192436	1.63216	1.33206	1.75718	0.1534	3.81653	1.99076	2.45158	1.19326	9.29456	4.6883	1.40459	1.87547	0.555955	1.61161	2.20235	2.9997	3.70251	0.809208	2.94534	1.27007	3.17949	0.97544	1.74584	1.57227	1.27611	2.51866	1.01719	1.92657	0.778027	0.907718	0.821722	2.20229	1.03145	1.62552
CCDC151	0.0209954	0.265672	0.175691	0.0349931	0.177847	0.0304102	0.144473	0.117799	0.0712556	0.10556	0.3906	0.0773185	0.147305	0.0623906	0.0794698	0.150551	0.460013	0.360884	0.0118042	0.109065	4.04745	0.0280385	0.303434	0.109424	0.801954	0.0906725	0.254481	0.240134	0.133798	0.163028	0.0454251	0.165061	0.39531	0.218765	0.145023	0.294977	0.521933	0.926971	0.206909	0.161324	0.0849081	0.211479	0.0794815	0.379488	0.732982	0.445346	0.212992	0.0153405	0.389687
MZT2A	8.76717	3.90143	4.94209	5.58896	6.65216	3.93074	5.15156	3.81029	6.68474	3.8469	7.22638	4.82576	5.53952	2.38781	4.64771	4.86907	6.95124	21.1079	3.62632	7.8012	15.9809	11.3868	18.373	2.79533	14.6871	15.5806	19.5898	5.44387	7.38571	9.61082	28.3559	25.1376	37.1255	6.95597	16.8929	10.1662	13.2455	24.085	7.7556	11.2434	8.38142	32.7057	12.0472	14.2894	15.0152	13.993	9.58461	7.37048	10.771
AL022313.4	0	0	0	0	0.0160719	0	0	0	0	0	0	0	0.0113542	0.0350376	0	0	0.00837199	0	0.0309356	0.0190552	0	0	0	0	0.0084746	0	0	0	0	0.0194206	0	0	0	0	0	0	0.00876822	0	0	0	0	0.00710549	0	0	0	0	0	0	0
AC244502.2	0	0	0	0	0	0	0	0	0	0	0	0	0	0.0280795	0	0	0	0	0	0	0	0	0	0	0	0	0	0	0	0	0	0	0	0.0196914	0	0	0	0	0	0	0	0	0	0	0	0	0	0	0
LGALS7B	166.637	0.28542	0.0406338	11.8242	0.127652	0	0	0.0467052	0.06592	0	0.180676	10.0932	0.252509	0.111315	0.0472623	0.626751	0.13299	2.73963	0	62.4457	0.234956	0	0	0	0.484631	6.29122	0.506678	0.292592	0.759556	28.2583	3.99488	0.0687158	0.161871	1.61329	0.0503114	1.10993	1.39284	0.101553	0.105474	0.06716	0.388824	0.948119	0.23162	0.0902758	0.125401	0.144843	1.3596	9.4837	0.200282
EMC4	14.8075	12.2585	9.47781	18.1504	17.9128	10.5196	13.893	11.8113	15.4758	10.4982	16.8258	14.1557	11.5659	12.2184	10.6007	14.4379	21.6543	9.48347	9.35433	23.616	22.3189	21.2162	16.4854	7.40159	23.7551	14.3517	19.8977	14.9242	18.5174	26.2876	32.7677	18.1865	19.9614	12.304	19.5682	10.9347	17.8875	14.5008	15.5963	17.086	21.1353	23.8004	13.5433	16.0957	14.0061	22.5385	18.727	21.7169	17.2776
AC114940.1	0	0	0	0	0	0	0	0	0	0	0	0	0	0	0	0	0	0	0	0	0	0	0	0	0	0	0	0	0	0	0	0	0	0	0	0	0	0	0	0	0	0	0	0	0	0	0	0	0
AP003784.1	0	0	0	0	0	0	0	0	0	0	0	0	0	0	0	0	0	0.0325406	0	0	0	0	0	0.0279556	0	0	0	0	0	0	0	0	0	0	0	0	0	0	0	0	0	0	0	0	0	0	0	0	0
OR5G5P	0	0	0	0	0	0	0	0	0	0	0.0165867	0	0	0	0	0	0	0.263677	0	0	0	0	0	0	0	0	0	0	0	0	0	0	0	0	0	0	0	0	0.0484142	0	0	0	0	0	0	0	0	0	0
AMPD3	2.86291	3.80515	0.462267	1.6619	2.84152	0.612103	0.905179	4.0758	3.72467	0.463955	4.16228	4.83668	2.18868	5.64588	0.250915	2.1799	3.33605	2.58051	0.465879	3.08486	0.346848	3.8233	2.16041	0.777358	1.49576	1.3032	1.89082	2.81086	4.87978	1.97707	1.67851	1.10421	1.18675	1.50725	0.500818	3.24854	4.36544	0.998061	1.51489	2.09156	1.56495	0.761882	1.69393	4.65152	1.83083	1.98285	2.66195	4.52571	3.7709
ONECUT2	0.020804	0.0665201	0.00161193	0.00577902	0.047601	0	0.0611393	0.0453932	0.451094	0	0.00573392	0.0282741	0.0958768	0.00735974	0.00187489	0.489492	0.711162	0.0297995	0.00194944	0.0180117	0.230354	1.08585	0.0621381	0.481896	0.870476	0.114803	1.63174	0.0473955	0.076333	0	0.0703296	0.711471	0.00214047	0.58528	0.0459044	1.63194	4.58827	0.0308859	0.420505	0.279744	0.0378603	1.11761	0.0315028	0.023278	0.0281897	0.26661	0.0199325	0.105138	0
ZMYND15	0.434563	0.681708	0.142606	0.463923	0.3136	0.271519	0.469066	0.587357	1.42665	0.241465	0.464999	1.33137	0.752557	1.635	0.258018	0.572814	0.222995	2.49848	0.28744	1.63478	0.445015	0.768099	5.32979	0.236848	2.00005	0.650112	0.969929	1.488	1.91041	1.04659	0.525411	0.542611	0.273526	0.583439	0.500281	2.25155	1.08627	0.455406	0.301615	0.510684	0.537566	0.242077	1.14835	0.704058	8.23152	0.401019	3.60172	0.921426	0.406118
MLLT11	1.09124	2.07492	3.01174	1.74587	1.67846	2.2008	2.94063	2.91924	1.67206	4.40686	1.4391	1.32259	2.15491	3.81157	5.25084	4.20342	2.09753	1.96928	4.29469	3.66908	2.54617	3.88769	2.99451	4.3555	6.68031	8.92335	7.86178	1.71089	5.55375	7.82988	9.39162	9.55647	1.95699	10.8687	1.48685	4.59796	7.64256	2.16128	10.0651	27.3145	1.53063	1.29859	3.54017	4.21587	1.59205	2.68736	3.81621	2.87139	6.53296
AC139453.1	0	0	0.196753	0	0	0	0	0.113076	0.159596	0	0	0.222654	0.349335	0	0.228849	0.569024	0.25758	0	0	0	0	0	0	1.47051	0	0	0.223035	0.118063	0	0	0	0.332729	0.391899	0	0	0.80044	0	0	0	0.162598	0	0.109307	0.160218	0	0	0	0	0	0.193957
GALNT2	8.41822	11.003	7.94541	6.37318	7.77595	7.5005	9.57635	11.5799	10.4802	6.2251	11.5469	8.08878	8.18463	10.6594	6.67859	15.3713	9.96155	8.54475	6.39646	17.2528	9.57266	16.3682	16.579	12.9261	6.0372	40.8922	13.558	14.0598	17.1432	20.8807	16.6347	22.4294	8.42792	12.8077	8.53219	24.432	15.0066	4.14435	16.5624	21.3071	16.6959	8.08471	13.2345	29.3166	12.4255	11.2374	19.7841	56.2794	27.6437
AL031600.1	0.592512	0.282165	0.183636	0.0548635	0	0.0953564	0.127412	0.659608	0.335151	0.0225682	0.571571	0.20781	0.611337	0.419221	0.106796	0.0885148	0.030051	0.249621	0.111043	0.786578	0.227536	0.362668	0.627971	3.68852	0.304194	0.284319	0.624498	0.468318	1.0298	0.139419	0.507436	1.97974	0.091443	2.35191	1.02318	0.80044	1.00715	0.229475	0.417084	0.455274	0.479239	0.229545	1.15891	1.98892	0.377818	0.229107	0.634478	0.505081	0.837249
C19orf73	1.13485	0.833818	0.211033	0.357276	0.994452	0.365277	0.0976137	0.505345	0.770307	0.207482	1.47008	0.875653	0.530811	0.353295	0.327279	0.678138	1.42742	1.56818	0.212683	0.943232	3.02158	1.33874	3.93633	0.591464	2.05085	1.9332	4.54524	0.970849	0.788958	0.694285	0.552451	2.82529	2.87234	1.48654	3.52748	1.51266	2.0978	3.07662	1.90203	0.581331	1.7746	3.08733	2.80683	1.32841	3.61821	3.38513	1.48386	0.552795	1.49092
CFAP36	7.55601	10.2918	8.79488	6.06261	12.5528	10.7621	12.1904	8.77886	9.61086	10.6618	11.1276	7.57433	11.5524	6.84485	11.2282	10.6737	8.20535	7.2989	10.7898	5.49488	9.04725	13.1952	16.0241	5.21726	17.7298	5.66408	7.31224	4.41729	7.53153	10.0555	6.07186	9.41875	11.7084	6.20573	6.35994	9.77153	12.0895	11.1768	17.7807	9.69292	21.1987	9.23702	7.28944	11.4368	12.8952	14.3019	8.06991	2.67537	13.9101
TTPA	0	0	0.15335	0.0130901	0.0412933	0.0682543	0.0810655	0.0944269	0.00888499	0.0646155	0.0194819	0	0.0583444	0	0.0254809	0.168953	1.11852	0.190585	0.0794822	0.0407984	0	0.0707976	0.177072	0.0204664	0.224994	0	0.310419	0.0065728	0.081901	0	0.0127443	0.240807	0.0145451	0.448921	0.271248	1.68062	0.0525653	0.173379	0.00473874	0.117678	0.0857576	0.0669385	0.0178393	0.0121678	0	0.0156181	0.0398375	0.00860778	0.0647877
LMNB1-DT	0	0	0	0	0	0	0.026486	0.0164541	0.0232235	0.0140743	0	0	0.0254166	0	0	0	0	0	0	0.106638	0	0.0205611	0.0712042	0.267475	0.113823	0.0443277	0	0.0171799	0	0.0434731	0.0166555	0.0484168	0	0.0366682	0	0	0.0196278	0.0477026	0	0	0	0	0	0	0	0.0204112	0.062476	0	0.0282235
AC137932.1	0.272189	0.133325	0.303692	0.574634	0.222614	0.367961	0.140473	0.930851	0.12317	0.199054	0.99026	0.229114	0.224669	0.462198	0.412105	0.292767	0.0993951	0.220169	0	0.603279	0	0.617946	0.125881	5.76897	0.435991	0.431016	0.229506	0.364466	0.126152	0	0.323895	0.59917	0.23524	0.71308	0.125341	0.205916	0.902194	0.084333	0.328458	0.585604	0.352246	0.168718	1.03042	0.899615	0.104137	0.180424	0.0368169	0.238654	0.424117
LINC02682	0	0	0	0.0296138	0	0.0514708	0	0.142415	0	0	0	0	0	0	0.0576457	0.0955558	0	0	0	0	0	0	0	0	0	0	0	0.0297394	0	0	0	0	0.0329056	0	0	0	0	0	0	0	0	0	0	0	0	0	0	0	0
AL117190.6	0	0	0	0	0	0	0	0	0	0	0	0	0	0	0	0	0	0	0	0	0	0	0	0	0	0	0	0	0	0	0	0	0	0	0	0	0	0	0	0	0	0	0	0	0	0	0	0	0
TCEA2	2.22716	6.56945	5.22055	2.30536	7.66271	7.45913	8.01058	5.33351	8.65051	4.97999	8.26265	5.19861	9.24007	4.77713	6.97222	5.41623	5.04741	12.7587	4.78464	4.8145	10.5829	7.28701	18.7639	1.5884	17.4654	4.05408	15.2457	8.47905	4.03723	5.81702	1.87673	7.78712	11.5165	4.40047	7.58397	13.5931	10.27	8.49395	6.37476	9.14649	6.35701	8.14082	8.90611	8.97125	9.95046	13.6714	5.7872	2.23112	7.99084
MIR3671	0	0.783284	0.59473	0.177683	0.373673	1.2353	0.82528	1.70898	0.964829	3.06979	2.38	0.673022	1.31993	1.35771	0.691748	0.860002	0.778595	4.52722	1.43851	0.443033	0	0	1.47911	19.4466	0.197034	0	0	0.356873	1.11171	0	0.345979	0.502875	0.789735	0.380849	0	0.345644	0.611583	0.743185	0	0.491489	1.03472	0.495608	0	0.330327	1.52952	0.423996	0.648898	0.233682	2.63826
EID2B	0.271634	0.628307	1.73987	0.209599	0.440794	1.53005	2.46625	0.951533	1.71859	0.413851	0.636368	0.476348	1.29544	0.128127	1.50145	1.12269	0.81742	1.90729	0.678759	0.55397	0.614287	0.483676	1.93672	0.786504	1.42245	0.543103	0.747556	0.614626	1.19775	1.04396	0.440776	0.225417	0.25153	0.359408	0.364832	0.74207	0.490578	0.175336	0.655578	0.602963	0.366175	0.0701557	0.719821	0.654633	1.09699	0.580181	0.979784	0.143342	1.22411
MGST1	38.7968	15.2558	3.41171	16.5125	24.9011	17.336	9.31886	29.502	25.3089	17.1069	45.5601	26.4089	13.1579	32.2013	5.67011	20.2628	26.8264	27.5121	7.49493	8.97119	66.533	50.4577	99.9477	25.6564	19.7395	35.9983	34.1132	13.7227	12.7439	20.5722	19.0984	37.0678	34.4541	18.3025	2.39085	51.1524	39.7593	7.99922	20.2954	29.5316	52.6598	27.3698	24.8347	13.6944	31.3156	33.0966	5.89451	62.5212	13.6315
EBP	33.0045	10.7871	5.46392	28.6435	21.8607	3.76794	7.5167	8.76498	10.1946	3.10249	14.2776	14.0382	7.70502	7.53868	4.29579	16.1162	13.3392	45.1127	3.23171	48.7296	27.7983	26.7031	70.3081	7.22557	41.6669	63.7501	37.0396	16.6019	33.8353	36.2872	35.9755	31.3206	26.613	31.0384	29.3205	32.7021	19.9207	33.8087	20.1134	13.8694	27.8099	39.4615	11.1808	13.9733	26.7519	20.1814	27.9945	30.6625	18.0596
AC009951.3	0	0	0	0	0	0	0	0	0	0	0	0	0	0	0	0	0	0	0	0	0	0	0	0	0	0	0	0	0	0	0	0	0	0	0	0	0	0	0	0	0	0	0	0	0	0	0	0	0
AL022344.1	0.203523	0.166151	0.0810996	0.177683	0.356688	0.16845	0.175059	0.310724	0.482415	0.0797347	1.15394	0.275327	0.359981	0.0246856	0.0628862	0.208485	0.283125	0.23518	0.0326933	0.563861	0.111653	0	0.067232	0.101021	1.30759	0.230202	0.337087	0.032443	0.117909	0.123144	0.0786316	0.0685738	0.61025	0.155802	0.133887	0.219956	0.166795	0.698143	0.0584755	0.290425	0.235164	0.180221	0.70443	0.0600595	0.222475	0.481814	0.0589908	0.233682	0.706201
SGCE	3.8896	20.4234	26.1579	3.80006	9.14714	22.4391	24.1987	19.7155	14.3342	26.9803	5.05258	4.18558	19.0626	12.0651	20.2315	27.2968	12.6232	7.64211	19.955	1.18629	4.35374	3.52688	6.95011	3.10989	5.75925	18.0069	12.0076	17.0341	14.6727	12.5116	7.99705	2.44112	1.146	4.4081	0.59789	8.2401	1.10583	0.547784	1.22231	2.5217	1.15294	0.0856173	9.72166	1.36955	10.7382	0.227064	4.99213	2.51095	5.059
MUC1	40.9188	3.76525	4.83198	11.3135	24.5143	1.25023	4.13649	13.9582	19.1293	2.50896	23.799	68.1814	31.4111	16.5045	1.45829	7.88302	76.7087	37.9524	2.07984	69.75	6.22312	138.199	569.162	8.20952	3.58029	11.0243	108.857	574.951	7.97455	16.3756	16.8884	28.0791	1.99635	24.3421	47.9036	367.009	33.2629	18.2183	8.70964	69.3924	117.69	22.5665	26.0659	31.2072	758.854	30.8571	1.38006	214.568	6.79772
RNA5SP375	0	0	0	0	0	0	0	0	0	0	0	0	0	0.200804	0	0	0	0	0	0	0	0	0	0	0	0	0	0	0	0	0	0	0	0	0	0	0	0	0	0	0	0	0	0	0	0	0.159953	0	0
NAPSB	2.99814	3.04751	0.683241	8.89175	2.53278	0.141914	6.47237	5.17532	21.3703	0.322436	6.39196	8.12617	12.786	4.29248	0.222515	10.9601	9.48138	52.1733	2.72678	1.09937	2.03179	3.76838	4.33304	2.11918	0.832998	0.740492	1.28568	24.9845	1.20905	6.22472	0.739294	1.03989	0.74396	0.560038	0.592177	1.79482	0.833754	0.478122	1.32421	2.75542	1.77118	0.371986	3.08229	1.29026	2.47406	1.77303	7.57398	1.47116	1.52218
AC099343.3	0.492321	0.234452	0.495898	0.410277	0.527282	0.277312	0.3176	0.416534	0.556957	0.18752	1.76399	1.05761	0.57569	0.522499	0.221844	0.257416	0.399512	2.28152	0.276797	0.8809	0.787753	0.356132	0.711523	10.0497	0.379133	0.177181	0.735106	0.457797	0.4516	0.347532	0.310675	1.38694	0.63317	0.464126	0.897391	0.288205	1.17681	0.603792	0.198032	0.315241	0.298651	1.22915	1.36676	0.847487	0.431654	0.625487	2.02552	0.209837	0.752079
AC015813.1	0.576252	0.640428	0.675365	0.403547	0.246115	1.09417	1.14127	2.2512	1.31842	0.24568	2.44643	1.05979	1.02724	1.05253	1.20449	0.868091	0.781006	1.6794	0.185135	1.31812	0.238028	0.475317	1.36051	31.2614	1.20824	0.833035	1.63324	0.386347	0.740632	0.717845	0.225256	1.65987	2.38551	1.47622	3.69607	0.622778	5.15167	1.23779	1.50763	1.93112	1.53143	3.18922	1.52888	3.37102	1.38025	1.34494	1.04473	0.283056	6.27154
FOXD1-AS1	0	0	0	0	0	0	0	0	0	0	0	0	0	0	0	0	0	0	0	0	0	0	0	0	0	0	0	0	0	0	0	0	0	0	0	0	0	0	0	0	0	0	0	0	0	0	0	0	0
RNU6-742P	0	0	0	0	0	0	0.226245	0	0.198376	0	0	0	0	0	0	0.235764	0	0	0	0	0	0	0	6.39739	0	0	0	0	0	0	0	0	0	0	0	0	0	0.407478	0	0	0	0	0	0	0	0	0	0	0
AC117489.1	0.297453	0.16427	1.40724	0.403418	0.0511085	1.82473	2.84448	0.635782	0.455272	1.08365	0.253183	0.211719	1.24928	0.0148558	1.81657	0.619494	0.047921	0.035383	1.63302	0.0302976	0.047035	0.0233669	0.0404604	0	0.0808472	0.0125942	0.0829882	0.263578	0.0557527	0.0247028	0	0.00687799	0.0108015	0.0833441	0	0.0330925	0.0613421	0	0.0351907	0.14789	0.0353806	0	0.523286	0.018072	0.192461	0.00579914	0.0414176	0.0319614	0.0280656
AL513185.1	0	0	0	0	0	0	0	0	0	0	0	0	0	0	0	0	0	0	0	0	0	0	0.290538	0	0	0	0	0	0	0	0	0	0	0	0	0	0	0	0	0	0	0	0	0	0	0	0	0	0
TSSK2	0	0	0	0	0	0	0	0	0	0	0	0	0	0	0	0	0	0	0	0	0	0	0	0	0	0	0	0	0	0	0	0	0	0	0	0	0	0	0	0	0	0	0	0	0	0	0	0	0
OR52E7P	0	0	0	0	0	0	0	0	0	0	0	0	0	0	0	0	0	0	0	0	0	0	0	0.157217	0	0	0	0	0	0	0	0	0	0.0359215	0	0	0	0	0.0121338	0	0	0	0	0	0	0.0199955	0	0	0
PPP6R2	9.59191	11.7352	7.80788	9.07648	10.543	8.86579	9.142	13.0372	14.8889	8.36909	15.9361	16.9628	11.5828	11.2933	9.40023	8.29572	13.4849	21.5088	9.17052	10.8528	11.202	8.79387	9.73958	11.8739	16.1397	9.04005	9.78807	12.3559	9.26061	7.33182	11.2871	14.1884	15.9255	9.84014	12.1994	11.0629	20.4049	9.3982	7.56628	11.5142	20.4275	14.1927	9.93544	18.689	10.9057	18.7395	7.81444	6.87389	17.6967
AC083864.2	0	0	0	0	0	0	0	0	0	0	0	0	0	0	0	0	0	0.177117	0.065658	0.0404429	0	0	0	0	0	0	0	0	0	0	0	0	0	0	0	0	0	0	0	0	0	0	0	0	0	0	0	0	0
AL132801.2	0	0.0456786	0	0.0466285	0	0	0	0	0.0210996	0	0	0	0.0461845	0.0237531	0	0	0	0	0	0.0387544	0.0429741	0	0	0.145808	0	0	0	0	0	0	0.0151323	0.0219945	0	0	0	0	0	0	0	0	0	0	0.0211819	0	0.0535179	0	0	0	0.0128212
AC024681.1	0	0	0	0	0	0	0	0	0	0	0	0	0	0	0	0	0	0	0	0	0	0	0	0	0	0	0	0	0	0	0	0	0	0	0	0	0	0	0	0	0	0	0	0	0	0	0	0	0
ASCL5	0	0.0567037	0	0	0.0324612	0.0134139	0.0119488	0.0742303	0	0.0190482	0.137835	0.0438494	0.0229327	0	0	0.0622575	0.0422732	0.210687	0	0.0962165	0.0533464	0.0185516	0.0642454	0.941204	0.154049	0.00999888	0.351396	0.0310018	0.0321918	0	0.052597	0.0982914	0.343024	0.181966	0.0479771	0.232704	0.274498	0.064561	0.0614656	0.032022	0.179774	0.179391	0.262944	0.0143479	0.0664351	0.128915	0.0469752	0.01015	0.0445642
RPL22P10	0	0	0	0.0419198	0	0	0	0	0	0	0.124778	0	0.062281	0	0	0	0	0.0762917	0	0	0	0	0	0	0	0	0	0	0.0437135	0	0	0	0.0931591	0	0	0	0	0	0	0	0	0.0779508	0.114257	0	0	0.100031	0	0	0.0345795
SNIP1	2.54497	5.0625	3.15324	4.32808	3.12148	3.61391	3.38261	3.31056	3.96906	2.38434	3.9896	3.89246	3.91616	5.26505	3.31892	5.04741	5.00066	2.87013	3.42499	3.6291	2.41897	3.5102	2.72945	3.51103	3.26348	4.54224	2.8098	4.14405	3.69601	4.08075	2.30153	2.5938	2.75826	9.82542	2.82378	4.9004	4.99143	2.86327	2.77926	3.035	4.09358	2.29012	3.44833	3.30652	4.0203	3.47698	2.79207	5.35556	4.4753
AP001002.3	0	0	0	0	0	0	0	0	0	0	0	0	0	0	0	0	0	0	0	0	0	0	0	0	0	0	0	0	0	0	0	0	0	0	0	0	0	0	0	0	0	0	0	0	0	0	0	0	0
AL357874.1	0	0.0800569	0	0.0272406	0.0859317	0	0.0421746	0.0524009	0.073959	0.0224109	0.081084	0.128976	0.242831	0.16652	0	0.087898	0.0596832	0.0495763	0.0551344	0	0.112975	0.0654802	0.226762	0.170364	0.120829	0.0705845	0.103358	0.0820684	0.0284061	0.0692238	0.0265211	0.0770957	0.121074	0	0.112894	0.0264954	0	0.0379792	0.0197227	0.0753502	0.0396583	0.0759817	0.148495	0.101285	0.187592	0.0650029	0.0663218	0.0358258	0.067412
AC096992.2	0.401107	0.409317	0.326325	0.185702	0.410064	0.677801	0.488764	1.04488	0.478977	0.252083	0.552758	0.633056	0.896676	0.156088	0.542226	0.734032	0.528927	1.06459	0.469821	1.12284	1.01405	0.524503	0.579697	4.90686	1.34882	0.926274	0.66937	0.484873	0.435707	0.589882	0.55143	0.985443	0.44364	0.95529	0.84657	0.812798	0.905511	0.686107	0.174788	0.51367	0.59478	0.284886	0.657998	1.07023	0.959127	0.598227	0.373001	0.354131	0.781242
PCA3	0	0	0.0200164	0	0	0.00692927	0.0185172	0	0	0.0262394	0	0	0.0118464	0	0.0465634	0	0	0	0.0484148	0	0	0	0	5.01161	0	0	0	0.012011	0	0	0	0	0	0.205088	0	0.0310216	0	0	0.0028865	0	0	0.00741348	0	0	0	0	0.0339726	0	0
AC005050.1	0	0	0.0475784	0	0	0	0.132045	0.0273437	0	0.0701666	0	0.0269209	0	0	0	0	0.0311438	0	0.0575403	0.0354427	0.0393017	0.0683375	0.0591642	0	0	0.0368323	0.053934	0.0570997	0.0296457	0	0.0276783	0.0804599	0	0	0	0.0276516	0	0	0.0411667	0.0393191	0	0	0	0	0.342612	0	0	0.0373891	0
RPL13AP20	2.3107	6.14966	1.67579	2.74723	5.75051	1.29412	2.30554	2.93867	7.3891	1.94331	7.48955	4.25474	6.75181	9.14233	1.59931	2.98247	3.68458	14.205	1.09128	1.47241	6.7084	6.48028	8.65604	0.883149	4.64082	4.65695	2.43544	2.34634	2.22221	2.8708	2.64967	6.50351	13.9222	2.2013	6.54395	1.52333	4.21246	10.4526	3.71785	2.05957	4.70977	13.6307	4.86363	4.05722	7.77969	15.4087	3.28179	2.90395	5.35835
MPP1	0.917977	1.97998	6.44989	1.66039	1.14262	8.14391	6.17318	2.50837	7.73365	4.88236	2.34177	1.73968	5.86797	1.71379	6.0637	3.86629	1.51102	4.02909	5.70071	2.45655	1.4862	4.59372	2.08051	0.978612	0.93186	1.16381	1.83611	5.20892	4.44493	2.84238	4.42925	0.779101	0.302664	1.62729	0.378287	3.62453	0.754694	0.416125	0.47415	3.32238	0.894355	0.150874	3.57388	1.37371	3.32752	0.387223	8.4942	4.6189	0.595189
OR4F17	0	0	0	0	0	0	0	0	0	0	0	0	0	0	0	0	0	0.0482728	0	0	0	0	0	0	0	0	0	0	0	0	0	0	0	0	0	0	0	0	0	0	0	0	0	0	0	0	0	0	0
PCSK7	1.51934	2.95562	11.8151	1.21496	0.771841	5.60152	2.72441	3.41941	1.87204	7.51137	1.39504	1.71148	4.21535	2.34317	10.1411	1.96584	1.2511	1.28868	6.899	1.92636	0.519488	0.85441	0.872488	2.71404	0.766546	1.06816	0.85787	1.69606	2.09672	0.429359	0.604746	1.23217	0.331857	1.93398	0.649377	1.72793	1.55162	0.349927	0.989807	1.23433	1.07782	0.411306	2.84432	1.15347	1.05612	0.709328	1.12399	1.43191	0.939183
CNOT8	8.08523	8.96837	10.4273	8.57797	12.6471	12.9867	14.5742	15.2304	15.6415	8.98507	15.8634	14.4335	13.1523	9.22383	9.23176	15.7651	16.2443	11.8172	9.20425	20.1284	7.60683	18.329	10.3997	20.7521	21.5039	8.29382	10.0841	10.3284	12.2392	15.0849	16.1256	12.4651	15.7252	23.665	7.66731	15.4986	17.602	8.14868	17.8426	19.0723	16.7051	12.6253	14.1897	19.86	13.583	23.2367	11.4255	19.2872	17.3616
LINGO2	0.00808745	0.336722	0.323342	0.0314519	0.274027	0.0234281	0.180866	0.375977	0.0792935	0.0517512	0.0869323	0.174444	0.0867817	0.302129	0.034985	0.391449	0.0246108	0.00817724	0.109128	0	0.00621148	0.410418	0.0187013	0.379353	0	0	0	1.59732	0.00937076	0.0570897	0.0306212	0.0254327	0.00998516	0.00963068	0.0093105	0.139847	0.0154653	0.0187932	0	0	0.130827	0.00835507	0.0122466	0.0250593	0.371303	0.219796	0	0.0118184	0
LINC00235	0.212363	0.499707	0.243911	0.0971617	0.102167	0.313622	0.494264	0.527335	0.235533	0.142742	0.402829	0.302307	0.350576	0.201517	0.256681	0.156757	0.319317	0.138937	0.154513	0.614308	0.230263	0.166825	0.505509	2.19189	0.261663	0.377641	0.223827	0.139391	0.188164	0.070545	0.108109	0.32409	0.169655	0.156194	0.27324	0.114755	0.0875888	0.164492	0.145719	0.0671898	0.191972	0.109695	0.141871	0.258045	0.274811	0.198731	0.126727	0.346841	0.24617
BBOX1-AS1	8.43043	5.88418	0.0398905	6.11381	7.41877	0.0414277	0.922569	4.01194	2.29735	0.0392191	4.09728	11.5337	1.6467	1.56633	0.0927955	2.42269	4.59561	3.145	0.0241213	8.43924	8.81443	3.38042	5.87809	4.21117	9.4096	4.01449	6.39849	1.49604	2.32398	4.84566	10.4311	3.06937	4.18463	2.40121	1.21008	1.77354	6.41292	1.96068	3.39971	5.95031	1.47479	7.19135	3.0047	4.20966	5.70398	9.21416	4.67154	1.30092	8.63154
MIR2276	0.316228	0	0	0	0	0	0	0.337956	0	0	0	0.166365	0	0	0	0	0	0	0	0	0	0	0	1.64812	0	0	0	0	0	0	0.171046	0	0	0	0	0.341761	0	0	0	0	0	0	0	0	0	0	0	0	0
PPIAP31	0.341143	0.835503	0.10573	0.442233	0.863599	0.109804	0.195622	0.0911458	0.34305	0.623703	0.517136	0.239297	0.610102	0.193096	0	0.254815	1.14194	0.689862	0	0.905757	0.742366	1.51861	0.131476	0.691435	1.50622	0.982193	0.119853	0.91994	0.329397	0.642173	0.645828	1.0728	1.01788	0.135413	0.261823	0.245792	0.507388	0.528487	0.526019	0.21844	0.0919752	0.704864	0.387436	0.293624	0.217531	2.9774	0.961331	1.45402	0.83382
TRBV7-1	0	0	0	0.0411476	0	0	0	0	0.111717	0	0	0	0.122267	0	0	0	0.180306	0.149773	0	0	0	0	0	0	0	0	0	0.206611	0.0858165	0.313693	0	0	0	0	0	0	0	0	0.0595834	0	0	0.0765149	0	0	0	0	0.0500904	0	0
GNG13	0.028602	0.0233499	0	0.047671	0.0167089	0	0.0246018	0.076418	0.0431428	0	0.047299	0.0451417	0	0.0485683	0	0	0.0696304	0.115678	0	0	0.0219674	0.0763936	0	2.08695	0.140968	0	0.211022	0.127662	0	0	0	0.224863	0.10594	0.306537	0.0987822	1.37555	0	2.96871	0.540732	0	0	0.0295484	0.108277	0	0	0	0.0386877	0	0.0393237
KRTAP5-6	0	0	0.0466455	0	0.087923	0	0	0	0.0378364	0	0	0	0.0414096	0.0425947	0	0	0	0	0	0.0694954	0	0	0.0580041	0	0.154537	0.14444	0	0.0279901	0	0	0	0	0	0.0298705	0	0.162656	0.0319782	0	0	0	0	0.0259141	0.037984	0	0	0	0	0	0.0689741
NR2C1	1.4139	2.82585	2.24447	1.19983	1.24401	2.47665	2.40636	3.12805	2.44481	1.83432	2.83716	2.49458	3.26277	2.712	2.55467	2.37623	2.30609	2.24464	2.33149	4.42477	1.94342	2.95608	3.10003	8.20772	3.81092	2.25879	3.38936	1.42618	3.3814	1.97181	2.32228	5.06987	2.78083	2.81043	4.84842	3.80384	5.82514	4.48423	1.91079	2.90151	5.49136	3.50921	3.28659	5.10674	1.88836	3.86318	2.05533	1.37639	6.50538
CRYZP1	0.0594389	0.194098	0.110531	0.0330224	0.0520853	0.0860927	0.0766891	0.524064	0	0.149422	0.098294	0.125081	0.0490619	0.227097	0.0321404	0.159831	0.0904387	0.120198	0.0668367	0.123507	0	0.0793783	0.103084	12.2881	0.109857	0.235306	0.0939715	0.0829062	0.051653	0	0.0321501	0.163554	0.0183465	0.159257	0.0342139	0.112417	0.227326	0.0460403	0.227134	0.114179	0.504795	0.0153515	0	0.153478	0	0.0590998	0.0200996	0.0868595	0.749101
FAM41AY1	0	0	0	0	0	0	0	0	0	0	0	0	0	0	0	0	0	0	0	0	0	0	0	0	0	0	0	0	0	0	0	0	0	0	0	0	0	0	0	0	0	0	0	0	0	0	0	0	0
MICOS10-NBL1	0	0.00921634	0.0209933	0	0	0	0.0388419	0	0	0.00515999	0.00933458	0.00593923	0.0279552	0	0.012209	0	0	0.0114147	0	0	0	0.0150765	0	0.0196127	0	0.00812585	0	0	0.00654036	0	0.00610633	0	0.0209076	0	0	0	0	0.017489	0.00454106	0	0	0	0.00854753	0.0116602	0.010798	0	0.00763512	0.00824869	0.00517375
RN7SL229P	0	0	0	0	0	0	0	0.0502979	0	0	0	0	0	0	0	0	0	0	0	0	0	0	0	0	0	0	0	0	0	0	0	0	0	0	0	0	0	0	0	0	0	0	0	0	0	0	0	0	0
GDAP1L1	0.0166289	0.0135754	0.0154612	0	0.0777151	0.00802853	0.0500613	0.0177714	0.00627068	0.0342023	0.0343739	0.0437415	0.0137257	0.0141185	0.0269751	0.014905	0.00506029	0.00840673	0.00934923	0.00575878	0.0063858	0.00555179	0	0.606665	1.24984	0.0119691	0.0350531	0.0231941	0.00481688	0	0.00899444	0.00653663	0.0051327	0.00495048	0	0.0179715	0.0582976	0.0128804	0.00334442	0.0766636	0.0134499	0	0.0440659	0	0.0397629	0.0275566	0.0506083	0	0.00762077
NKX2-1	0.0533542	0.014519	0	0	0	0	0	0	0	0	0.00735264	0.0046782	0	0	0.00961672	0	0.248954	0	0	0.178613	0	0	0	0.60249	0.284875	0	0.00937241	0	0	0.037663	0	2.05535	0	0	0	0.182596	0	0.220412	0.0107307	0.0204981	0.0359619	0.803829	0	0	0	0	0	0	0.0081505
TUBB8P5	0	0	0	0	0	0	0	0	0	0	0	0	0	0	0	0	0.0126788	0	0	0	0	0.0139103	0	0	0.0256684	0	0	0	0	0	0	0.0163779	0.0257205	0	0	0	0	0	0	0	0	0	0	0	0	0.0138089	0	0	0
TEX22	0.0694432	0.0647905	0.0368955	0.0716494	0.0637496	0.028738	0.0597312	0.10072	0.0897832	0.0181373	0.262487	0.104381	0.196524	0.0926513	0.0107286	0.0533522	0.13283	0.300918	0.0111551	0.103067	0.0380965	0.0529935	0.1147	0.517036	0.867868	0.0285622	0.031368	0.0498138	0.120694	0.0840348	0.0375614	0.226178	0.128607	0.147668	0.593877	0.176904	0.208676	0.107579	0.115723	0.0990947	0.22467	0.16398	0.2028	0.143448	0.123353	0.249884	0.0805119	0.101479	0.104567
AC136628.4	0	0	0	0	0	0	0	0	0	0	0	0	0	0	0	0	0	0	0	0.0364364	0	0	0	0.0913913	0	0	0	0	0	0	0	0	0.0324751	0.0313222	0	0	0	0	0	0	0	0	0	0	0	0	0	0	0
DBF4P1	0.0446263	0.0850076	0.0691547	0	0.0260702	0.0143639	0	0.0476926	0.0673137	0.0203973	0.0368992	0.0234775	0	0.0252596	0	0.12	0.063374	0	0.0167268	0.0618186	0.0114249	0.0695295	0	0.180899	0.0824795	0.0963634	0.0627139	0.0248981	0.103415	0	0.0724143	0.0233895	0	0.0885697	0	0.13665	0	0.046089	0.0957366	0.01143	0.108285	0.00768384	0.0112627	0.0307281	0.0426842	0.0295811	0.0804835	0.0434757	0.0204516
AC092807.3	0.11582	0.66187	0.107688	0.32173	0.541287	0.335513	0.398489	0.247557	0	0.423502	0.191532	0.30466	0.1912	0.295008	0.25051	0.207627	0.563921	0.468425	0.651176	0.56154	0.177909	0.23201	0.937375	0.201211	0.35677	0.583556	0.488291	0.387714	0.201298	0.817581	0.187939	0.546333	0	0.206881	0.400007	0.0625858	0.0738262	0.358849	0.139764	0	0	0.179479	0.701531	0.119625	0.443119	0	0.391653	0.169251	0.212315
RPS5P3	0	0.0745985	0	0	0.0533818	0	0	0.0732422	0	0.0208829	0.113333	0.0240365	0	0	0	0	0	0	0	0.0632905	0.0350908	0.0305078	0	0.476244	0	0.0328859	0	0.0509819	0.0264694	0	0	0.107759	0.0282048	0	0	0	0	0	0	0	0	0	0	0	0	0.0605709	0	0	0.0628157
SERTAD4-AS1	0.588676	3.18099	5.18671	0.6541	2.16165	4.81816	1.80838	1.54285	1.03594	3.44659	0.996671	1.10606	2.42952	1.42803	5.85092	2.86439	2.32028	2.60759	2.11191	1.4756	1.46403	1.57231	4.82919	0.194798	1.12255	4.86266	4.81592	0.766354	2.03002	0.831099	0.940071	1.14599	1.41901	1.4187	1.06496	0.515024	3.35924	0.933669	2.15367	1.2062	1.02029	0.246158	1.99507	1.18707	3.86096	1.93248	2.65419	0.573498	6.06368
MPDU1	19.2512	13.4221	5.29736	14.4842	24.5098	3.20162	8.27574	16.5269	18.7644	5.3805	22.2297	25.4843	8.98116	18.2436	3.44674	18.1847	10.9136	29.4357	4.39303	22.953	14.6475	37.7401	33.1247	6.47459	27.753	15.0283	18.7554	18.7043	16.1463	33.0213	19.7136	24.8881	25.2706	13.6661	17.0337	29.5602	27.0981	14.2281	23.1517	10.2302	31.0587	40.343	16.8785	26.3433	32.5247	31.4963	30.6346	23.5124	9.80024
AP005901.1	0	0	0	0	0	0	0	0	0	0	0	0	0	0	0	0	0	0	0.0106556	0	0	0	0	0	0	0.00682079	0	0	0	0	0	0	0.00584989	0	0	0	0	0	0	0	0	0	0	0	0	0	0	0	0
ANKRD20A17P	0.0211611	0.0345509	0.0196753	0	0	0.0204335	0.0182017	0.0113076	0.0159596	0	0	0	0	0	0	0	0.231822	0	0.0237949	0	0.081263	0.0141299	0	1.21317	0	0	0	0	0.0122595	0	0.0228919	0	0	0.377986	0.121807	0	0	0.0491731	0	0.0162598	0	0.0109307	0.0160218	0	0	0	0.0143115	0	0
AL627309.7	9.90997	0.242708	0.184283	3.3034	0.57893	0.191384	0.17048	2.59477	2.61591	0.181181	0.491643	6.36053	1.06338	1.34623	0	0.177653	1.99035	0.3006	0.111434	5.55976	0.30445	0.992578	1.71868	2.41028	0.0610529	0.28532	4.59578	0.497612	0.976011	6.57577	5.94987	0.389551	5.62825	0.708058	0	0.321303	22.5511	0.230283	1.75394	0.456877	0.0801545	0	14.5561	0	2.55925	7.88275	3.21707	4.05487	7.31198
VN1R64P	0	0	0	0	0	0	0	0	0	0	0	0	0	0	0	0	0	0	0	0	0	0	0	0	0	0	0	0	0	0	0	0	0	0	0	0	0	0	0	0	0	0	0	0	0	0	0	0	0
HSP90AA4P	0	0.0721877	0.0117451	0.028072	0.0221386	0.0121977	0.0217309	0.0472502	0	0.0577373	0.135783	0.0398738	0.0208535	0.0214503	0	0.0226452	0.130698	0.0127723	0.0284086	0.0174986	0	0.0927832	0.0146052	0.0438908	0.0778233	0.00909234	0	0.0281911	0.0146366	0.0356683	0.00683262	0.0297933	0.0311924	0	0.0290849	0	0.0241559	0	0.0203247	0.00970625	0.0102172	0.0195752	0.0669493	0.013047	0	0.0921069	0.0427162	0.0276894	0.046313
LRRC77P	0	0.0574767	0.00818266	0.00488934	0.00514121	0.016996	0.0227094	0.0235132	0.0132747	0.00804495	0.00727677	0	0.123491	0.0448323	0.019035	0.0236648	0.0267809	0.0444915	0.0296878	0.00609552	0.0202776	0	0.0203504	0.198758	0	0.0063345	0.0463785	0.00982015	0	0	0	0	0	0	0	0.0428002	0.0112194	0.00681679	0.00353998	0.0135244	0	0	0.0466426	0	0	0	0.0119039	0	0.0040332
STK25	9.15878	10.2036	8.67441	7.99536	9.50639	8.18451	9.73244	10.7379	11.005	6.47434	15.5386	13.1861	10.528	9.79582	8.48815	9.19059	8.8017	15.6317	7.03548	9.3766	15.3426	19.561	8.9975	7.68487	11.8291	8.35525	20.0691	7.7187	11.2076	12.9252	22.6178	15.2645	17.7705	8.19971	7.86944	19.0967	17.443	6.69755	11.5463	6.04226	7.18575	15.5653	7.95997	18.4746	15.4901	18.614	13.5755	21.6703	14.9203
AC106882.1	0.0474809	0.00969056	0	0.0329736	0.00693446	0	0.0102101	0.0190288	0.080572	0.0054255	0.0196298	0.0124897	0.0685852	0	0	0.0319191	0.223957	0.204034	0	0.00822162	0	0	0.0548972	9.89848	0.0146259	0.0170879	0.0250221	0.139077	0.0343845	0.0670341	0.00642053	0.0373285	0.0146556	0	0.0546614	0	0.0529643	0.00919447	0.0286483	0.127692	0.0480048	0.0367891	0.0179747	0	0.0908292	0.0393417	0.0401399	0.00867313	0.00543997
HMGB1P4	0	0.0405226	0	0.0275769	0.0579951	0	0	0.0795717	0.0374361	0.113438	0.082085	0.0522275	0	0.0421439	0	0	0.12084	0	0	0.03438	0.0762467	0.0994329	0	0	0.183482	0.0357279	0	0.0553878	0.0287568	0	0.0268485	0.117071	0	0.0591089	0	0.0804675	0	0.0384481	0.0399325	0.0762805	0.0802958	0.0256399	0.112746	0.102535	0	0.197416	0	0.0725361	0.0682442
E2F3P1	0	0.0373599	0	0	0.0133672	0	0.0196815	0.0366806	0	0	0	0.0120378	0.0944341	0.0388547	0	0.0410191	0.0557044	0	0	0.142635	0.0175739	0.0305574	0.0264555	0.278261	0.0281935	0.0329394	0	0.0765972	0.145818	0.0323044	0.0618825	0.035978	0	0.0272478	0.0526838	0.0494581	0.0437555	0	0	0.0351634	0	0	0.0173244	0.0236332	0	0	0.123801	0	0.0314589
PSME2	39.4508	16.7287	9.00763	22.9303	24.0795	6.52481	16.8619	18.4315	51.1931	9.4845	29.9107	76.091	20.1567	20.9804	7.23111	34.6075	22.4993	101.807	8.71136	87.7424	40.8482	84.5152	137.81	7.60306	39.8139	84.6844	50.1765	92.3427	56.4443	193.448	51.4789	89.2348	72.3342	21.0239	32.2016	78.4873	76.8926	59.0221	22.5121	69.1691	89.8353	105.949	65.7176	85.348	37.2529	66.6496	117.719	58.1269	42.767
AC113340.1	0	0	0	0	0.0258516	0	0	0	0	0.0202262	0	0	0	0	0	0	0	0	0.0497597	0	0	0	0	0	0	0	0	0	0	0	0	0	0	0	0	0	0	0	0	0	0	0.0228582	0	0	0	0.0293331	0	0	0
METAP2	12.3645	16.0133	17.0201	16.6562	13.5677	17.7667	18.392	16.3484	16.0508	22.3306	18.1619	17.4209	20.0806	18.1385	15.6759	19.2838	13.2997	18.1285	16.2147	22.5405	12.1051	23.6887	14.4044	12.0848	19.9567	18.485	8.71218	12.4857	20.4295	25.596	26.2464	19.8207	11.4513	16.0634	9.45106	26.4648	14.6003	11.0675	18.0816	16.9402	24.3656	14.4634	19.4158	12.1622	9.50664	16.3254	27.6806	15.2295	18.2257
RNU6-1314P	0	0	0	0	0	0	0	0	0	0	0	0	0	0	0	0	0	0	0	0	0	0	0	0	0	0	0	0	0	0	0	0	0	0	0	0	0	0	0	0	0	0	0	0	0	0	0	0	0
AC003001.1	0	0.0404869	0	0	0.014486	0	0	0	0	0	0	0	0	0	0	0.0222262	0	0	0	0	0	0	0.0573398	0.0430787	0.04583	0	0.0522708	0	0	0	0.0268248	0.0194947	0.0153076	0	0.428201	0	0.015806	0	0	0	0	0.0256173	0	0	0.0237176	0.0164369	0	0	0
SLAMF9	0.0243463	0.0795029	0.0679104	0.757458	0.142228	0	0.0837654	0.0390287	0.110171	0.0890233	0	0.115275	0.100479	0.020671	0	0.130935	0.0592702	0.320016	0.0547529	0.23608	0	1.78824	0.703726	0.0422961	0.0299983	1.26173	0.0513212	0.448253	1.35406	1.44364	1.50124	0.0382811	0	0.07248	0.196197	0.236808	0.0465565	0.0188582	0.176276	0.0187072	0.0787677	0.0251519	0.147467	0.100584	0.652029	0	0.164657	2.73949	0.401673
SLC5A4P1	0	0.037543	0	0	0	0	0	0	0	0	0	0	0	0	0	0	0	0	0	0	0	0	0	0.479356	0	0	0	0	0	0	0	0	0	0	0	0	0	0	0	0	0	0	0	0	0	0	0	0	0
AC090114.2	0.782009	1.38757	1.96984	0.822369	1.18406	1.82616	1.16683	1.7525	1.32401	1.29113	2.13775	1.81775	1.5215	1.50067	1.87696	0.954853	1.46668	2.21474	1.64651	1.2325	0.986722	1.34272	1.64685	2.77257	1.3003	0.947697	1.79143	1.0351	1.33141	0.839302	0.824386	1.57777	1.28324	1.36596	1.20342	1.84768	1.62002	0.241056	1.42835	0.898253	1.36828	0.735753	1.74605	0.725278	1.63334	1.9756	0.412852	1.00284	1.78826
TRAJ19	0	0	0	0	0	0	0	0	0	0	0	0	0	0	0	0.420445	0	0	0	0	0	0	0	0	0	0	0	0.261707	0.543504	0	0	0	0	0	0	0	0	0	0	0	0	0	0	0	0.448658	0	0	0	0
MIR34C	0	0	0	0	0	0	0	0	0	0	0	0.274194	0	0	0	0	0	0	0	0	0	0	0	0	0	0.187572	0	0	0.301947	0	0	0	0	0	0	0	0.166109	0	0.209645	0.200236	0	0	0	0	0	0	1.05746	0	0.597137
TOMM40P1	0	0.0656467	0	0	0.0626347	0.0258825	0.0922217	0	0.0202155	0	0.022163	0.0282028	0.0663737	0	0	0.0240254	0.456776	0.16261	0	0.0185652	0.0205866	0.608529	0	0.139698	0.759615	0.0578793	0.113004	0.388822	0	0	0.0289964	0.526821	0.0827342	0.303229	0	0.0289683	0.153769	0.249144	0.0215635	0	0.498637	0.221529	0.162354	0.0553691	0	0	0.0906398	0.078339	0.12284
LINC02029	0	0.0460447	0	0.0626697	0.131796	0.0544621	0.0161711	0.0301384	0.0283584	0.0085931	0.0155452	0.0791262	0	0.143661	0	0	0.0114423	0.171083	0.0211404	0.0911518	0.158835	0.200858	0.173896	0	0	0.0135322	0	0	0.108919	0.530854	0.0305072	0	0.023212	0.011194	0.0216437	0	0.0119838	0	0.0151247	0.0144459	0.0152063	0	0.0142345	0.019418	0.0539469	0.0373864	0.20344	0.0824208	0.017232
ECRG4	7.93731	3.7876	45.1517	2.23629	4.17415	26.4429	38.2381	10.7373	15.6789	31.5501	3.08767	3.92062	32.8647	1.4137	18.4964	11.8961	1.92838	2.38638	35.8825	0.0335901	0.0744949	0.118737	0.224287	0.112336	1.23495	0.151264	0.0170383	3.70689	0.0655577	0.365164	0.00874388	0.0254181	0.17963	0.144377	0.0930515	0.0174708	0.0103043	0.0375648	0.013005	0.310533	0.0130752	0.0751525	3.21899	0.0333932	3.41712	0.0857247	1.60715	0	0.125944
AP000619.3	0	0	0	0	0.0145888	0	0	0	0	0	0.0206487	0	0	0	0	0	0.0303977	0	0	0	0	0	0.0577468	0.173538	0.0461554	0.0718997	0.0263209	0	0.101274	0	0	0	0.0462489	0.014869	0	0.0134945	0.0318363	0	0	0	0.0201986	0	0	0	0	0.0165535	0.0337788	0	0.0457787
ELL2P4	0	0	0	0	0	0	0	0	0	0	0	0	0	0	0	0	0	0	0	0	0	0	0	0	0	0	0	0	0	0	0	0	0	0	0	0	0	0	0	0	0	0	0	0	0	0	0	0	0
AC011467.3	0	0	0	0	0	0	0	0	0	0	0	0	0	0	0	0	0	0	0	0	0.0503868	0	0	0	0	0	0	0	0	0	0	0	0	0	0	0	0	0	0	0	0	0	0	0	0	0	0	0	0
SMG6	1.95202	2.78006	3.20593	1.51116	1.04376	3.67968	4.58749	3.60801	1.72561	3.13247	3.21483	2.34569	2.93632	2.14866	3.18674	2.97586	1.44933	0.474549	3.06756	2.70035	0.61239	1.81447	0.841719	6.87504	2.86684	1.15934	0.674558	2.21834	3.39265	0.952512	1.23758	0.773609	0.594284	1.94502	0.586366	3.35898	1.95478	0.588689	3.32096	1.46916	1.66728	0.48487	2.56015	1.35511	1.12228	1.29216	0.838637	1.65229	1.48609
XKRYP1	0	0	0	0	0	0	0	0	0	0	0	0	0	0	0	0	0	0	0	0	0	0	0	0	0	0	0	0	0	0	0	0	0	0	0	0	0	0	0	0	0	0	0	0	0	0	0	0	0
AL355987.3	0.0765832	0.156302	0.0356029	0.0212736	0.0447391	0.369749	0.164682	0.102307	0.115517	0.157517	0.0633227	0.161159	0.158033	0.0650221	0.248465	0	0.0233049	0	0.129172	0	0	0.102274	0	0.0665229	0.212315	0.110246	0.0403587	0	0.0665515	0.162181	0.0828467	0.0301041	0	0.0455983	0.132247	0.103458	0.0244079	0.02966	0.107818	0	0	0.0593381	0	0	0	0	0	0.0279782	0.35097
NCKAP5-AS1	0.0328981	0	0	0	0	0	0	0.0175793	0	0	0	0.0259611	0	0	0	0	0	0.0166317	0	0	0	0	0	0.342918	0	0	0	0	0	0	0	0	0	0	0	0	0.010485	0	0	0.0126391	0	0.0169934	0	0	0	0	0	0	0
RNA5SP136	0	0	0	0	0	0	0	0	0	0	0	0	0	0	0	0	0	0	0	0	0	0	0	0	0	0	0	0	0	0	0	0	0	0	0	0	0	0	0	0	0	0	0	0	0	0	0	0	0
AL109945.2	0	0	0	0	0	0	0	0	0	0	0	0	0	0	0	0	0	0	0	0	0	0	0	0	0	0	0	0	0	0	0	0	0	0	0	0	0	0	0	0	0	0	0	0	0	0	0	0	0
AC136428.3	0	0	0	0	0	0	0	0	0	0	0	0	0	0	0	0	0	0	0	0	0	0	0	0	0	0	0	0	0	0	0	0	0	0	0	0	0	0	0	0	0	0	0	0	0	0	0	0	0.00648149
IGF1	0.233173	0.150581	1.6438	0.247486	0.187044	1.2938	0.688498	0.384949	1.04465	0.5806	0.0489191	0.342378	0.643465	0.138876	0.376369	0.938944	0.345251	0.862114	1.21705	0.0457989	0.0400939	0.0209145	0.398354	0.272072	0.034305	0.0475945	0.0403488	0.248536	0.0383081	0.113008	0.0131769	0.0164163	0.00859363	0.182348	0.08013	0.176776	0.0399302	0.150959	0.0181985	0.398442	0.022519	0.00898839	0.534899	0.00718902	0.20971	0.00461378	0.0305981	0.0508569	0.510376
SPATA20P1	0	0.314744	0	0.107097	0.675682	0	0.0552699	1.03007	0.290771	0.0587391	0.796956	0.540876	0.159115	0.109112	0	0.287976	1.0559	0.584729	0	0.71209	0.246757	1.33009	0.222879	0.446524	1.02926	0.647508	0.474077	1.11136	1.30292	0.0907179	0.139024	0.707239	2.14202	0.0765177	0	0.138889	0.778209	0.199088	0.23262	1.53057	0.259862	1.12851	2.04333	0.199101	1.72088	1.83151	0.999521	1.22069	0.559509
GNG10	3.00131	6.22564	5.89705	2.77905	7.13462	4.04641	5.43913	6.79834	9.46711	6.65194	7.02347	6.20661	5.62463	7.1799	4.42979	6.83541	5.58332	4.71417	5.9219	5.66108	6.45144	5.26854	2.79353	3.83678	5.89597	10.0813	3.14343	6.17144	7.67686	4.82356	5.58486	5.25337	2.62186	10.6434	1.67327	9.5167	3.35694	2.10544	5.04921	4.13365	3.40466	1.40406	6.38841	2.49551	7.99821	7.03191	7.21288	10.7027	5.27691
HSP90AA6P	0	0.215487	0.0613555	0.109984	0.0578251	0.03186	0.0567601	0.123416	0.0497685	0.120646	0.409222	0.156223	0.136171	0.140068	0.0356822	0.118296	0.301215	0.233526	0.222606	0.15997	0	0.220314	0.0381481	0.114641	0.203271	0	0	0.128859	0.15292	0.23291	0.107079	0.0518792	0.0814733	0	0	0.124805	0.0841256	0.025557	0.066359	0.0507046	0.213495	0.0340863	0.124906	0.0340783	0.0631172	0.349934	0.111573	0.0723235	0.226814
AC015849.3	1.38415	0.988735	0.589856	0.288371	0.101075	0.501207	0.49607	2.61951	0.695943	0.421766	1.47829	0.728188	0.761665	2.49729	0.187112	0.8788	0.59671	1.16626	0.194552	1.43804	0.08859	0.654668	0.266724	16.2313	1.74101	0.539653	2.12752	0.675719	1.3699	0	1.65333	1.5416	0.462837	2.57542	0.597551	2.0257	2.24247	0.670085	1.27592	1.63964	1.6793	0.47665	5.28358	2.91879	0.661955	0.267604	0.390048	1.01134	13.0832
ZNF491	0.102107	0.484988	0.716344	0.0825124	0.401279	0.609501	0.83036	0.575373	0.28003	0.386086	0.544937	0.468807	0.842806	0.118217	0.602314	0.465929	0.412409	0.29095	0.427946	0.218594	1.16207	0.037189	0.182449	2.51567	1.10942	0.207121	0.547878	0.212335	0.198974	0.0262101	0.115479	0.503538	0.143257	0.469781	0.427448	0.341084	0.544347	0.18694	0.444321	0.299562	0.225236	0.234945	0.815252	0.766987	0.177569	0.246119	0.163223	0.183123	0.659372
MTRNR2L2	0.323498	0.264096	0	0.35945	0.188984	0	0.278255	0	0	0.295721	0.267484	0.680758	0.534041	0.274662	0.34985	0	0.196886	0	0	0	0.248459	0	0	1.12401	0	0.232848	0	0.180488	0	0	0	0.254327	0.59911	0.192614	0.74484	0.174809	0.412409	0.250576	0.130125	0	0	0	0	0	0	0.85774	0.218786	0.236368	0.148255
MRPS21P7	0	0	0	0	0	0	0	0	0	0.0540499	0	0	0	0	0	0	0	0.119566	0	0	0	0	0	0.205438	0	0	0	0	0	0	0	0	0.146001	0	0	0	0	0	0	0	0	0	0	0	0	0	0	0	0
HSPE1P22	0	0	0	0	0	0	0	0	0	0	0	0	0	0	0	0	0	0	0	0	0	0	0	0.74762	0	0	0	0	0	0	0.0465538	0	0	0	0	0	0.0548617	0	0	0	0	0	0	0	0	0	0.058209	0	0
NRGN	1.82755	5.54662	2.91868	5.39917	3.45412	1.827	4.45697	2.68842	7.84836	2.958	2.82667	5.4068	3.37193	2.37313	1.30211	5.319	3.54621	16.4132	2.39348	8.71175	12.996	2.79954	10.217	2.2785	17.2198	8.63546	5.98259	3.21486	2.03036	4.94783	1.30251	2.72144	3.94204	6.34963	5.44547	10.2357	2.74099	15.6881	1.91996	2.41201	3.77369	7.08566	5.19295	3.97503	17.3774	3.34921	10.5714	4.38301	4.84789
SPANXA2	0	0	0	0	0	0	0	0	0	0	0	0	0	0	0	0	0	0	0	0	0	0	0	0	0	0	0	0	0	0	0.0220305	0	0	0	0	0	0	0	0	0	0	0	0	0	0	0	0	0	0
TBC1D3P3	0	0	0	0	0	0	0	0	0	0	0	0	0	0	0	0	0	0	0	0	0	0	0	0	0	0	0	0	0	0	0	0	0	0	0	0	0	0	0	0	0	0	0	0	0	0	0	0	0
GANAB	44.4308	73.1842	56.3497	47.9378	56.6217	40.9676	65.8057	75.65	55.1325	39.6689	69.1328	60.9284	47.6862	64.2002	39.3918	103.441	53.2852	52.5265	42.8845	123.022	69.3112	146.828	77.865	40.199	88.5715	115.397	67.6063	83.132	106.964	67.2016	126.766	80.0726	42.2241	121.979	35.2623	112.294	84.6849	47.9758	83.1825	92.344	98.6359	57.3126	68.9162	73.6174	57.7749	66.4551	79.4468	116.818	81.5866
USP32P3	0	0.0473007	0.0134679	0.0321896	0.0169239	0	0.0373776	0.0774012	0.0436979	0.0331031	0.0598845	0.167649	0.0239123	0.122983	0.0313298	0.0908837	0.00881579	0.0292916	0	0.110359	0.0222501	0.0290162	0.100485	0.150986	0.0267715	0.0521301	0.213737	0.129305	0.419586	0.1227	0.0313393	0.170817	0.0178839	0.25011	0.0500266	0.250472	0.110796	0.0224396	0.302977	0.845877	0.0351475	0.0374108	0.109671	0.239373	0.0969822	0.0192031	0.176335	0.0105836	0.212425
AC254629.1	0	0.00899269	0	0	0	0	0.00947483	0.0706336	0.0249232	0	0.0182161	0.0115902	0.0181846	0.0467625	0	0	0.0134083	0.0668261	0	0.00762954	0.033841	0	0.0636797	0.0574102	0.0407179	0	0.0464402	0.00614576	0.0255266	0	0.00595816	0.0433004	0.163202	0	0.0760874	0.732144	0.337029	0.0426616	0.00886172	0	0.0356382	0.0227598	0	0.170658	0.063216	0.0365085	0.0297994	0	0.0050482
AL022237.1	0	0	0	0	0	0	0	0	0	0.107798	0.260012	0	0	0.0667475	0	0	0.0478466	0	0	0	0	0	0	0.136576	0	0.0565859	0	0	0	0	0	0.123612	0.0485312	0	0	0	0.0501111	0	0	0	0	0	0.178567	0	0	0.104223	0	0	0.0360284
C21orf91	2.84829	2.59428	2.19922	2.29965	2.38647	3.17314	2.59748	3.62771	3.36011	2.26123	3.43748	2.49347	2.63792	1.78978	2.1772	4.75808	4.57142	2.6015	2.69014	3.72674	2.56895	2.84228	1.87883	9.0731	3.76536	5.96523	2.9402	4.25111	2.2176	3.4222	2.51724	1.93762	1.54933	4.83774	1.17962	9.03232	3.25995	1.56289	3.06671	4.32857	3.83718	1.41298	3.4484	2.55955	2.88408	2.11543	4.77462	1.53694	5.71574
RNA5SP94	0	0	0	0	0	0	0	0	0	0	0	0	0	0	0	0	0	0	0	0	0	0	0	0	0	0	0	0	0	0	0	0	0	0	0	0	0	0	0	0	0	0	0	0	0	0	0	0	0
NDUFA2	35.3696	21.5866	19.1865	23.6853	43.6343	17.0584	23.5412	23.2762	38.658	17.7743	35.2038	31.414	25.2291	17.8575	15.1366	29.3464	31.6796	73.762	15.6534	39.3668	39.8907	40.9451	55.6772	13.1765	95.8424	25.5808	41.8043	31.9325	24.2166	40.4821	38.8455	48.5801	86.7074	46.1166	73.5109	31.3263	63.6814	57.0787	28.9108	37.0163	39.4084	95.2872	46.3557	41.7278	44.7392	62.161	48.008	29.6575	36.6575
DGKE	0.718217	1.37022	0.986122	0.441924	0.900807	1.43924	1.64517	1.67131	1.40563	1.46958	1.47294	0.712358	1.58937	1.1868	1.05512	1.43058	1.31292	1.30142	1.62969	0.927157	0.850165	1.6639	0.708369	7.81737	1.04989	1.17288	1.38646	0.532846	0.621901	0.476101	0.413542	1.26489	1.18392	1.709	0.693472	1.4147	0.789265	1.41173	1.43413	0.899992	0.795372	0.85634	1.66644	1.00237	1.37638	0.819062	0.792155	0.191853	1.03346
RN7SL481P	0.376513	0.153688	0.0875189	0.0522946	0	0.0908916	0.0809639	0.452681	0.0709908	0	0	0.2476	0	0.0799185	0.101796	0.168741	0.114576	0	0	0.195587	0	0.0628522	0.217661	27.6359	0.405931	0.474261	0.0992096	0	0.436258	0	0.203653	1.03602	0	0.504403	0.325089	1.01728	0.539993	0.07291	0.15145	0.216978	0.6852	0	0.712676	0.38888	0	0	0	0.206328	0.819615
AC007834.1	0.270619	0.0315609	0	0.0859126	0.0677539	0	0	0.0413161	0.0291569	0	0.127863	0.0610157	0.0319104	0	0	0	0	0	0	0.133884	0.0296922	0	0	0.537301	0.0714521	0	0	0	0	0	0	0.060787	0.0238656	0.184147	0.0445062	0	0	0	0	0.0297054	0.0938072	0.0199695	0.0292706	0	0	0.0256261	0.0261461	0	0
H2AC19	0	0	0	0	0	0	0	0	0	0	0	0	0	0	0	0.0447282	0.0303707	0	0	0	0.0383261	0	0	0	0.030743	0	0	0	0.0578196	0	0	0	0.0616106	0	0.0574478	0.0269652	0	0	0	0	0	0	0	0.0515404	0	0.0992332	0	0.036461	0
IGHVII-40-1	0	0	0	0	0	0	0	0	0	0	0	0	0	0	0	0	0	0	0	0	0.372689	0	0	0	0	0	0	0	0	0	0	0	0	0	0	0	0	0	0	0	0	0	0	0	0	0	0	0	0
AL391807.1	0.114563	0.459838	0.532594	0.0265198	0.0669265	0.838897	0.591245	0.341797	0.576018	0.501813	0.24471	0.0602706	1.43419	0.291805	0.38201	0.213931	0.133639	0.0772233	0.236173	0	0.0146648	0	0	0	0.0176449	0.00687169	0	0.0159794	0.0331855	0	0.0258193	0.0300224	0.0235742	0	0.0989162	0	0	0.00739487	0	0.00733566	0.0694962	0.655879	0.122881	0.207071	0.0182629	0.101253	0.0258268	0.00697557	0
AC026671.1	0	0	0	0	0	0	0	0	0	0	0	0	0	0	0	0	0	0	0	0	0	0	0	6.11179	0	0	0	0	0	0	0.146376	0	0	0	0	0	0	0	0	0	0	0	0	0	0	0	0	0	0
METTL23	6.30821	9.45943	5.46879	5.19569	11.528	4.99799	6.81725	8.35241	9.78137	4.06617	11.5383	9.86326	7.82856	5.83033	4.80248	8.19803	14.5875	8.72734	5.34066	10.0319	17.3808	19.5881	15.9301	12.5174	15.1739	7.96974	9.71741	9.30332	13.0765	11.9785	10.5305	12.1615	8.49646	10.2698	11.0541	10.6713	10.4133	9.98886	12.1134	11.1404	11.1679	8.32469	11.2668	8.99098	15.4147	11.2578	13.3559	11.9043	16.6247
ZNF252P	1.36907	0.750975	3.40975	1.31098	1.59779	2.60833	2.25993	3.20903	1.33882	2.2935	2.51078	2.35984	2.55976	0.9273	3.42366	2.65559	3.61194	1.65179	2.71222	3.00244	2.63701	3.40604	2.44728	11.7639	3.79647	2.01957	2.48386	2.09926	3.80001	1.0381	2.16332	2.43324	1.19842	4.26994	3.16993	4.41056	2.38857	1.60617	2.71265	3.78234	3.58329	1.19506	2.0312	2.08134	4.38457	2.05361	1.98084	2.64131	2.71978
AC011840.5	0	0	0	0	0	0	0	0	0	0	0.0381494	0	0.0380833	0	0.0498966	0	0	0	0	0.063913	0	0	0	0.400773	0.0284246	0	0	0	0	0	0.0249559	0	0	0.0274711	0	0	0.0294095	0	0	0	0.0373178	0	0	0.0476538	0	0	0	0	0.0634336
AC010476.1	0	0	0	0	0	0	0.0284468	0	0	0	0	0	0	0	0	0	0	0	0	0	0	0	0.0382377	0	0	0	0	0	0	0	0	0	0	0	0	0	0.0210808	0	0	0	0	0	0.02504	0	0	0.0219223	0	0	0
ABHD15	2.19388	6.89546	3.29287	2.45946	7.79511	2.72371	3.73367	8.67928	6.68934	1.08154	7.74192	5.4164	4.06151	5.35523	2.27091	6.04683	18.2736	5.40299	1.98235	5.23154	10.0136	9.28654	13.5524	9.24256	7.73788	5.14339	9.9925	8.82606	6.82709	4.87831	11.2224	10.0037	7.57944	10.1188	3.69828	9.83123	8.22573	7.7684	2.23139	8.24804	6.46413	4.28607	8.33495	7.64755	9.7126	7.73345	2.9304	7.5512	6.56758
AP001042.2	0	0	0	0.032107	0	0	0	0	0	0	0	0.0912104	0.0477018	0.049067	0	0	0	0	0	0.0400277	0	0.0385889	0	0.401596	0.0356038	0	0	0	0.0334808	0	0	0	0	0	0	0	0	0	0	0	0	0	0	0	0.0552762	0	0	0.295581	0.0264849
AL132642.2	0	0	0	0	0	0	0	0.00752706	0.0106237	0	0	0	0	0	0	0	0	0.0142426	0	0.00975649	0.0108188	0	0	0	0.00867819	0	0	0	0	0	0	0	0	0	0	0	0	0	0	0	0	0	0.0106652	0	0	0	0	0.0102923	0.0129111
GLDC	0.0362685	0.912934	0.00562031	0.0402992	0.617973	0.00583689	0.155981	2.62925	0.378389	0.03868	20.2223	0.0508814	0.164651	0.297669	0.0130743	1.15406	0.110368	0.605073	0.00679707	1.2644	4.39654	0.258321	0.1258	30.3594	3.10583	0.0739651	3.44037	2.48892	2.10118	0.785131	33.8138	0.166329	3.05242	2.82889	0.0347944	0.156787	0.0269713	0.173239	3.37	0.352994	0.0684481	0.0281015	4.70482	21.5706	0.0578168	0.757292	8.31118	0.764083	0.407223
ST13P19	0	0.163533	0.0232813	0.0278222	0.102394	0.0483569	0.0215375	0.0401398	0	0.103002	0.207038	0.013173	0.144676	0.0212594	0.0270791	0	0.152394	0	0.140779	0.0693718	0.0384625	0	0	0.0870006	0.370228	0.0180229	0	0	0.0580254	0.0353509	0.040631	0.0787419	0.108202	0.0298174	0.0864783	0.0541223	0.0319213	0.0581853	0.0402877	0.0192398	0.141768	0.038802	0.0189582	0	0	0.248966	0.0677379	0.0182954	0.0573762
FGF19	0	0.0187792	0	0.0127798	0.0268763	0	0	0.0245837	0.0086744	0.021028	0.0475503	0	0	0.0292958	0	0	0.00700004	0	0	0	0	0	0	0	0.0637725	0	0.0121225	0	0	0	0.0248845	0	0	0.0547851	0.0662046	22.6603	0	0.0178178	0.161925	0.00883756	0	0	0.0261246	0	0	0	0.0388932	0.00840376	0.0421681
PAGR1	2.99302	3.3479	1.79887	2.06705	4.30843	1.469	2.57443	4.41806	4.41486	1.09592	4.23857	3.95826	3.27579	4.74543	2.0029	2.89025	4.90121	6.72129	1.32018	2.9893	5.24523	7.02246	5.69742	2.55675	5.58272	4.54668	4.96718	3.86564	2.97937	3.08164	10.1249	4.92711	5.40008	8.08332	4.07386	4.85202	3.5732	3.3174	4.68266	4.29461	4.6143	4.58685	5.75919	3.39876	5.75717	7.05896	3.42216	5.13496	9.70772
AC010547.5	0	0	0	0	0	0	0	0	0	0	0	0	0	0	0	0	0	0	0	0	0	0	0	0	0	0	0	0	0	0	0	0	0	0	0	0	0	0	0	0	0	0	0	0	0	0	0	0	0
RBM17P3	0	0	0	0	0	0	0	0	0	0	0	0	0	0	0	0.0211634	0	0	0	0	0	0	0	0.0410187	0	0	0	0	0	0	0	0	0	0.0140582	0	0	0	0	0	0.0181422	0	0	0	0	0	0	0	0	0
SLC15A5	0	0.00786053	0	0	0	0.018595	0.00828197	0.00514508	0	0	0	0	0.00794759	0.0163501	0	0	0	0	0	0	0.00739512	0	0.17812	4.39932	0.0177958	0.0207914	0.0101484	0	0.00557822	0	0	0	0	0.0114659	0.35471	0	0	0	0.00774605	0.0073984	0.280362	0	0.0364506	0.00994485	0	0	0	0	0
LINC02156	0.11654	0.14271	0.108357	0	0.0340406	0	0.150361	0.249094	0	0	0.0481803	0.153276	0.0961938	0.395787	0	0	0.035464	0.294584	0	0.443951	0.939824	0.116726	0	7.38983	0.358986	0.29359	0.0614155	0.162551	0.16879	0.0822659	0.189107	0.320674	0	0.104083	0	0.0629745	0.77999	0.135404	0.0703159	0	0.188521	0.030099	0.352944	0.361103	0.055734	0.270374	0.197043	0.170302	0.747719
AL357033.1	0.0582397	0.0950909	0	0.388273	0.0255172	0	0.0250473	0.0311207	0.032943	0	0.0601943	0.0842583	0.036054	0.0370858	0	0.0522022	0.0531684	0	0.0491161	0.070592	0	0.320829	0.0336682	0.0252945	0	0	0	0.138097	0.059046	0.0205558	0.0708783	0	0.044941	0	0	0.031471	0.00928079	0.0225557	0	0	0.0235529	0	0.0220476	0.0751909	0	0	0.0492353	0.0212768	0.0800713
Z82202.1	0	0	0	0	0	0	0	0	0	0	0	0	0	0	0	0	0	0	0	0	0	0	0	0	0	0	0	0	0	0	0	0	0	0	0	0	0	0	0	0	0	0	0	0	0	0	0	0	0
LINC00574	0.0242833	0.168506	0.0564455	0.0337276	0.00709301	0.117242	0.125323	0.0843433	0.0824142	0.0332973	0.0903537	0.0319381	0.140307	0.0412349	0.0393921	0.10883	0.0295584	0.0859351	0.0136528	0.042048	0	0.0162147	0	0.0210933	0.0149603	0	0.0255942	0.0338706	0.0703414	0.0685668	0.019702	0.0095455	0.00749533	0.00722924	0	0.0393659	0.023218	0	0.00488389	0	0.0294614	0.00627171	0.0459642	0.0250809	0.0116132	0	0.0164231	0.0266143	0.00556435
PKP1	111.118	7.08415	0.240152	159.742	6.72912	0.201276	0.693779	11.2811	0.656165	0.0807746	26.6769	29.0671	0.516157	10.6147	0.0735073	8.62688	2.42692	1.65857	0.0356674	62.8932	6.35497	21.2164	1.928	0.582544	6.8982	48.2487	0.219696	4.55575	54.0687	135.293	362.658	0.477371	3.78758	54.4756	0.161716	13.4111	1.90056	5.4158	3.69099	16.3053	5.45365	9.02558	18.012	15.2154	0.316394	6.09446	20.4747	127.536	11.4943
TMA16	3.3488	3.39445	3.24774	3.68536	4.7551	3.66687	3.74183	3.47187	5.14191	3.56658	4.53101	4.16419	3.24028	3.44864	2.69453	5.2062	4.71501	6.11582	3.31516	5.22156	4.39334	8.25429	5.27055	9.25555	4.0127	5.56468	3.40292	4.0407	5.36542	5.22554	16.2544	7.58334	4.28296	3.47741	5.07267	4.33782	7.53236	4.33147	8.70413	5.4664	4.34153	6.19916	4.04586	4.55105	4.49041	5.97964	6.33395	4.58929	4.27369
EFCAB12	0.00361334	0.0147492	0.0100789	0.00802983	0.0253305	0.0104673	0.024864	0.0289621	0.035427	0.00825771	0.0209138	0.0190095	0.0238601	0.0214751	0.0195384	0.0259101	0.0285888	0.146138	0.00406306	0.00500538	0.0388526	0.0482548	0.09191	1.73883	0.280488	0.0442138	0.0495093	0.0463674	0.0188402	0.0102027	0.0175899	0.0369295	0.022306	0.0236656	0.0332783	0.189397	0.00690966	0.0139941	0.00872065	0.0194349	0.0087677	0.0130652	0.0410367	0.0186602	0.279943	0.0359273	0.0122187	0.0184809	0.0662378
EPPIN	0	0	0	0	0	0	0	0.00482176	0	0	0	0.00712079	0.00372408	0	0.00487928	0	0.00549185	0.00912369	0.00507329	0.00937486	0	0.0090379	0	0	0.00277958	0	0	0	0	0.00636974	0	0	0	0	0.0207762	0	0.00287589	0.0104842	0.0127037	0	0.00364923	0	0	0	0.0129462	0	0	0.00659314	0.00413535
AL136172.1	0	0	0	0	0.0707673	0	0.017366	0	0	0.00922803	0	0	0	0	0	0.0180966	0.0122877	0.0408275	0	0.321628	0.0775321	0.0539249	0.0933725	0.105225	0.0497533	0.0726605	0.255354	0.0563215	0.0584832	0.0855117	0.0436817	0.0952359	0.0124635	0.0360632	0	0.0436395	0.0128693	0.031277	0	0.0310266	0.0163299	0.0104289	0.0764311	0	0.154488	0	0.109236	0.0442554	0
IGLV3-22	0.137625	0	0	0	0	0	0	0	0	0	0	0	0	0	0	0	0.125641	2.0873	0	0	0	0	0.0795607	0	0	0	0	0.0383922	0	0	0	0	0	0	0	0	0.0877251	0	0.083038	0.158622	0	0	0.156301	0	0.131636	0	0.0930775	0.0502787	0
AC007637.1	0.340206	0.58072	1.32279	0.034365	0.126474	1.61268	0.931085	0.97506	0.0699766	1.34293	0.664889	0.227792	0.867964	0.341366	1.2041	0.471268	0.131762	0.125085	1.28675	1.04965	0	0.123909	0.25031	0.967141	0.171485	0	0.358572	0.155299	0.268766	0	0.0669147	0.145889	0.133648	0.184147	0	0.467949	0.236568	0.0239561	0.111964	0.261407	0.0250152	0.0639025	0.327831	0	0.266237	0.45102	0.209169	0.0903912	0.425214
LINC00265	1.45465	1.66698	0.470439	0.808158	0.52782	0.584536	1.11132	2.35121	0.851776	0.516207	1.73319	1.27863	1.09628	1.66464	0.840313	1.00421	1.5287	0.264927	0.843247	3.05387	0.49963	2.72089	0.689458	1.97775	2.43247	0.767388	1.44747	1.65846	1.13063	0.344408	0.430058	2.35116	0.758552	1.2642	0.717701	1.76251	2.68953	1.60964	0.803181	2.57562	0.913478	0.891404	1.9633	1.74506	0.795054	1.24572	1.161	0.547933	1.37056
DNM1P24	0	0	0	0	0	0	0	0	0	0	0	0	0	0	0	0	0	0	0	0	0	0	0	0	0	0	0	0	0	0	0	0	0	0	0	0	0	0	0	0	0	0	0	0	0	0	0	0	0
AL356010.1	0	0	0	0	0	0	0	0	0	0	0	0	0	0	0	0	0	0	0	0	0	0	0	0	0	0	0	0	0	0	0	0	0	0	0	0	0	0	0	0	0	0	0	0	0.263917	0	0	0	0
AGAP2	0.476881	0.618121	0.272261	0.594952	0.476533	0.319107	0.55771	0.594588	1.63424	0.246647	0.501532	0.501766	1.11182	0.44751	0.253339	1.5223	1.52247	3.77704	0.404527	0.91267	2.18794	1.06143	3.27434	0.69766	0.177823	4.21233	2.80853	2.39924	1.51709	1.05124	0.364286	4.73246	1.92645	1.18557	0.240789	1.03755	3.01574	2.2325	0.849737	3.01497	2.48007	0.963714	1.5361	1.60293	1.46841	0.64885	3.19974	0.562392	0.260724
AC107072.1	0	0.208876	0	0	0	0	0	0	0	0.584721	0.211555	0	0	0.217233	0.276699	0	0	0	0.287701	0	0	0	0.295821	0.888988	0.157628	0	0	0	0	0	0	0.20115	0	0.15234	0.29455	0	0	0	0	0	0	0	0	0	0	0	0	0	0
FAM210A	2.49517	1.58542	3.684	4.53951	2.11798	2.94931	3.32016	2.89793	3.98134	2.91024	2.67461	2.10979	3.34492	3.29771	2.80246	4.25206	2.50295	2.00614	3.12348	3.48559	2.70603	7.23851	2.30097	5.29576	4.79685	5.51343	3.35863	2.68696	13.2991	3.96411	7.47658	5.28937	2.04882	3.28632	1.93808	8.59348	4.15823	2.37514	4.48868	3.22466	3.08316	2.2827	2.14865	2.07413	9.53483	3.28799	8.80354	5.94383	3.25967
MKNK1	5.03947	4.57818	2.45144	2.72614	3.13144	2.37753	2.90978	4.96457	5.13691	1.98617	4.4812	5.0309	3.55515	5.68816	1.88958	2.87591	3.58713	3.1313	2.28628	4.66442	2.88748	4.96251	4.43548	5.51955	4.18543	6.54172	3.39276	3.71644	7.87374	4.30333	2.42966	10.4792	3.50713	6.78601	3.11961	5.78747	4.37713	3.38212	2.03972	4.32778	4.45123	3.88036	4.09809	6.18838	4.40653	4.49173	3.52619	4.76259	5.53806
SELENOH	17.5215	21.1023	8.73028	16.7961	36.7707	7.78158	11.1116	17.8316	28.3354	9.45955	31.3882	28.3668	13.3842	18.8573	7.68516	20.3784	27.3248	113.975	7.92209	27.4854	65.1573	31.1855	88.3741	10.8395	43.5244	52.2131	36.1369	20.1577	25.9397	29.2708	36.2977	60.8118	51.3989	39.0836	14.0145	34.3821	38.7904	32.894	18.6192	32.8839	25.934	45.3227	30.7478	27.6437	47.7894	53.4342	35.1454	19.9663	28.3312
FXYD6P1	0	0	0	0	0	0.0953564	0	0	0	0.0451364	0	0	0	0	0	0	0	0	0	0	0	0	0	0	0	0	0	0	0	0	0	0	0	0	0	0.0533626	0	0	0	0	0	0	0	0	0	0	0	0	0
FNDC3CP	0.0243674	0	0	0	0	0	0	0.0260417	0	0	0	0	0	0	0	0	0	0	0	0	0	0.0162708	0.0281734	0.0423328	0.0150121	0.0175392	0	0	0	0	0	0	0	0	0	0.0131674	0	0	0.0098016	0	0	0	0.0184494	0	0	0	0	0	0
TRIM60P13	0	0	0	0	0	0	0	0	0	0	0	0	0	0.0186248	0	0	0	0	0	0	0	0.0146476	0	0	0	0	0	0	0	0	0	0	0	0	0	0	0	0	0	0	0	0	0	0	0	0	0	0.0160281	0
RNU6-579P	0	0	0	0	0	0	0	0	0	0	0	0	0	0	0	0	0	0	0	0	0	0	0	0	0	0	0	0	0	0	0	0	0	0	0	0	0	0	0	0	0	0	0.208912	0	0	0	0	0	0
SUGT1P3	0.169162	0.414299	0.294908	0.19971	0.0741169	0.306273	0.27282	0.542355	0.366795	0.405922	0.332195	0.200238	0.453795	0.251344	0.365883	0.208485	0.463296	0.17104	0.380432	0.512601	0.990663	0.169432	0.391168	3.63677	0.651354	0.136979	0.378875	0.283139	0.232755	0.208972	0.194435	0.365727	0.326337	0.553963	0.365145	0.639871	0.229133	0.163787	0.127583	0.406189	0.153926	0.316752	0.976596	0.327597	0.2427	0.294345	0.17161	0.262651	0.271336
RFXANK	12.8747	13.2001	6.74329	8.68325	19.4107	6.88372	9.78773	10.9593	16.3161	4.85671	16.1587	14.3155	11.7964	8.20069	6.6273	11.0058	19.3874	48.6028	5.8161	14.9141	27.4798	20.0467	25.494	4.08267	21.4885	26.263	30.7658	17.5594	12.6572	23.6851	22.7282	28.6239	51.2063	9.40636	28.9055	27.6035	26.2395	35.7354	17.0152	20.4073	18.3894	41.8652	19.4531	21.0322	25.1019	34.3676	31.0573	19.7917	21.1534
AL731897.1	0	0	0	0	0	0	0	0	0	0	0	0	0	0	0	0	0	0	0	0	0	0	0	1.95577	0	0	0	0	0	0	0	0	0	0	0	0	0	0	0	0	0	0	0	0	0	0	0	0	0
AL033519.4	0.283808	0	0	0.0525583	0.0276329	0.0456749	0	0.0252757	0	0.0648598	0.0391111	0	0	0.0401607	0	0	0	0	0	0	0.0363293	0.0631691	0.109379	0	0.116565	0.0340466	0	0	0	0	0	0.0371874	0.0292003	0	0	0.0255603	0	0.0366388	0.0380533	0	0	0.317633	0	0	0	0.0627087	0.063981	0.0691227	0.108388
XIAP	5.75984	8.00416	5.10895	6.52818	6.52563	4.83608	6.48324	9.87162	6.19971	3.9796	8.47042	7.97007	5.70667	9.69063	5.21391	8.42754	7.94106	4.13057	4.98991	16.6812	5.595	7.79199	4.60071	30.7235	6.65127	6.61715	4.37478	4.33752	7.7018	4.5436	5.09235	9.79449	6.10647	9.31729	4.73174	9.19916	12.4714	4.40833	7.72201	14.5784	14.4251	2.89307	7.20846	9.47917	3.76724	7.74346	3.81742	6.49161	10.0456
NT5C3B	12.5567	10.5371	13.0266	9.06092	10.4492	14.0562	12.4588	8.96284	9.64123	9.45706	11.7549	8.58017	13.7768	7.24746	11.9741	14.3968	10.9551	18.0539	10.6766	7.59745	20.8954	1.24597	15.8768	5.39092	25.2019	1.50634	13.1476	7.54062	12.5364	20.9006	23.554	20.0516	15.5031	7.5623	15.4644	17.5091	17.5126	10.4129	17.2011	6.59063	9.27232	16.8649	12.5668	14.0765	14.8501	12.7994	10.5979	17.099	16.1581
OR7A10	0	0	0	0	0	0	0	0	0	0	0	0	0	0	0	0	0	0	0	0	0	0	0	0	0	0	0	0	0	0	0	0	0	0	0	0	0	0	0	0	0	0	0	0	0	0	0	0	0
SMIM28	0	0	0	0	0	0	0	0	0	0	0	0	0	0	0	0	0	0	0	0	0	0	0.0380588	0.171559	0.0202796	0	0	0	0	0	0.0356096	0.0258789	0	0	0.189477	0	0	0.0254972	0	0	0	0	0.0498456	0	0	0	0	0	0
DUXAP4	0	0	0	0	0	0	0.0394914	0.0490671	0	0	0	0	0	0	0	0.0411529	0	0	0.0516267	0	0	0	0	0.159525	0	0	0	0	0	0	0.0248337	0	0.0283429	0	0	0	0	0	0	0	0	0	0.0347618	0	0	0	0	0	0
OR6K5P	0	0	0	0	0	0	0	0	0	0	0	0	0	0	0	0	0	0	0	0	0	0	0	0	0	0	0	0	0	0	0	0	0	0	0	0	0	0	0	0	0	0	0	0	0	0	0	0	0
SEC1P	0.0747951	0.244243	0.109282	0.0771713	0.0686627	0.123811	0.220576	0.13703	0.298167	0.0830242	0.291551	0.112426	0.246948	0.0544319	0.173331	0.114928	0.117055	0.0432146	0.0961189	0.133213	0.016413	0.0856165	0.0370619	0.33413	0.210649	0.161508	0.0900947	0.0774987	0	0.0301704	0.0288973	0.0168007	0.0197884	0.273564	0	0.040417	0.088541	0.0413821	0.0386817	0.131362	0.0691386	0.0772701	0.202249	0.0882879	0.03066	0.106241	0.0650377	0.0312285	0.0979359
NCAPG2	1.95738	1.41054	6.45965	2.23533	1.25406	0.688359	1.04274	1.53231	1.50054	0.977492	1.12559	1.26919	1.20343	1.06347	0.862409	4.35367	2.55171	2.13792	1.01898	8.63649	3.14588	9.78367	2.95228	9.9426	8.92757	7.72276	2.89505	6.00638	8.29723	5.93629	4.81876	5.4303	1.11883	4.08143	2.77269	10.6467	2.26173	2.11512	3.67426	2.17555	2.31613	1.52701	2.87861	1.70968	4.27214	1.25209	2.72114	14.393	3.8964
MRTO4	13.2743	10.4134	6.50958	17.2041	17.4787	6.33671	9.77078	11.0102	16.6831	10.1015	18.95	13.5473	8.56955	14.6744	7.61463	15.4114	10.3309	36.4533	6.8296	14.9966	27.131	52.4228	19.9024	5.52704	24.8842	42.0158	14.096	17.2104	16.5305	30.1176	37.9013	27.7012	30.3279	12.5176	20.3221	18.3287	22.9683	29.2548	16.7406	12.6979	25.8776	31.2805	20.267	15.6263	30.4967	22.2125	28.0929	17.5472	18.7302
AL024509.2	0	0	0.0282288	0	0	0	0	0.0162234	0	0.0277538	0.0251037	0.0159725	0.0250602	0	0	0	0	0	0	0.0630857	0	0	0.0351028	0.105489	0.0374089	0.021853	0.0959989	0	0	0.0428635	0	0	0	0.018077	0	0.016406	0	0	0	0	0	0	0.0229871	0	0.145197	0.020125	0	0	0.0139139
RGS20	0.379137	0.0431886	0.0245941	0.230231	0.195733	0.0255419	0.0303361	0.0235574	0.0465488	0.0120901	0.0218713	0.0695794	0	0.0299444	0.0381415	0.316124	0.0912264	0.944994	0.00991452	0.46413	0.35214	1.35412	0.387385	0.842478	1.35257	4.30287	0.195156	0.349271	3.73915	4.6556	1.70735	0.152501	0.0217722	0.188993	0.487226	0.366868	0.0899237	0.0819552	3.84455	0.176148	0.149762	0.0728713	0.253679	0.400698	2.50473	0.0292228	5.40261	3.34358	0.800074
AC023128.2	0	0	0	0	0	0	0	0	0	0	0	0	0	0	0	0	0	0	0	0	0	0	0	1.68601	0	0	0	0	0	0	0	0	0	0	0	0	0	0	0	0	0	0	0	0	0	0	0	0	0
LINC01934	0.0189908	0.0542626	0	0.047478	0.0277355	0.00916889	0.0326696	0.0202956	0.214841	0	0.0549587	0.0299726	0.109727	0.0322478	0	0.136177	0.132918	0.451238	0.0106772	0.0723442	0	0.0634036	0.0658711	0.115472	0.0116998	0.0205038	0.010008	0.206611	0.121023	0.0938398	0.015408	0.0522555	0	0.00565364	0.0218627	0.0769653	0.0302628	0.0147099	0.0802085	0.0948488	0.0153602	0	0.0359464	0.00980729	0.0363286	0.00629414	0.083484	0.0277517	0.00870321
COX20	2.10041	1.09591	3.17956	1.02869	1.34873	2.46958	2.41883	1.62635	1.6583	2.42784	1.74629	1.11414	2.51221	1.20362	3.3353	1.31735	1.00366	0.801517	2.88884	0.525009	1.38211	0.579548	0.608793	3.20668	1.58989	2.05326	1.49416	0.677942	1.27049	0.841416	1.94044	2.54746	0.964438	1.56756	0.979211	1.15063	1.65604	1.116	1.25218	1.35159	1.72695	1.95472	1.34057	1.41041	1.29506	2.12486	0.802229	1.27257	2.0339
RPL31P17	0.148912	0.668623	0.207684	0.248192	0.869926	0.215687	0.256171	0.278501	0.336925	0.782722	0.861893	0.0391706	0.921857	0.126432	0.080521	0.133475	0.815671	0.60226	0	0.25785	0.914961	0.348015	0.344342	0.776101	1.14676	0.160776	0.0784753	0.373867	0.172541	0.840941	0.281909	0.760964	1.19505	0.26599	0.171431	0.0804675	0.379678	0.634394	0.329443	0.114421	0.0602219	0.653818	0.676476	0.230705	0.0712156	4.34316	0.251777	0.489619	0.102366
NGF-AS1	0	0	0.0802089	0.00599084	0	0.1666	0.194779	0.0115242	0.048796	0.0837876	0.0356645	0.017019	0.0445034	0	0.128278	0.0579925	0.00656287	0.152642	0.036376	0	0	0	0.0124676	0.0374669	0	0	0	0.0120325	0	0	0	0	0	0	0	0	0	0	0	0	0	0.0167101	0.0244931	0.0111375	0	0	0.00729286	0	0
AL139294.1	0	0	0	0	0	0	0	0	0.0414575	0	0	0	0	0	0	0	0	0.166739	0	0	0	0	0	0.0954968	0	0	0	0	0	0	0	0	0	0	0	0	0	0	0	0	0	0	0	0	0	0	0	0	0
AC003043.2	0	0	0	0	0	0	0	0	0	0	0	0	0	0	0.0903173	0	0	0	0	0	0	0	0.0965588	0.290174	0.102902	0.060112	0	0	0	0	0	0	0	0	0	0	0	0	0	0	0	0	0	0	0	0	0	0	0.0382735
MS4A8	0	0.0355808	0.0101309	0.169497	0.0127306	0	0.00937213	0.0291116	0.0328707	0	0.0360373	0.298079	0.0809435	0.0185022	0	0.0488322	0.968195	0.0330509	0	0	0	0	0.0377936	0.0567879	0.00671275	0	0.0114842	0	0	0	0.0176807	0.0342648	0.0807163	0.0129751	0.0250875	1.33655	0.0486173	0.0421992	0.0701253	0	0.0176259	0.534686	0.0164994	2.23952	0.0312654	0.418908	0.00736909	0.00796128	212.977
BX284613.1	0	0	0	0	0	0	0	0	0	0	0	0	0	0	0	0	0	0	0	0	0	0	0	0.506523	0	0	0	0	0	0	0	0	0	0	0	0	0	0	0	0	0	0	0	0	0	0	0	0	0
AC104561.3	0	0	0.0731976	0.065606	0.0689858	0	0.0338576	0.0841346	0	0	0.065094	0.0414167	0.0324906	0.0668409	0	0.0352821	0.0239568	0.0795994	0.0442618	0.109054	0.0302321	0	0.0455109	0.136767	0.218254	0.056665	0	0.15373	0.0912175	0.111145	0.021291	0	0	0.0234369	0	0.106352	0.0250906	0.0304896	0.0633334	0.151227	0	0.0406652	0	0	0	0.104368	0.053243	0.0287608	0.162354
AC067931.2	0	0.105951	0.0172386	0.0206009	0.0433244	0	0.0159474	0.0396286	0	0.0593195	0	0.0292618	0	0.0629661	0	0.0166184	0.011284	0.0187462	0	0	0	0	0	3.92959	0	0	0.0195413	0	0.0214824	0	0.0300852	0.0145761	0.0228909	0	0.0213442	0	0	0	0.0223732	0	0	0	0	0.0191494	0	0	0	0.0135468	0.0339872
RNU6-343P	0	0	0	0	0	0.261313	0.931085	0.289213	0	0	0.223761	0.14237	0.446746	0.459531	0	0.485129	0.164703	0	0	0.374874	0	0.1807	0	3.7611	0.166721	0	0.570455	0	0.31356	0.382062	0.439128	0.425509	0.167059	0.161129	0	0.146234	0.344996	0	0.544272	0.415875	0.65665	0.139787	0.819577	0.559015	0.517683	0	0.366045	0.197731	0.124021
RNA5SP536	0	0	0	0	0	0	0	0.122269	0	0.104584	0	0	0	0	0	0	0	0	0	0	0	0	0	0	0	0	0	0	0	0	0	0	0	0.136239	0	0	0	0	0	0	0	0.118194	0	0	0	0	0	0	0
AC011155.1	0	0	0	0	0	0	0	0	0	0	0	0	0	0	0	0	0	0	0	0	0	0	0	0	0	0	0	0	0	0	0	0	0	0	0	0	0	0	0	0	0	0	0	0	0	0	0	0	0
RGS5	17.4948	54.8791	31.1325	32.9685	21.048	31.6509	142.8	78.3041	53.008	103.68	11.5144	13.5193	96.7615	28.3202	239.337	149.596	24.2183	13.7257	145.611	3.60376	9.22504	1.00012	2.65246	186.445	8.51827	2.69074	14.0077	15.417	2.32589	4.57869	1.27212	8.98229	5.80243	12.2001	34.5571	6.42358	17.782	23.7081	14.1755	15.6873	12.2813	1.86705	37.7476	38.176	16.2164	6.30158	15.0857	5.40253	16.6914
AP000781.2	0.0125532	0.0102481	0.0350154	0.0348709	0	0.0484863	0.0647855	0.0134158	0.151481	0.0229507	0	0	0.0103616	0.0426327	0.0271516	0.0900151	0.0229203	0.0507704	0.0282312	0.0347787	0	0.00838217	0.0435419	0.0218084	0	0.0271067	0.0396927	0.0560301	0.0290903	0.0177228	0.0135799	0.0394763	0.0464965	0.0224229	0.0289033	0.0339169	0.024005	0.0291705	0	0.00964564	0.0304601	0.194529	0.0760357	0.0129656	0	0.00832107	0.0509394	0.00917216	0.0230119
RPL11P3	0.16144	0.219659	0.0500347	0.119588	0.282934	0.103926	0.370298	0.661374	0.162342	0.221367	0.444954	0.226485	0.133255	0.0456895	0.232787	0.144704	0.0982548	0.380875	0.181532	0.521814	0.123992	0.179664	0.124437	16.5474	0.298377	0.154935	0.0567183	0.24019	0.0623523	0.151948	0.116429	0.211534	0.166101	0.0961226	0.371708	0.0290791	0.377318	0.0416828	0.259752	0.248094	0.348205	0.083391	0.203719	0.0555809	0.102943	0.535062	0.109184	0.0786386	0.641209
XG	5.73235	1.19271	0.839569	6.07068	0.0889056	1.61649	1.86754	1.11682	1.70636	0.510103	0.318782	1.24366	2.08524	1.0337	1.20694	2.00977	0.506339	0.471886	0.524791	1.82005	0.342863	0.304858	6.44003	0.722663	0.0875077	4.41814	4.48056	0.316992	2.00434	6.7752	2.95791	0.159528	0	2.4828	0.210241	1.0636	6.12436	0.0314349	5.387	4.02263	0.508782	0.487389	0.998619	1.07934	1.01894	0.00672525	5.23548	4.09204	6.32819
PLRG1	10.7471	7.69973	8.86265	8.39561	8.20289	9.09116	10.2414	9.23075	7.80692	8.25489	10.9373	9.21996	10.0487	7.48247	8.59034	10.0977	11.2701	7.80603	8.26123	11.5478	5.47142	12.0633	9.5449	6.77878	6.59014	11.6154	4.84701	8.16377	9.67845	9.42011	7.88441	7.44123	7.2401	4.89213	7.98944	10.2534	9.45844	5.51802	7.29611	11.0205	6.42474	7.47767	6.65563	8.54389	7.6989	10.7006	12.7084	6.23559	11.1764
AC093591.1	0.526609	0.620982	0.326422	0.487612	1.26474	0.226001	0.150987	0.312662	0.441294	0.160464	0.628949	0.461741	0.386375	0.149037	0.189835	0.314678	0.74784	2.48479	0.263178	0.283689	1.12349	0.390703	0.608862	2.54129	0.360479	0.71597	0.308354	0.42439	0.20339	0.660864	0.253191	0.368008	1.04751	0.174193	0.740969	0.221327	0.783233	0.679836	0.235361	0.404635	0.425935	0.785828	0.31011	0.120868	0.167897	2.17199	0.237435	0.555784	0.268153
AC061975.6	0	0	0	0	0.21174	0	0	0.0193678	0.0273358	0	0.0299692	0	0	0	0	0.0487316	0	3.11504	0	0	0	0	0.167626	0.0314838	0	1.474	8.82461	0	0	0	0	0	0	0.0215807	4.52731	0.0195858	0.0924135	0.0561496	0.00728967	0	0.07329	0.0655279	0.0137212	0	0	0	0	0	0.0332213
IRX4-AS1	1.72177	0	0	0	0	0	0	0	0	0	0	0.104516	0	0	0	0.178071	0	0	0	0	0	0	0	1.49559	0	1.62062	0.0697969	0.0369469	0.038365	0	0	0	0	0.197146	0.0762366	0	0	0	0.0266373	0	0	0	0.551527	0	0	12.3787	0	0	0
AL023653.2	0.288167	0.0784175	0.267933	0.266828	0.168344	0.0927528	0	0.102656	0.79689	0.131712	0.317694	0.303205	0.158572	0.32622	0	0.172196	0.0584611	1.65108	0.324032	0.133061	0	0.256557	0.222118	0.6675	0.887664	0.414834	0.708688	0.428735	0.111298	0.813675	0.311736	0.226551	0.47438	0.629117	0.331746	0.311434	0.673507	1.86008	0.386377	0.147614	0.31077	0.297703	0.290908	0.694476	0.367502	0.127344	0.519709	0	0.264126
RNA5SP329	0	0	0	0	0	0	0	0	0	0	0	0	0	0	0	0	0	0	0	0	0	0	0	0	0	0	0	0	0	0	0	0	0	0	0	0	0	0	0	0	0	0	0.179067	0	0	0	0	0	0
SHISA2	0.0885661	1.87988	0.155545	0.120278	0.741597	0.0380092	0.169288	0.767728	0.118748	0.157425	0.065094	0.911168	0.129962	2.38956	0.0638537	1.91406	1.49131	2.64668	0.0774581	0.190845	17.5044	0.821364	0.375465	0.37611	5.98378	0.120413	2.47889	0.510603	1.08321	4.16795	0.569535	4.83533	0.109348	2.5722	13.606	0.138258	0.250906	0.937556	2.44625	1.49715	1.21779	0.543898	4.49277	0.101639	2.03308	0.150029	1.07817	0.244467	1.51531
RPS26P6	0.161749	0.198072	0	0.35945	0.094492	0.0780936	0.417383	0.129647	0.426965	0.332686	0.066871	0.17019	0.13351	0	0.174925	0.289962	0.147665	0.899496	0	0.336094	0.559033	0.0540023	0.0935066	0	0.498248	0.465695	0.170481	0.22561	0.0937076	0	0.174978	0.890146	1.24814	0.0963068	0.465525	0.131106	0.46396	0.814371	0.26025	0.186427	0.327067	0.835507	0.183698	0.167062	0.30942	4.66396	0.656357	0	0.4077
AL162384.1	0	0	0	0	0	0	0	0	0.0850751	0.0257793	0	0	0.0465547	0	0	0.0505546	0	0.0570276	0	0.23439	0	0	0	0	0.0347476	0	0.0594462	0	0	0	0	0	0	0	0	0.0304777	0	0	0	0	0	0	0.0427034	0	0	0	0.22887	0.0412104	0
PGPEP1	1.16769	6.78291	5.79388	1.0126	6.55696	7.69762	4.79979	9.73339	4.37227	3.91219	11.6046	3.50473	7.92071	3.12041	6.37071	5.08895	8.43015	5.53242	6.22422	2.95253	4.46404	1.61688	4.60411	8.64104	4.41546	1.7079	3.56201	4.14068	1.23589	0.866549	0.461551	6.03476	7.67051	4.56817	8.14322	5.08226	10.3655	4.49047	6.00517	3.6263	3.2935	6.65608	4.74352	6.54821	6.56521	7.43504	1.85534	1.05555	7.81608
AC093700.3	0	0	0	0	0	0	0	0	0	0	0	0	0	0	0	0	0	0	0	0	0	0	0	2.5074	0	0	0	0	0	0	0	0	0	0	0	0	0	0	0	0	0	0	0	0	0	0	0	0	0
AC245517.5	0.17373	0	0	0.0965191	0	0	0.4483	0	1.44129	0	0	0	0.2868	0	0	0	0	0.878296	0	0	0	0	0	0	0	0.125048	0	0.193857	0	0.490549	0	0	0	0	0	0	0	0	0.0698818	2.66982	0	0	0	0	4.98509	0	0.117496	0	0
COMMD3-BMI1	0	0	0.0137438	0	0	0.0142734	0	0	0	0.00675623	0	0.015553	0	0	0.0159858	0.0264987	0.0449819	0	0	0	0.0113529	0	0	0	0.0182133	0	0.0311593	0.00824707	0.00856362	0	0.00799532	0	0.00912509	0.00880114	0.0170171	0	0	0	0.0118917	0	0.0119558	0	0.0223834	0	0	0	0.00999704	0	0.0135485
PGBD4P6	0	0	0	0	0	0	0	0	0	0	0	0	0	0	0	0	0	0	0	0	0	0	0	0	0	0	0	0	0	0	0	0	0	0	0	0	0	0	0	0	0	0	0	0	0	0	0	0	0
AL355472.3	0.044959	0.11011	0	0.0749334	0.0525291	0	0.116014	0.216217	0	0	0.0371743	0.165568	0	0.152688	0	0.0402983	0.164177	0.0909163	0.0505546	0.280258	0.276242	0.330225	0.103963	1.3278	1.38491	0	0.947721	0.0250838	0.0260465	0.634736	0	0.918991	0.222034	0	0.569339	0.170061	0	0.31342	0.0723377	0.380001	0.218184	0.510914	0.476559	0.464358	0.559031	1.16226	0.0608126	0	0.618123
CHD4	22.9139	40.3823	38.1458	22.3725	38.649	40.3322	47.7135	39.5615	27.9628	33.256	35.4702	38.4307	37.1401	38.6857	42.6826	38.1439	34.5561	33.1932	31.5794	39.3077	23.9875	67.6833	48.3403	41.9861	50.0568	39.0627	23.2539	38.5081	34.3468	32.7488	34.1002	32.1536	35.5945	48.3193	31.4382	44.6198	34.3506	25.9069	41.0165	58.8437	43.079	35.2845	35.9123	33.8527	23.3682	41.4727	30.6195	38.9764	43.1607
SURF1	16.7811	18.3054	17.0442	13.6738	37.8222	19.5529	24.5106	20.3851	25.1316	14.3614	30.7374	20.2465	27.4786	15.6997	20.7752	21.803	22.226	60.5495	16.2998	21.0875	28.3303	18.4833	43.1099	17.2699	24.4578	28.7819	19.0851	21.8907	13.7496	80.4617	23.5651	17.9173	35.4192	22.543	33.0077	21.1242	15.2911	13.7906	12.1501	14.11	10.8713	18.9297	20.1352	11.6044	37.9105	31.3155	26.9356	16.3601	20.1639
AP001816.1	3.42007	10.9356	4.5049	2.3949	10.1563	5.71052	6.61895	5.10186	8.51737	6.79017	5.8325	4.61063	7.64558	8.62057	3.66014	4.08737	10.7978	19.5956	4.68698	5.97142	12.4497	9.56293	15.2816	1.42351	5.926	11.9495	16.4464	5.62505	4.80898	6.1865	3.98883	4.81741	8.18126	3.28784	10.2944	4.4855	5.17755	2.98026	6.2193	6.51503	4.26462	6.20158	7.57953	2.46533	14.1753	7.15534	4.5056	2.57701	3.08576
SNORA84	0	0.345509	0	0	0	0	0	0	0	0.0967208	0	0.222654	0	0.179666	0	0	0	0	0	0	0	0	0	33.0864	0.130369	0.456941	0	0	0	0	0.114459	0	0	0	0	0.228697	0	0	0.0851192	0	0	0	0	0	0	0.280539	0	0	0
SEC22B4P	0.364721	0.248124	0.0565187	0.135085	0.035511	0.469574	0.784283	0.422263	0.045845	0.583458	0.251308	0.191877	0.351222	0.103221	0.0657385	0.326912	0.369959	0.36877	0.205057	0.0421025	0	0.0405892	0.140563	0	0.0374493	0	0.0640684	0.101744	0.140865	0.0858195	0	0.0477894	0.0375252	0.108579	0	0.13139	0.154987	0.0941688	0.0244511	0.0934148	0.049166	0	0.276143	0	0	0.24176	0	0.0444147	0.0278578
KXD1	11.0538	11.3261	13.3768	7.76101	11.5715	11.4403	14.2412	12.7605	16.8488	8.77508	15.7272	12.4696	13.8978	12.558	13.405	13.3373	14.6339	20.263	11.5598	11.2021	19.7235	16.1604	14.9328	7.18195	16.8204	27.48	18.0925	15.3129	12.2051	17.1616	13.3461	24.0421	22.5036	10.4245	18.6429	16.4252	20.0034	20.6019	18.2973	13.537	17.1227	19.0668	20.1948	16.8107	15.7183	19.3863	19.7842	19.0887	21.1854
AC040926.1	0	0	0	0	0	0	0	0	0	0	0	0	0	0	0	0	0.287884	0	0	0	0	0	0	2.05438	0	0	0	0	0	0	0	0	0	0	0	0	0	0	0	0	0	0	0	0	0	0	0	0	0
AC098818.1	0.111684	0.0911759	0.103842	0	0	0	0	0	0	0	0	0	0.0921857	0	0	0	0	0	0	0.15471	0.0857776	0	0	0	0	0	0	0.0623112	0.0647029	0	0	0.175607	0	0	0	0	0	0	0	0	0	0	0	0	0.106823	0	0	0	0.0511832
AL353611.2	0	0	0	0	0.0113508	0	0	0	0	0	0	0	0	0	0	0	0	0.00982285	0	0	0	0	0	0	0	0	0	0	0	0	0	0	0	0	0	0	0	0	0	0	0	0	0	0.0100341	0	0	0	0	0
AC026401.2	0.0559529	0.0456786	0	0.0310857	0	0	0.0962553	0.0896962	0.126598	0	0	0.0294364	0.0461845	0.142519	0	0.100305	0	0	0	0.0775088	0	0	0.0646925	1.8469	0.0344712	0.120821	0.0589735	0.0312176	0.0648315	0	0.0605292	0	0.0345411	0.0333149	0.0644146	0	0	0	0.06752	0.0429931	0	0	0.0847276	0.0577909	0	0	0	0.0408827	0.20514
ZNF682	0.101972	0.689105	0.326575	0.336768	0.810828	0.421215	0.526265	1.29261	0.90579	0.212326	2.83394	1.02227	0.434876	0.654147	0.355343	0.604263	0.76543	0.853475	0.216587	1.11436	3.89853	0.208053	0.707398	13.0011	1.46586	1.83902	4.84841	0.597375	0.833636	0.0879789	0.3769	8.47113	0.951243	1.41669	5.96097	3.01228	1.98248	1.58849	0.4398	1.38424	0.962241	1.38121	9.2562	1.62664	1.17041	1.32183	0.739459	0.707819	3.55686
AL592076.1	0	0	0	0	0	0	0	0	0	0	0	0	0	0	0	0	0	0	0	0	0	0	0	0	0.0572245	0	0	0	0	0	0	0	0	0	0	0	0.0592072	0	0	0	0	0	0	0	0	0	0	0	0
BRD7P1	0	0	0	0	0	0	0	0	0	0	0.012152	0	0	0	0	0.0131732	0	0	0	0	0	0	0	0	0	0.0105785	0	0	0	0	0	0	0	0	0	0	0	0	0	0	0	0	0	0	0	0	0	0	0
AC090152.1	0.193765	0.461372	1.03592	0.188387	0.64144	0.530123	0.999994	0.465926	0.645434	0.354255	0.160214	0.280329	0.95962	0.178223	0.349248	1.04207	0.461886	0.914274	1.07125	0.0559193	0.124016	0.57144	0.112015	0.252467	0.149217	0.0464894	0.323356	1.29727	0.402249	1.11703	0.0873384	0.837836	0.0299039	0.201896	0	0.104705	0.205849	0.875505	0.0129901	0.272955	0.248143	0.0834069	0.525695	0.0500324	0.231665	0.117736	0.218409	0.11798	0.207199
RNA5SP534	0	0	0	0	0	0	0	0	0	0	0	0.352535	0	0	0	0	0	0	0	0	0	0	0	0	0	0	0	0	0.194109	0	0	0	0	0	0	0	0	0	0	0	0	0	0	0	0	0	0	0	0
CEP70	7.13159	3.9039	3.69433	2.92204	5.02548	3.67683	3.20403	5.36915	2.88619	4.47907	6.15473	4.86403	3.61602	4.28716	3.14699	3.78972	6.28971	2.40144	2.90696	7.84149	5.87836	3.90312	3.82827	11.0289	9.35602	3.96905	3.67105	0.937883	2.29083	9.2504	4.18118	5.80695	3.77358	7.40433	3.77518	7.04677	3.88425	2.25892	1.53164	5.17642	3.46608	3.68708	4.67641	3.33436	16.9678	5.7698	2.83793	3.4568	9.43141
AC025165.4	0.194995	0.265316	0.241738	0.108333	0.0759427	0.564871	0.447265	0.798842	0.490214	0.23767	0.322463	0.410341	0.321905	0.220745	0.281173	0.116521	0.197795	2.23448	0.219264	0.99043	0.34945	0	0.450905	6.43644	0.760835	0.140354	1.09612	0.398907	0.376562	0.0917655	0.175786	1.02201	0.361126	0.657911	0.748281	0.0351232	1.03578	0.45312	0.183016	0.199774	0.42058	0.637918	1.47637	0.2014	0.435188	0.430851	0.263755	0.189968	0.625546
NFATC1	0.673502	6.07854	2.07487	3.11067	2.24286	2.44254	3.96707	1.31849	7.35709	4.81615	1.29598	1.0891	2.91282	11.1256	1.79238	2.04752	1.73407	6.97926	4.13912	1.62732	0.326575	0.480804	0.617218	0.549981	2.15495	0.299353	0.650978	3.3611	0.694065	2.73426	1.0358	0.256206	0.990566	1.55414	0.39661	0.877147	0.480742	0.591401	1.53308	1.24726	0.745575	0.0849696	1.97393	0.775766	3.05768	0.162529	2.08018	3.50595	1.00705
AC090159.1	0	0	0.0324667	0	0	0	0	0	0	0.0159601	0	0	0	0	0	0	0.0425039	0	0	0.26604	0	0.0233162	0.0403726	0.727956	0.107562	0.075401	0.110411	0	0.0606891	0	0.0755488	0	0	0.0415816	0.0803984	0.0943446	0	0.0811417	0	0.0268307	0.028243	0	0	0	0.133596	0.0231462	0.0236158	0	0.0320054
NINJ2-AS1	0.916883	1.77692	2.31288	1.47945	2.26829	2.12485	3.47007	2.70959	1.61752	1.3374	3.47418	2.10143	2.10591	0.622775	2.26768	1.91523	3.57624	3.03915	1.75718	4.46748	1.57986	1.42144	6.0195	4.59856	1.41463	2.48487	3.042	2.13962	3.45041	1.94733	0.909935	1.49181	2.24929	1.63301	0.972934	2.00767	2.99335	1.35865	0.609338	1.07209	3.2179	2.11684	2.72248	1.84459	0.732088	3.67303	1.89265	2.10883	0.449426
RNA5SP282	0	0	0	0	0	0	0	0.139251	0	0.35733	0	0	0.4302	0	0	0	0	0	0	0	0	0	0	9.95996	0	0	0	0.145393	0	0	0.140955	0	0	0	0	0	0	0	0	0	0	0	0.394611	0	0	0	0	0.190407	0
OR4A15	0	0	0	0	0	0	0	0	0	0	0	0	0	0	0	0	0	0	0	0	0	0	0	0	0	0	0	0	0	0	0	0	0	0	0	0	0	0	0	0	0	0	0	0	0	0	0	0	0
AC103987.3	0	0	0	0	0	0	0	0	0	0	0	0	0	0	0	0	0	0	0	0	0	0	0	0.351758	0	0	0	0	0	0	0	0	0	0	0	0	0	0	0	0	0	0	0	0	0	0	0	0	0
RNU2-11P	0	0	0	0.0836155	0	0.145329	0.129456	0.804228	0.227019	0	0.995555	0.395895	0	0.127784	0	0.269805	0	0	0	0	0.231187	0.301489	0.348025	18.5642	0.741777	0.974971	1.90355	0.251911	0.348773	0	0.0814069	1.89317	0.18582	1.79223	0.34653	0.162656	1.15122	0.466312	0.242157	0.462578	0.365196	0.466454	3.3046	0.310896	0.431864	0.399055	0.203576	0.329904	0.758715
AL359837.1	0.196128	0	0	0.108962	0.0572878	0	0	0.0524009	0.073959	0.134466	0.243252	0.257953	0.0809435	0.08326	0	0	0.238733	0.39661	0	0.271686	0.150634	0.13096	0.340143	0.170364	0.241659	0.564676	0.103358	0.328274	0.0568123	0	0.0530421	0.308383	0.544835	0.116776	0.225788	0.0529908	0.500063	0.151917	0.078891	0.0753502	0.0793166	0.253272	0.222742	0.40514	0	0.650029	0	0.0716515	0.0449413
FMO5	0.286803	1.57372	0.699449	0.28472	1.61779	0.286021	0.525738	2.59779	0.606363	0.272922	2.6008	0.811314	0.702435	1.19758	0.350843	0.922929	2.79857	0.59899	0.264343	0.687124	0.46583	0.100463	1.63082	4.96622	0.863186	0.135367	0.961369	0.574479	0.228806	0.50448	0.111897	0.853862	0.330881	3.95279	1.82409	4.06251	1.53744	1.23823	0.255315	0.765889	0.597048	0.616874	1.18898	0.189389	0.706041	0.744862	0.143092	0.821048	1.16355
AL161454.1	0.0494628	0	0	0	0	0	0	0	0	0	0	0	0	0	0.053492	0	0	0	0	0	0	0	0	1.11709	0.0304728	0	0	0	0.0573115	0	0	0	0	0	0	0	0	0	0	0	0	0.0255498	0.0374499	0	0	0	0	0	0.0453362
OR56A5	0	0	0	0	0.0173801	0	0	0.0317951	0	0.0135982	0	0	0	0	0.0321743	0	0	0	0	0	0.0685495	0	0	0.982022	0.0733151	0	0.156785	0	0	0	0	0	0	0.0354279	0	0.0160765	0	0	0	0	0	0.0614707	0	0	0	0	0	0	0.0136344
RNU6-1336P	0	0	0	0	0	0	0	0	0	0	0	0	0	0	0	0	0	0	0	0	0	0	0	0.448572	0	0	0	0	0	0	0	0	0	0	0	0	0	0	0	0	0	0	0	0	0	0	0	0	0
AP001180.3	0	0	0	0	0	0	0	0	0	0	0	0	0	0	0	0	0	0	0	0	0	0	0	0	0	0	0	0	0	0	0	0	0	0	0	0	0	0	0	0	0	0	0	0	0	0	0	0	0
SDK2	0.203681	1.10457	0.0856715	0.949724	0.184148	0.0959972	0.275306	1.31642	0.318202	0.172893	0.435068	0.720743	0.440318	0.518799	0.0970248	1.9452	0.444202	0.252524	0.128148	0.125959	0.0186232	0.0550492	0.0336421	0.0463374	0.0657291	0.113445	2.54034	0.132578	0.0828812	1.19131	0.028854	0.0305009	0.0478999	0.515412	0.0781611	0.353774	0.262752	0.0244164	0.12582	1.32656	0.098061	0.0112725	0.123004	0.0626105	0.0881314	0.149478	0.113153	0.134648	4.02602
PPP1R12BP2	0	0	0	0	0	0	0	0	0	0	0	0	0	0	0	0	0	0	0	0	0	0	0	0	0	0	0	0	0	0	0	0	0	0	0	0	0	0	0	0	0	0	0	0	0	0	0	0	0
DPP4	0.151706	0.408244	0.846324	1.07071	0.315112	1.38352	2.04433	0.675542	2.39849	0.911694	0.408836	0.5439	0.816255	0.601088	0.540804	2.78506	0.950666	0.988517	0.764485	2.95768	0.323657	11.6006	0.298833	0.400213	0.107309	0.622817	3.68353	12.7369	5.65097	0.618744	4.69852	0.185528	0.017343	0.314473	0.148775	0.236824	0.11819	0.1001	10.6835	0.898005	0.118159	0.0406328	1.42088	0.986563	1.28981	0.0372446	7.88886	1.18236	7.16622
ITGAD	0.172273	0.0208355	0.0118649	0.0921647	0.00745482	0	0.0658577	0.0102283	0.105867	0.0204142	0.0211028	0.00335672	0.047399	0.0541728	0.0276009	0.0514714	0.0349494	0.0967699	0.0573968	0.092805	0.117611	0.038344	0.154919	0.0110846	0.0196543	0.229627	0.0605244	0.0996754	0.0184823	0.0720643	0.0138047	0.0200648	0.00393883	0.015196	0.0073454	0.0517174	0.0488046	0	0.0025665	0.0343184	0.0206428	0	0.159419	0.00659007	0.0122056	0.0803584	0.021576	0.0326339	0.0789504
SLC16A1P1	0	0	0	0	0	0	0	0	0	0	0	0	0	0	0	0	0	0	0	0	0	0	0	0.161902	0	0	0	0	0	0	0	0.0146533	0	0	0	0	0	0	0	0	0	0	0	0	0	0	0	0	0
THUMPD1	8.78819	7.91898	11.7428	5.89885	7.73324	14.1807	13.1643	14.1737	8.9999	10.1153	15.054	8.9182	12.5552	7.09548	11.0761	11.4392	8.44681	3.68284	10.4848	10.7306	4.61016	7.44036	4.60753	19.1948	5.65596	11.4576	5.91293	8.3847	7.77151	10.5267	6.48745	6.66141	7.19943	9.09611	7.60382	6.72907	10.8618	4.87205	12.6326	10.6769	10.8321	5.47881	7.44476	9.77904	6.10077	9.33158	6.68744	9.21583	13.8734
MRPS21P5	0	0.0994646	0	0	0	0	0	0	0	0	0	0	0	0	0	0	0	0	0	0	0	0	0	0	0	0	0	0	0	0	0	0	0	0	0	0	0	0	0	0	0	0	0	0	0	0	0	0.0890216	0
THSD4-AS1	0	0.00762067	0	0.0051861	0	0	0	0.00498808	0.00704021	0	0	0.0491094	0.0154101	0	0	0.00836707	0	0.0188768	0	0.00646549	0	0.00623311	0.0323784	0.113519	0.0230037	0	0.0295161	0.0052081	0.005408	0	0.0201965	0.0146776	0.00576258	0.011116	0.0214929	0	0.0238007	0.00723054	0.00750969	0	0.00755021	0.00482183	0	0.00964139	0	0	0.0126264	0	0.004278
AC093799.1	0.0973852	0.55652	0.362189	0.0541041	0.19912	0.329128	0.879537	0.31223	1.02826	0.80121	0.201307	0.358635	1.00479	0.620129	1.10584	0.480093	0.177811	0.196933	0.438023	0.134903	0.149591	0.162568	0.394087	3.97584	0.17999	0.52572	0.307927	1.65718	0.0846287	0.0687447	0.052675	0.0382811	0	0.550848	0.224225	0.13156	0.248301	0.339448	0.0391725	0.224486	0.827061	0.0754558	0.221201	0.553212	0.372588	0.225936	0.0329314	0.177889	0.468618
AL133387.2	0	0	0	0	0	0	0.0463759	0	0	0	0	0	0	0	0	0	0	0	0	0	0	0	0	0.0936673	0	0	0	0	0	0	0	0	0	0	0	0	0	0	0	0.0414282	0	0.0278502	0	0	0	0	0	0.0393946	0
MED21	10.6589	10.298	10.2108	7.9199	7.46094	10.4947	10.1518	10.505	7.78208	10.4659	8.48125	8.14265	8.87728	9.45745	9.45962	11.3614	8.98427	8.09394	11.5143	14.5294	4.96818	14.2112	8.20573	16.7885	8.34145	7.87312	6.183	4.99711	14.3074	17.8583	9.30195	5.312	6.63388	6.06571	2.37175	8.09949	8.21312	6.06535	7.05446	13.6501	9.49671	5.3119	7.36958	8.19589	6.29569	8.54673	11.5304	10.7093	8.9375
AP002991.1	0	0	0	0	0	0	0	0	0	0	0	0	0	0	0	0	0	0	0	0	0	0	0	0	0	0	0	0	0	0	0	0	0	0	0	0	0	0	0.00404172	0	0.00812705	0	0	0	0	0	0	0	0
AL049692.4	0	0	0	0	0	0	0	0	0	0	0	0	0	0	0	0	0	0	0	0	0	0	0	0	0	0	0	0	0	0	0	0	0	0	0	0	0	0	0	0	0	0	0	0	0	0	0	0	0
ALG8	5.99128	6.59037	3.26343	5.62319	10.1329	3.34978	5.27273	7.68091	5.64515	2.75708	10.306	7.56213	4.46694	6.35507	3.61041	7.15538	14.973	6.17334	3.33176	8.61602	16.2308	21.736	12.5612	19.2997	15.6041	14.2591	9.66994	9.87322	14.0684	5.57757	11.1657	19.4248	9.30688	14.4537	8.8331	15.4157	13.8867	10.1477	13.7013	8.4608	16.8022	12.4297	8.72013	7.1576	9.82936	11.9196	9.5227	11.0692	11.6712
AC093024.1	0	0	0	0	0	0	0	0	0	0	0	0	0	0	0	0	0	0	0	0	0	0.174008	0	0	0	0	0	0	0	0	0	0	0	0	0	0	0	0	0	0	0	0	0	0	0	0	0	0	0
RARRES2P6	0	0	0	0	0.0371982	0	0	0.034025	0	0	0	0	0	0	0	0	0	0	0	0	0	0	0	0	0	0	0	0	0	0	0	0	0	0	0	0	0	0	0	0	0	0.032891	0	0	0	0	0	0	0
LTF	4.72496	0.17853	1.00433	18.3458	0.0541988	0.51832	14.1647	0.15935	15.5786	0.16962	0.202739	0.156885	8.84488	0.112529	0.164834	0.795946	0.955873	55.9487	3.80779	0.0321296	0.147601	0.0884993	7.66961	0.264792	0.12248	0.186026	6.13249	26.6538	7.48262	11.4984	0.333352	0.125038	0.0736367	0.130208	0.190726	20.2074	0.147844	0.128326	0.290552	0.20877	0.1608	0.0479231	7.21004	0.540719	2.13607	0.0571052	0.237537	0.329256	0.0425181
FTH1P16	0.611833	2.12281	0.853309	0.708156	2.32327	1.03389	0.701687	0.762851	1.23051	1.56138	2.31868	0.616937	1.80965	0.562759	1.04765	1.09681	1.55155	2.42295	0.974641	1.30663	1.33142	1.80438	1.179	1.32865	1.72762	1.87164	0.698601	2.10504	1.09292	1.87155	0.744608	1.12236	1.19605	0.394648	0.0586966	1.23981	1.16999	0.473915	0.287123	2.31142	0.494867	0.763763	2.23899	2.26442	0.633974	4.69776	1.99999	0.894087	1.00475
LINC01612	0	7.3975	0	0	0	0	1.34203	8.33722	5.83835	0	6.50003	0.820829	0.643924	8.86533	0	1.12955	2.04526	1.94161	0	0.0415639	29.9581	0	0	31.38	0	0.0431935	0	0	0	0	0.0324586	1.03792	13.2992	0.10719	3.38513	0.0648544	1.6448	0	5.50353	0.184439	0	13.7319	5.49763	0.185941	0.114795	1.19334	6.12833	0	24.6963
ZNF492	0.00662999	0.0324754	0.0308223	0.044201	0.0154927	0.012804	0.022811	0.0991976	0.0500029	0.00303036	0.158978	0.0139519	0.0383076	0	0.0286803	0.0594269	0.141229	0.0402216	0	0.0045921	0.723078	0.0221352	0	2.51095	0.00816916	0.00477214	0.677827	0.0332914	0.0115231	0.00936029	0.0394473	0.489962	0.0736714	0.446074	0.0381632	0.0071653	0.0042261	0.231096	0.0106675	0.137547	0.00536251	0.143837	0.752968	0	0	0.118659	0.112099	0.0145329	0.00607687
OR7E10P	0	0	0	0	0	0	0	0.0455269	0	0	0.0234824	0	0	0	0	0.0254558	0.0172847	0.143576	0	0	0	0	0	0	0	0.0408834	0	0	0	0	0	0	0.017532	0	0	0.0306929	0	0	0	0.0436438	0	0	0	0	0	0	0	0	0
LINC02693	0.163854	0.487854	0.878246	0.257032	0.18769	0.918295	0.64113	0.839509	0.477348	0.574175	0.488799	0.229872	0.49856	0.411899	1.17439	0.622029	0.33828	0.230643	0.971813	0.146869	0.268966	0.733692	0.0928662	0.301404	0.314715	0.437068	0.260742	0.290387	1.39785	0.0816461	0.790697	0.368775	0.126935	0.516495	0.0702752	0.416667	0.272373	0.0323517	0.142157	3.0488	0.0857543	0.142723	0.615431	0.633806	0.362614	0.121391	0.671417	0.199536	0.0647853
AL139003.2	0	0	0	0	0	0	0	0	0	0	0	0	0	0	0	0	0	0	0	0	0	0	0	0	0	0	0	0	0	0	0	0	0	0	0	0	0	0	0	0	0	0	0	0	0	0	0	0	0
LINC00933	0.318969	0.597385	0.218068	1.36555	0.383637	0.389531	0.395401	0.305794	0.304243	0.403068	0.411123	0.291194	0.549795	0.143374	0.324661	0.563397	0.245517	0.0758848	0.179334	0.682271	0.158517	0.46982	0.0542339	0.244472	0.109814	0.0540206	0.415291	0.0680439	0.168486	0.145693	0.405949	0.612166	0.5386	0.251361	0.194403	0.157153	0.502314	0.159867	0.128303	0.252298	0.212463	0.208376	0.170472	0.0678272	0.0897317	0.286056	0.0253791	0.0685466	0.159077
AC010547.4	0	0.018746	0	0.00425241	0.00894295	0.00739097	0	0.00818007	0.0115454	0.00349847	0.0126577	0.00402678	0.0252715	0.0129973	0.00827765	0	0.00465844	0	0.0344272	0	0	0	0	0.0664867	0.0141466	0.0165279	0	0.00427045	0	0	0.00414008	0	0.0047251	0.0091147	0	0.00827215	0.0390313	0	0	0.0117626	0.0123818	0.00395372	0.0173856	0.00790558	0	0	0.0103532	0	0.0140312
ALG10B	0.474439	0.794709	0.516552	0.357818	0.422206	0.624285	0.780228	1.29912	0.496867	0.446061	0.87198	0.624643	0.626982	0.396556	0.409406	1.33085	0.803417	0.40017	0.478204	2.31899	0.766536	0.763268	0.846975	5.73544	0.036347	1.00147	0.481915	0.57192	0.499878	0.694112	0.593021	1.14217	0.317163	0.933811	0.718817	1.08128	0.789732	0.192314	0.599217	0.766876	1.1373	0.48633	1.01436	0.495101	0.387957	0.635494	0.372408	0.36282	1.1108
RNU6-462P	0	0	0	0	0	0	0	0	0	0	0	0	0	0	0	0	0	0	0	0	0	0	0	4.6566	0	0	0	0	0	0	0	0	0	0	0	0	0	0	0	0	0	0	0	0	0	0	0	0	0
AC025741.1	0	0	0	0	0	0	0	0.081734	0	0	0	0.0536467	0	0	0	0.0457006	0	0.0515522	0	0	0	0.0680899	0	0.708614	0	0	0.0537385	0	0	0	0	0.0400842	0.0944249	0	0	0	0	0	0	0	0	0	0	0	0	0.0337968	0	0	0.0467325
AC069236.1	0	0	0.0424807	0	0	0	0	0.0244141	0.0344582	0	0.0377778	0.0721095	0.0754247	0	0	0	0.027807	0	0	0	0.0350908	0.0305078	0.0528252	3.80995	0.0281478	0	0	0.0509819	0.0264694	0	0.0247128	0.0359196	0	0	0	0	0.116492	0	0	0.0351064	0	0.0236004	0	0.0943792	0	0	0	0.0333831	0.0209386
RNU6-764P	0	0	0	0	0	0	0	0	0	0	0	0	0	0	0	0	0	0	0	0	0	0	0	2.3283	0	0	0	0	0	0	0	0	0	0	0	0	0	0	0	0	0	0	0	0	0	0	0	0	0
CACYBPP1	0.0411467	0.0335911	0	0	0	0	0	0	0.0310325	0	0	0	0	0.0698702	0	0	0	0	0.0462678	0	0	0.0824246	0.0475736	4.71788	0.0253495	0.0296166	0	0	0.0238379	0	0	0.0323487	0	0.0244991	0	0	0	0.0318715	0.016551	0.126465	0.0332805	0.0850165	0.062307	0	0	0	0.083484	0	0
RWDD3	1.9028	2.57353	2.44254	0.91513	3.06932	2.53666	2.1741	3.11859	3.10576	1.20071	2.88834	2.24114	2.93022	1.56732	2.38028	2.29102	2.78283	3.33097	2.04381	1.71133	3.69718	1.72568	3.0209	8.83157	3.56929	3.17869	1.94565	1.61619	3.5868	3.06729	2.44245	7.71413	1.57788	1.95305	1.47127	3.25345	5.86527	3.02473	1.51364	2.55316	2.82538	3.24937	2.69857	4.42925	2.62132	3.79329	1.69984	1.96095	3.88507
ZNF546	0.199982	0.275502	0.473566	0.10416	0.228178	0.86294	0.585921	0.694599	0.32286	0.331344	0.488313	0.263022	0.698961	0.13265	0.510267	0.42572	0.285263	0.344375	0.484879	0.283518	0.278389	0.104323	0.310699	1.80226	0.398488	0.258648	0.30958	0.203973	0.13577	0.101465	0.101408	0.540449	0.345285	0.334887	0.377713	0.499797	0.493956	0.336429	0.100552	0.266507	0.341193	0.324426	0.794918	0.564787	0.289907	0.310689	0.143703	0.157535	0.784744
AL158163.1	0.20481	0.181135	0.253906	0.104304	0.0398826	0.5109	0.381694	0.674888	0.270316	0.148219	0.366919	0.170602	0.436722	0.101437	0.350698	0.137684	0.259689	0.327883	0.0959586	0.307356	0.0917596	0.068379	0.276267	4.50694	0.757071	0.171988	0.0899444	0.276149	0.0988789	0.0963844	0.0461585	0.201272	0.273941	0.538594	1.59154	0.138342	0.456926	0.211523	0.0617876	0.157372	0.303702	0.123426	0.21968	0.141025	0.114273	0.158388	0.0923437	0.0872941	0.281585
CXXC4-AS1	0	0	0.00881676	0	0	0	0	0.0152012	0.0071517	0.0130026	0	0	0	0	0	0	0	0	0	0	0	0.00633181	0	2.20749	0.00584199	0.0204762	0.0099945	0.0105812	0	0	0.00512907	0	0	0.00564602	0	0	0	0.0293802	0.0038143	0	0	0	0.0215387	0.0195881	0	0	0.00641319	0	0
AL161729.3	0.0836384	0.0341402	0	0	0.171012	0	0.0719412	0.0670389	0.189238	0	0.172891	0.0880029	0.0345183	0.0355061	0	0	0.0763555	0.0422835	0	0.028965	0.417544	0.13962	0.0967023	3.48726	0.489512	0.45151	0.0440768	0.023332	0.0484551	0	0.0678592	0.558916	0.180712	0.323694	0.481435	0.271174	0.586441	0.388709	0	0.032133	0.101473	0.237617	0.443278	0.129579	0.279995	0.249484	0.0282828	0.244446	0.191652
RNU6-113P	0	0	0	0	0	0	0	0	0	0	0	0	0	0	0	0	0	0	0	0	0	0	0	0.484102	0	0	0	0	0	0	0	0	0	0	0	0	0	0	0	0	0	0	0	0	0	0	0	0	0
OR8T1P	0.0919749	0.325373	0.313562	0.0681311	0.0537307	0.828915	0.290076	0.491473	0.161856	0.518478	0.126749	0.0161291	0.506118	0.416481	0.331557	0.302281	0.149273	0.0309987	0.896325	0.127408	0	0	0.177235	0	0.0755513	0.132404	0	0.17105	0	0	0.0331658	0.0723088	0.113557	0.0365084	0.141179	0.0828342	0.0586267	0.142484	0.0123321	0.0235572	0.0743917	0.0158364	0.116062	0.0316654	0.117296	0.121934	0	0	0.098352
PJA1	4.87582	14.4551	10.4437	6.78216	23.9213	9.70405	14.6709	13.6206	12.0806	6.14511	17.4253	14.0274	11.7384	19.3419	10.4874	12.4636	23.0696	9.16606	7.96002	22.9144	7.14984	17.0926	15.5968	4.78434	14.2406	7.38299	7.23272	9.51113	15.986	14.3411	18.9739	12.806	11.8392	12.935	0.790004	13.9251	13.0476	9.90341	13.9795	13.189	14.0877	19.7569	7.33544	8.00161	8.01453	19.7392	14.7475	10.5492	11.4664
IGKV1OR9-1	0	0	0	0	0	0	0	0	0	0	0	0	0	0	0	0	0.0603137	0	0	0	0	0	0	0	0	0	0	0	0	0	0	0.23373	0	0	0	0.0535505	0	0	0	0	0	0	0	0	0	0	0	0	0
AC138932.3	0.0385803	0.031496	0	0.053585	0.0450764	0	0	0.0309234	0.0145485	0	0.01595	0.0202968	0.0318448	0.0818904	0	0.0345808	0.105663	0	0	0	0	0	0.0223032	0.0670245	0	0.0138847	0.0203315	0	0.0111756	0	0.0313018	0.0151655	0	0.172283	0.0444147	0.0312715	0.0737756	0.0597672	0.0543153	0.0444664	0.0780119	0.039857	0.0584208	0.0199238	0.055352	0.0255735	0	0.112757	0
MDK	29.2081	43.7136	13.8705	15.0594	131.054	5.07395	25.5311	20.5931	77.2496	12.1961	46.7436	126.401	48.937	28.912	7.11027	85.8926	145.059	129.118	7.27769	175.681	76.9551	5.15176	354.965	12.2459	216.296	109.028	191.976	142.144	40.6143	159.553	120.53	402.599	183.252	131.663	86.5933	500.428	209.689	78.9508	13.6201	143.175	121.19	129.874	135.219	243.14	225.641	302.155	108.312	10.591	57.3956
MIR6765	0	0.264096	0	0	0	0	0	0	0	0	0	0	0	0	0	0	0	0	0	0	0	0	0	0	0	0	0	0	0	0	0	0	0	0	0	0	0	0	0	0	0	0	0	0	0	0	0	0	0
AC138811.2	0.0368381	0.0300737	0.342515	0.10233	0.0215204	0.106714	0.0316861	0.0787385	0.0555661	0.0168375	0.0913787	0.116281	0.0912204	0.062554	0.0398389	0.297173	0.336304	0.223483	0.041423	0.127575	0.141466	0.147588	0.0851841	0.127996	0.204256	0.424246	0.11648	0.0616587	0.341469	0.0520084	0.259032	0.173768	1.50091	0.460609	1.01782	0.338406	0.211332	0.171205	0.48899	0.0849169	0.238365	0.323486	0.167348	0.0380482	0.14094	0.415117	0.373711	0.188414	0.287001
STAT5B	8.18966	16.2762	23.3837	7.21535	8.12262	28.0365	29.6078	17.7194	19.3068	27.0925	13.1859	9.93759	24.5821	12.9949	25.5364	20.3629	15.054	11.9177	26.2769	6.98765	5.76358	3.48048	7.71741	9.51798	15.8518	3.93089	6.43242	11.7957	9.94696	6.02765	12.0118	12.5476	6.13365	7.60021	6.94046	12.8187	11.7289	8.71057	7.32949	11.3109	8.40713	5.03085	14.0275	7.98975	9.8709	7.16775	7.53757	16.2611	16.3173
AC023050.4	0	0	0	0	0	0	0	0	0	0	0	0	0	0	0	0	0	0	0	0	0	0	0	0	0	0	0	0	0	0	0	0	0.0521747	0	0.0972989	0	0	0	0	0	0	0	0	0	0	0	0	0	0
BRINP1	1.54956	0.12356	0.0469083	1.37341	1.14523	0.0139189	0.117786	0.21952	0.0271783	0.0230594	4.11788	0.439834	0.618695	0.618043	0.00779435	0.129202	0.403553	0.0145745	0	0	0.0719609	0.0048125	0.016666	0.0250419	0	0.0466888	0.0607707	0.0160844	0.0208772	0.0101753	0.00389836	0	1.43265	0.0643689	0	0.00778917	0.799365	0	0.127559	0.0166137	0	5.94171	0.0545685	3.20092	0.399829	2.80435	0.00487435	0.00526607	0.0759687
LINC01222	0	0	0	0	0	0	0	0	0	0	0	0	0	0	0	0	0	0	0	0	0	0	0	0.0273918	0	0	0	0.00879688	0	0	0	0	0	0	0	0	0	0	0	0	0	0	0	0	0	0	0	0	0
AL139276.1	0	0	0	0	0	0	0	0	0	0	0	0	0	0	0	0	0	0	0	0	0	0	0	0.0488455	0	0	0	0	0	0	0	0	0	0	0	0	0	0	0	0	0	0	0	0	0	0	0	0	0
PRMT9	2.21989	2.57833	2.1096	1.71184	1.74684	2.15032	3.18038	3.78315	2.5932	1.98447	3.40468	2.21784	2.66469	4.60789	2.2947	5.21608	3.08145	1.2037	2.92927	1.85768	1.60815	1.60387	1.78935	5.90041	1.78179	2.61602	1.56474	1.75426	2.24758	1.34458	5.90136	2.73622	2.43385	1.77205	4.30502	3.14081	3.2005	1.92019	1.65348	2.25994	1.65957	1.94971	1.94056	3.14629	1.25924	2.79443	1.62448	1.20242	3.50455
ARMCX4	0.305665	2.03932	1.20345	0.391166	0.991348	1.01167	1.77876	2.18303	0.936429	1.50404	1.75697	0.941556	1.24584	1.48911	1.18547	1.25085	0.833938	0.503019	1.45305	0.741718	0.487334	0.17595	0.80187	2.27058	2.4143	0.0789006	0.877623	0.589238	0.340733	0.422612	0.486874	0.884993	0.428141	3.0161	0.480511	1.12887	0.271428	0.440868	0.270493	0.545862	0.359762	0.844982	3.31023	0.272159	0.453665	0.701463	0.377807	0.144784	1.49163
IFNA7	0	0	0	0	0	0	0	0	0	0	0	0	0	0	0	0	0	0.0772233	0	0	0	0	0	0.0663424	0	0	0	0	0	0	0	0	0	0	0	0	0	0	0	0	0	0	0	0	0	0	0.0258268	0	0
RN7SL18P	0	0	0	0	0	0	0	0	0	0	0	0	0	0	0	0	0	0	0	0	0	0	0	0.504065	0	0	0	0	0	0	0	0	0	0	0	0	0	0	0	0	0	0	0	0	0	0	0	0	0
MCM2	4.2716	2.86384	9.16045	4.19132	5.88973	1.43035	4.75077	4.11104	4.6722	1.34097	4.31052	2.87552	3.25098	0.692203	1.89377	11.0438	7.34503	19.1512	1.53652	36.0084	12.5806	26.6174	27.3758	5.69536	40.8928	20.1131	8.27218	16.5353	24.6074	20.9777	41.4675	17.861	7.07089	18.8187	4.93742	29.3091	7.02293	6.315	5.06228	6.95705	14.1171	10.5252	10.385	3.55206	31.3512	5.13778	18.6422	28.5555	11.8878
AC105924.1	0	0	0	0	0	0	0	0	0	0	0	0	0	0	0	0	0	0	0	0	0	0	0	1.875	0	0	0	0	0	0	0	0	0	0	0	0	0	0	0	0	0	0	0	0	0	0	0	0	0
JAK3	1.56151	1.44677	0.491637	2.30422	1.47692	0.243325	1.75885	1.63569	8.70485	0.738261	2.01526	1.88423	4.9203	1.35033	0.151894	3.10659	3.18043	24.2674	0.961539	4.85548	1.49754	3.43418	2.78931	3.7462	1.39466	3.55915	2.18134	10.0442	4.9181	4.84652	2.04226	1.21788	1.7239	0.946953	1.14137	2.81487	5.05042	1.02073	1.37087	3.08845	1.78756	0.977297	3.95341	2.3808	3.02267	2.30562	9.22802	2.15208	2.57282
RNU6-900P	0	0	0	0	0	0	0	0	0	0	0	0	0	0	0	0	0	0	0	0	0	0	0	0	0	0	0	0	0	0	0	0	0	0	0	0	0	0	0	0	0	0	0	0	0	0	0	0	0
CEP72	0.715534	1.18085	0.543679	0.812154	1.01131	0.586919	0.734585	1.06482	0.673112	0.383314	1.18964	1.11717	0.870043	0.908007	0.465956	1.1241	0.678983	4.47311	0.40662	3.86352	1.31185	0.893917	0.925148	9.02233	2.44586	2.33147	1.1353	2.2708	3.93587	1.79229	3.65387	2.22596	0.384721	3.43577	2.79895	4.21992	1.42223	0.691309	1.44528	1.27105	1.54331	0.735237	1.22332	1.47013	0.912525	1.1883	2.73183	3.83959	1.19532
AL161908.2	0	0	0	0	0	0	0	0	0	0	0	0	0	0	0	0	0	0	0	0	0	0	0	0	0	0	0	0	0	0	0	0	0	0	0	0	0	0	0	0	0	0	0	0	0	0	0	0	0
MIR4770	0	0	0	0	0	0	0	0	0	0	0	0	0	0	0	0	0	0	0	0	0	0	0	0	0	0	0	0	0	0	0	0	0	0	0	0	0	0	0	0	0	0	0	0	0	0	0	0	0
AC069366.1	0.0335851	0	0	0.0746353	0.0588602	0	0	0.0538391	0.0253296	0.0153507	0	0.247364	0	0.0285151	0	0.060207	0.797177	0.067916	0.0377651	0.116309	0.0257947	0.0448516	0.155324	0.758504	0.020691	0	0.0353982	0.018738	0	0	0	0	0	0.119981	0	0	0.0214078	0.0260144	0.0270187	0.0516122	0.108658	0	0.127142	0.0346883	0	0.0222623	0.022714	0	0
RN7SKP80	0.1989	0.324754	0.184934	0.221005	0.23239	0.384121	0.513248	0.850265	0.525031	0.227277	0.49338	0.575517	0.164175	0.844368	0.430204	0.356561	0.121054	0.301662	0	0.206645	0.0763814	0.0664057	0	27.1251	0.428881	0.429493	0.209637	0.554856	0.518538	0	0.430335	1.17278	0.42975	0.35528	0.343469	0.10748	0.697306	0.308128	0.200015	0.382076	0.563064	0.410963	0.301187	0.6163	0.380488	0.593295	0	0.0726643	1.32172
ALMS1-IT1	0.320581	0.447095	0.111777	0.259736	0.296526	0.193474	0.264257	0.221268	0.322373	0.293054	0.132536	0.168655	0.19846	0.464984	0.187793	0.46694	0.170722	0.175576	0.21028	0.730889	0.625806	1.58762	0.555981	3.15597	0.518443	1.58639	0.886954	0.260838	0.394666	0.132008	1.78458	0.409555	0.0824593	0.0556724	0.169153	0.476389	0.178802	0.0310395	0.45133	0.30791	0.270098	0.131096	0.333743	0.234537	0.293853	0.123959	0.144542	0.985744	0.3122
AC008060.3	0	0	0	0	0	0	0	0	0	0	0	0	0	0	0	0	0	0	0	0	0	0	0	0	0	0.0758717	0	0	0	0	0	0	0	0	0	0	0.0335951	0	0	0	0	0	0	0	0	0	0	0	0.0241539
AC099563.1	0	0	0	0	0	0	0	0	0	0	0	0	0	0	0	0	0	0	0	0	0	0	0	4.79586	0	0	0	0	0	0	0	0	0	0	0	0	0	0	0	0	0	0	0	0	0	0	0	0	0
ZNF575	0.567778	0.349423	1.33196	0.286322	0.515395	0.860339	0.931663	0.630128	0.612676	0.762569	0.78726	0.661742	1.11756	0.333738	0.850194	0.626362	0.765546	0.980355	0.687555	0.459809	0.563544	0.705751	1.12103	0.910509	0.78031	0.553284	0.51557	0.999068	0.526298	0.283641	0.274034	0.707333	0.506882	0.447279	0.663698	0.958192	0.673716	0.805155	0.365416	0.704742	0.367387	0.645223	0.91929	0.523275	1.54566	0.584804	0.360365	0.778649	0.376296
AC074011.1	0.193765	0.237277	0.180159	0.161474	0.0282988	0.0935511	0.0833329	0.232963	0.109602	0.110705	0.160214	0.280329	0	0.0411284	0.36671	0.086839	0.117928	0	0.217881	0.100655	0.0372047	0	3.19242	0.0841555	0.208904	0.383537	0.0510562	0.0540531	0.112256	0	0.0262015	0.228501	0	0.115369	0.613436	0.34029	0.648426	0.0375217	0.0389702	0.0744424	0.156722	0.0750662	0.51347	0.300194	0.370664	0.224769	0.131045	0.283153	0.199799
TUBB4A	0.0406006	0.106065	0.0377498	0.0721805	0.18026	0.109773	0.244457	0.256002	0.367448	0.118766	0.0738552	0.0427192	0.154157	0.0896258	0.122942	2.08888	0.439841	0.0410513	0.0639152	0.0168726	0.193334	0.0325323	0.00938843	0.0141069	0.130068	0.0701364	0.39369	0.190278	0.0282258	0.0687844	0.267919	0.0319193	0.020051	0.763897	0.0186962	0.0307151	0.0828149	0.0062897	0.114319	0.0124787	0.0328388	0.0335553	0.0430361	0.00838684	0	0.0645903	0.137293	0.0415314	0.0483774
ABI3	2.11999	4.20048	1.27857	4.55204	3.0192	1.51596	4.80024	3.38624	10.7773	2.03748	3.22157	4.34669	4.32267	2.87993	0.718787	6.85107	4.3032	17.2989	1.52051	3.99235	3.46771	7.39929	4.14703	1.91118	0.931902	1.84761	4.60173	10.658	8.09945	5.38745	2.52892	2.72076	2.72356	1.3919	2.4274	3.98786	2.1183	2.17468	1.47964	4.52586	2.19668	1.05364	3.73081	2.62755	3.27725	2.32438	11.2532	4.80608	2.38427
MIR588	0	0	0	0	0	0	0	0	0	0	0	0	0	0	0	0	0	0	0	0	0	0	0	0	0	0	0	0	0	0	0	0	0	0	0	0	0	0	0	0	0	0	0	0	0	0	0	0	0
RPL31P35	0	0	0	0	0	0	0	0.0398914	0.168909	0.102365	0	0.0392745	0.18486	0	0	0	0.0908705	0	0	0	0.0573367	0.149545	0	0	0.137976	0	0	0	0	0	0	0.0586909	0.138256	0	0.0859431	0	0	0.0578252	0	0	0	0.0385619	0.113045	0	0	0.445365	0	0.0545464	0.0684252
AC084878.1	0	0	0	0	0	0	0	0	0	0	0	0	0	0	0	0	0	0	0	0	0	0	0	0.0754542	0	0	0	0	0	0	0	0	0	0	0	0	0	0	0	0	0	0	0	0	0	0	0	0	0
ASAH2B	0.38536	0.485228	0.412957	0.471732	0.969173	0.302733	0.4045	0.813205	0.591123	0.414963	0.901897	0.573842	0.598426	0.571188	0.367306	0.901582	0.767211	0.449074	0.293777	0.588106	1.07352	1.40434	1.06479	2.68925	1.08646	1.00137	0.894936	0.349834	0.923289	0.65471	0.759565	0.677813	0.814478	0.75834	1.07526	0.801183	0.695276	0.510979	0.444007	0.828083	1.22034	1.1471	0.74673	0.438494	0.531018	1.20793	0.896722	1.3792	0.835133
MIR4797	0	0	0	0	0.231572	0	0	0	0	0	0	0	0	0	0	0.355306	0	0	0	0	0	0	0	8.26383	0	0	0	0	0	0	0	0	0	0	0	0.214202	0	0	0	0	0	0	0.600254	0	0	0	0	0	0
RN7SL465P	0	0	0	0	0	0	0	0.0499637	0	0	0	0	0	0	0	0	0	0	0	0	0	0	0	0.16244	0	0	0	0	0	0	0	0	0	0	0	0	0	0	0	0	0	0	0	0	0	0	0	0	0
PITPNM2-AS1	0	0.0501886	0.0114321	0.00683097	0	0	0.0423035	0.0657014	0	0.0112397	0.0101665	0.0582169	0	0.031318	0.0265941	0	0.0149664	0	0.055303	0.0255484	0	0	0	0.448572	0	0.0265501	0	0	0	0	0.00665054	0	0.00759029	0	0	0	0.0235122	0	0.00989153	0.00944758	0.0099449	0	0.0279279	0.0126993	0	0.00815021	0	0.0179677	0
LNC-LBCS	0.195702	0.219678	0.147843	0.0271814	0.164345	0.0826754	0.241977	0.183005	0.110698	0.0670867	0.606808	0.167305	0.222111	0.311547	0.34392	0.306974	0.245658	0.0123671	0.123783	0.372756	0.0469708	0	0.0424254	0.318738	0.0979606	0.0176078	0.0257833	0.0477692	0.0141722	0.0345367	0.198476	0.192321	0.505897	0.0364133	0.647729	0.376739	0.0779651	0.881099	0.0295198	0.0563899	0.267112	1.0867	0.0555645	0.492692	0.0935923	0.851309	0.603871	0.00893698	0.560546
PSPN	0.676443	0.663852	0.575418	0.75162	1.13086	0.701824	0.80467	0.961331	0.624142	0.351939	0.957977	0.776101	0.968197	0.604875	0.599244	1.01913	1.59422	1.08414	0.550245	0.902152	0.635601	0.888947	1.18979	0.687596	0.922147	0.372937	0.720544	1.08403	0.604511	0.822933	0.389238	0.65627	1.5193	0.994045	0.472215	0.719393	0.798139	1.32662	1.23021	0.752	0.721739	0.884685	0.659266	1.18178	1.46608	0.911088	1.74234	0.362801	1.4247
SCML4	0.130518	0.158212	0	0.314216	0.159425	0.0190954	0.112264	0.268404	0.62939	0.0144619	0.114459	0.101956	0.522334	0.345875	0	0.170163	0.387547	1.27968	0.0266839	0.0410908	0.0121506	0.245606	0.118894	0.0893236	0.00487325	0.0170807	0.0583602	0.452361	0.245173	0.178682	0.0213928	0.10572	0.00488313	0.0141293	0.0136596	0.13037	0.0680683	0.0245082	0.0222726	0.136755	0.153551	0.00817191	0.194644	0.0285949	0.0718761	0.00786502	0.216664	0.0722456	0.0489391
PPIAP68	0	0.0457696	0	0.0311476	0	0	0	0	0	0.0256252	0	0.029495	0	0	0	0	0	0	0	0	0	0	0	0	0.0345399	0	0	0.0312797	0.0324803	0	0.0606497	0.0440767	0	0	0.0645429	0	0.0357366	0	0	0	0	0.0289598	0.169793	0	0	0.037163	0.037917	0	0
AC131254.2	0	0	0	0	0	0	0	0	0	0	0	0	0	0	0	0	0	0	0	0	0	0	0	0.0888988	0	0.0368323	0	0	0	0.0722445	0	0	0	0	0	0.0276516	0	0	0	0	0	0	0	0	0	0	0	0	0
MIR888	0	0	0	0	0	0	0	0	0	0	0	0	0	0	0	0	0	0	0	0	0	0	0	0	0	0	0	0	0	0	0	0	0	0	0	0	0	0	0	0	0	0	0	0	0	0.242284	0	0	0
MIR200B	0	3.10491	0	0.140866	0	0	0	2.98071	0.573682	0	5.24124	2.53444	0.418573	8.18048	0	0	0.925897	1.5382	0	0.175617	0	0	0	12.3337	0.156207	0.730009	0.26724	0.282927	0.146893	0	0	1.99338	0.156524	4.98192	0	0.959085	0.808098	2.74956	0.509948	0.194824	0.20508	0.654857	1.34381	2.61881	0.485036	0.504212	0	0	3.02119
AP003385.1	0	0	0	0	0	0	0	0	0	0	0	0	0	0	0	0	0	0	0	0.152804	0.145236	0	0	0.0547529	0	0.113425	0.033218	0	0	0.0889909	0.0170471	0.0743331	0	0	0	0	0	0	0	0	0	0	0	0	0	0.0208912	0.12789	0.023028	0
FAM230G	0	0.0101845	0	0	0	0	0	0.00666625	0	0	0	0	0	0	0.0134915	0.0111821	0	0	0	0	0	0	0	0.021673	0	0	0	0	0	0	0	0	0	0	0	0	0	0	0	0	0	0	0	0	0	0	0	0	0.00571727
MED15P4	0	0	0	0	0	0	0	0	0	0	0	0	0	0	0	0	0	0.0724091	0	0.0992034	0	0	0	0.248826	0	0	0	0	0	0	0	0	0	0	0	0	0.0456483	0	0	0	0	0	0	0.0739664	0	0	0.1453	0	0.0328197
AP001017.1	0	0	0	0	0	0	0	0	0	0	0	0	0	0	0	0	0	0	0	0	0	0	0	0	0	0	0	0	0	0	0	0	0	0	0	0	0	0	0	0	0	0	0	0	0	0	0	0	0
AC020634.1	0	0	0	0	0	0	0	0	0	0	0	0	0	0	0	0	0	0	0	0	0	0.143457	0	2.61268	0	0	0	0	0	0	0	0	0	0	0	0	0	0	0	0	0	0	0	0	0	0	0	0	0
AC007318.3	0.463281	0.283658	0.215376	0.257384	0.0676609	0.335513	0.298867	0.433224	0.262052	0.105875	0.191532	0.365592	0	0.196672	0.626274	0	0.14098	0.468425	0.651176	0.16044	0.711636	0.69603	0.669554	0.201211	0.285416	0.750287	0.366218	0	0.0670993	0	0.0626464	0	0.0714987	0.344802	1.8667	0.312929	0	0.538274	0.232939	0.0889939	0.936785	0.418785	0	0	0.775459	0.153546	0.234992	0	0.47771
AC118758.3	0.00233205	0.00666339	0.00108415	0	0.000681178	0.00225186	0	0.00249228	0.000879407	0.00159886	0.0038565	0.00306718	0.00192491	0	0	0.00104515	0	0.00117897	0.00131115	0.00807618	0.00268666	0.00233577	0.00134815	0.0020257	0.00646523	0.00251784	0.00122897	0.00325277	0.0027021	0.00329241	0.00126139	0.00366682	0.000719815	0.000694261	0.00134236	0.000630085	0.0014865	0.00270954	0.000469025	0	0	0.000602305	0.000882835	0.00361298	0	0.00309166	0.00394298	0.00170394	0.00320624
TEX101	1.00453	0.0143872	0	0.146864	0	0.0170173	0.0151585	0.00941707	0	0.0241651	0	0	0.0727326	0	0.0381176	0.0157963	0.0107258	0.0356378	0.0198166	0.0610315	0	0	0	0	0.043429	0	0	0.00983245	0.0612591	0.0497614	0.0095323	0.013855	0.0108793	0.0629582	0.0405768	0.361877	0	0.0273013	0.00708882	0.0135413	0.0142541	0	0	0.0182021	0.0337126	0	0.0357565	0.0515066	0.0403825
AC060234.1	0	0	0	0.0329875	0.0346869	0	0	0.063456	0	0	0	0	0	0	0	0	0	0.0600354	0.0667662	0	0	0	0	0.206305	0	0	0	0	0.068798	0	0	0	0	0	0	0	0	0	0	0	0.048025	0	0	0	0	0	0	0	0
RNA5SP479	0	0	0	0.133642	0	0	0	0.128539	0	0	0	0	0	0.612708	0	0	0.146402	0	0	0	0	0	0	1.6716	0.148197	0	0	0	0.13936	0	0	0.189115	0	0	0	0	0	0	0.0967594	0	0.389126	0	0.182128	0	0	0	0	0	0.110241
TRBV7-3	0.212678	0	0	0.157543	0.0414146	0	0.182933	0.64399	0.855466	0	0.23447	0.111888	0.643674	0.902857	0	0.254174	1.1218	1.00351	0.0797158	0.147306	0.0544482	0.284022	0.409828	0	0.218376	0.153081	0	0.988818	0.698204	0.200174	0.0383453	0.222937	0	0.04221	0	0	0.0451883	0	0.057032	0.163417	0.0573397	0.0366192	0.483076	0	0.0678073	0.046992	0.383564	0	0.0649781
EEF1A1P10	0.0809909	1.30585	0.112956	0.213731	0.544111	0.175963	0.226408	0.238028	0.21379	0.906949	0.83709	0.0639129	0.818927	0.103147	0.15328	0.163338	0.431308	0.122835	0.182142	0.238409	0.248817	0.05408	0	1.79397	0.461543	0.0437217	0.0213408	0.158154	0.0703818	0.114344	0.0876149	0.19102	0.324985	0.132612	0.0699292	0.120354	0.0903442	0.125468	0.211757	0.0622317	0.131015	0.261472	0.383255	0.125477	0.0580996	1.53005	0.136938	0.532593	0.296936
ICOSLG	0.246393	0.220981	0.0516264	0.1928	0.31829	0.010053	0.113429	0.565587	0.0157038	0.00475852	0.140602	0.031037	0.131765	0.0883932	0.0525422	0.388821	0.0359056	0.284217	0.179503	0.0913381	0.0613029	0.0417103	0.0240742	0.0904334	0.224488	0.109906	0.0146307	0.0193618	0.0663464	0.00979888	0.0112625	0.627508	0.0899772	0.0185964	0.111864	0.150021	0.196873	0.00806415	0.00418774	0.0826623	0.00842067	0.00537774	0.39938	0.00716863	0.0597473	0.0184028	0.164292	0.0152138	0.163811
AL160191.1	0	0.0828722	0.0235962	0.0140993	0.0148256	0.0245055	0.0218289	0.0813655	0	0.0115995	0	0	0	0.086188	0	0.0227473	0	0	0	0	0	0	0	0.0440887	0	0	0	0	0	0.0358291	0	0	0	0	0	0	0	0	0	0	0	0	0	0	0	0	0	0	0
GOT2P3	0.116685	0	0.0216983	0.0907568	0.0136332	0.0676034	0.140512	0.0124702	0.0352011	0.0639993	0.0192961	0.0736641	0.0770507	0.0396279	0	0.062753	0	0	0	0.161637	0.0179237	0.249324	0	0.202713	0.0575092	0.0335949	0.0491935	0.052081	0	0.0329473	0	0.220164	0	0.125055	0.0268661	0.0504423	0.0297509	0	0.159581	0	0.113253	0.0964367	0	0.0241035	0.0446426	0.201099	0.110481	0.0341028	0.2139
ACP3	13.8674	0.509611	0.06865	10.6839	0.541126	0.0453699	0.15011	0.742448	0.334112	0.049087	0.599399	1.21122	0.166211	0.706667	0.00725899	0.379033	3.83188	0.420778	0.113214	3.31477	0.0876392	0.277881	1.88583	3.63822	0.417659	0.115952	1.14608	0.4419	0.213876	1.8858	2.39619	0.511869	0.0372925	1.63058	1.19	2.33221	0.427851	0.639497	0.845082	0.412602	0.88493	0.540878	0.980834	0.110923	1.03364	0.146826	0.51297	2.66797	0.501407
FARSA	24.8156	18.7208	12.767	24.0224	34.0041	11.9309	18.273	19.4489	29.1937	10.3334	31.1269	30.4339	17.7832	22.4432	13.3123	20.9273	32.8302	35.2584	14.2575	27.2989	41.1635	36.0189	21.1278	5.60227	42.7957	27.2793	28.4455	27.6517	27.5212	31.6897	45.5317	48.7146	45.6937	36.9488	21.7689	24.3583	34.8702	40.4935	45.9761	29.1745	39.5166	51.3212	27.7061	31.0266	29.9486	42.6824	78.5451	40.4862	25.4838
RPL7L1P5	0	0.0622665	0	0	0	0	0	0	0	0	0	0	0	0	0	0	0	0	0	0	0	0	0	0	0	0	0	0	0	0	0	0	0	0	0	0	0	0	0	0.0293029	0	0	0	0	0	0	0	0	0
AC011472.2	0.287606	0.268337	0.267412	0.593487	0.216021	0.436412	0.247383	0.285413	0.464808	0.225352	0.203834	0.237768	0.508704	0	0.1333	0.626065	0.450107	1.41245	0.508203	0.483779	0.599566	0.905347	0.0950082	0.214136	0.455624	0.26616	0.173219	0.710621	0.261834	1.16013	0.577811	0.67833	0.431184	0.58712	2.7907	0.288626	0.94282	0.2546	0.561911	0.220991	0.664639	0.997486	0.622161	0.33949	1.10036	0.299583	0.778047	0.120082	0.301271
AC020636.1	0	0	0	0.110698	0	0.0481001	0	0.0532356	0	0	0	0	0	0	0	0	0	0.352562	0	0.103505	0	0	0	0.0865387	0	0	0	0	0.0288586	0	0.0269435	0	0	0	0	0	0	0	0.0200369	0	0.0805801	0	0.037715	0	0	0	0	0	0
MIR620	0	0	0	0	0	0	0	0	0	0	0	0	0	0	0	0	0	0	0	0	0	0	0	5.14677	0	0	0	0	0	0	0	0	0	0	0	0	0	0	0	0	0	0	0	0	0	0	0	0	0
AP004609.3	0.11969	0.0418767	0.890289	0.0379978	0	0.47881	0.514755	0.219282	0.0902696	0.382946	0.0565519	0.21589	0.465745	0.0145174	1.25742	0.0919565	0.0312195	0.0345769	0.634481	0.142115	0.0262648	0.0228345	0.138385	1.00997	0.0842723	0.049229	0.0180217	0.0858577	0.158495	0.09656	0.00924853	0.0268852	0	0.122168	0.0196844	0.0831562	0.010899	0	0	0.0788293	0.0276596	0	0.207135	0.0176603	0.0817725	0	0.034692	0	0.0313442
AC004386.1	0	0.211346	0	0.0821871	0.151237	0	0.031811	0.0790489	0	0.287366	0.244637	0	0.09158	0.0628006	0	0.0331494	0.067526	0.0747879	0.0415863	0.0768468	0.170428	0	0	0.0642501	0.136707	0	0	0.0206339	0	0.0522135	0.0400081	0.0581511	0.114154	0	0.0851526	0.0199847	0.0235739	0.229173	0.0446289	0	0	0.0955179	0.0560026	0	0	0.465783	0.0500246	0.0540447	0.0338979
ERLNC1	0.14997	0.0408105	0	0.0277728	0.0146018	0	0	0.120206	0.018851	0	0.0826682	0.0131496	0.0412625	0.0212217	0	0	0.0608493	0.126362	0	0	0	0	0	0.130269	0.0153988	0.0359818	0.0790329	0	0.0289612	0	0.0135196	0.039301	0.06172	0.0148822	0.0287749	0.0270131	0.127458	0	0.0301621	0.0384112	0.0606497	0.0645552	0.037849	0.051632	0	0.0331365	0.0169044	0	0.148913
AC008464.1	0	0	0	0.0471677	0	0	0	0.0226833	0	0	0	0	0	0	0	0.0380494	0	0	0	0	0	0	0	0	0	0.0305547	0	0.213155	1.89366	0.0599313	0	0	0	0	0	0	0	0	0.102451	0	0	0	0	0	0	0	0.143547	0.0310166	0
AC010086.2	0	0	0	0	0	0	0	0	0	0	0	0	0	0	0	0	0	0	0	0	0	0	0	0	0	0	0	0	0	0	0	0	0	0	0	0	0	0	0	0	0	0	0	0	0	0	0	0	0
BSN-AS1	0	0	0	0	0	0	0	0	0	0	0	0.0321182	0	0	0	0	0	0	0	0.0422852	0	0.0407653	0	0	0	0	0.128693	0	0	0	0	0	0	0	0	0	0	0	0.0245572	0	0	0	0	0	0	0	0	0	0
EDNRA	1.73993	11.5261	19.9071	1.17326	2.61483	17.718	19.6842	14.819	5.02358	17.681	4.87606	2.16612	11.2591	7.58367	12.238	18.2861	3.73057	2.00769	10.5217	1.4075	1.81068	0.988862	0.975134	7.57989	1.64062	2.16535	5.0466	4.83522	7.0099	3.52528	1.19974	0.647401	0.348467	3.87895	1.26911	1.80505	0.863547	1.24998	3.51807	5.25585	0.639193	0.0754677	7.61754	2.8671	3.30936	0.294937	5.78486	2.90652	2.3952
CENPI	0.553638	0.313724	1.42317	0.390812	0.243523	0.125788	0.364159	0.247113	0.225968	0.25305	0.0861693	0.174758	0.274189	0.00553011	0.176099	1.43619	0.606515	0.908826	0.322258	5.03916	1.41071	3.34887	0.828381	11.1797	3.95656	2.4238	2.66362	0.897593	3.86025	2.19776	3.91411	1.81784	0.293523	1.51635	0.974791	3.66042	0.772228	0.746682	0.67071	0.550522	2.26532	0.403735	1.55835	0.558369	0.747591	0.246096	1.15854	3.51696	1.1134
AL356432.3	0	0	0	0	0	0	0	0	0	0.0276642	0	0	0	0	0	0	0	0	0	0	0	0	0	0.105149	0.0372882	0	0	0	0	0	0.0327378	0	0	0	0.0696786	0	0	0	0	0	0	0	0	0	0	0	0	0	0
NXN	9.10383	12.3791	22.6568	10.807	9.75311	19.398	16.3158	13.8139	12.0571	13.1308	12.5062	15.9195	16.0087	8.99743	20.4725	16.23	4.40754	14.3349	15.4038	14.0731	7.54352	7.60022	3.07694	1.03942	7.91167	13.7463	6.5028	7.78712	30.3031	19.9145	19.4043	0.598318	4.96405	5.74254	1.13512	5.71606	4.43308	0.556125	20.0137	12.0595	6.13618	6.82388	15.6737	1.11233	11.4774	4.87653	34.4237	13.1952	6.64869
MPV17	6.53449	5.8125	5.32667	4.57269	7.208	4.55117	6.13705	7.76149	6.95089	4.47548	8.65065	6.79124	5.84384	5.30164	5.29197	7.70929	6.81814	4.65427	4.72035	6.22405	11.8859	8.34568	14.445	4.78078	10.0058	8.44523	7.50425	9.22047	5.51041	7.29701	3.06086	10.4044	7.86703	4.85294	8.59407	6.48349	13.478	9.40213	17.2721	10.4571	12.076	13.7418	8.30767	15.9478	6.99668	10.0261	6.80161	6.98993	7.19316
HIGD1AP13	0	0	0	0.0541041	0	0	0	0	0	0	0	0	0	0	0	0	0	0	0	0	0	0	0	0.338369	0	0	0	0	0	0	0	0	0	0	0	0	0	0	0	0	0	0	0	0	0	0	0	0	0
AC144450.1	0	0	0	0	0	0	0	0.0183291	0.0129349	0.00783904	0	0	0	0	0.0185478	0	0	0	0	0	0	0.0114521	0	0.119182	0	0	0	0	0	0	0.00927671	0.0134835	0	0	0	0	0	0	0	0	0	0	0	0	0	0	0	0	0
PSMC1P1	0.213215	1.21844	0.218068	0.307984	0.398584	0.37059	0.311772	0.227865	0.32161	0.672429	1.32222	0.347728	0.77436	0.235336	0.299758	0.229334	0.363344	0.301814	0.335652	0.502104	0.278387	0.313214	0.345125	0.222247	0.775002	0.245548	0.0674174	0.261707	0.395276	0.903056	0.461306	0.301725	0.381705	0.35546	0.196367	0.39173	0.258224	0.0660609	0.248716	0.212979	0.22419	0.242297	0.791016	0.24224	0.224329	2.64291	0.490279	0.498521	0.498338
H3P25	0.155494	0.190412	0	0.0431936	0	0	0.133747	0.0830887	0	0	0.12857	0.0409019	0	0.13202	0	0	0.0473179	0	0	0	0	0	0	15.9379	0.0957958	0	0	0	0	0	0.126158	0.122246	0	0.138873	0	0.042012	0.148672	0	0.0938192	0.059739	0.0628836	0	0.647511	0.240902	0	0.103071	0	0	0.178151
TCERG1L-AS1	0	0.194715	0	0.099382	0.0348339	0	0	0.0955872	0.0449709	0	0	0.125479	0	0.101253	0	0.106893	0.108871	0	0	0	0	0	0	0	0	0	0	0	0	0	0	0	0.0736194	0	0	0	0	0	0	0	0	0	0	0	0	0	0	0	0.628512
AP000295.1	0.112577	0.137858	0.0785044	0	0.0657664	0	0.121041	0.0451172	0.148584	0.0643193	0.116356	0.162871	0.209077	0.238956	0	0.126134	0.0856454	0	0	0.0779739	0.0432319	0.0187928	0	0.0488943	0	0.567217	0.177982	0.0314049	0	0	0.0152231	0	0.0173742	0.0167574	0.0324005	0.121667	0.0358795	0	0.283021	0	0.204875	0	0.085236	0.174413	0	0.0559675	0	0	0.14188
FXYD2	0.0301816	0.0328527	0.0514476	0.0642771	0.023509	0.102003	0.0735549	0.0645107	0.0986385	0.052881	0.0332741	0.0449884	0.116258	0.0555215	0.0380802	0.198387	0.12246	0.203444	0.033938	0.0487772	0.0734054	0.0403063	0.0232639	0.0436947	0.00929707	0.0144827	0.0159055	0.134713	0.0233139	0.0426107	0.0571376	0.0158188	0.0186318	0.00599013	0.00579098	0.013591	0	0.0077927	0.00809355	0.0154606	0.0122058	0.0129918	0.0228515	0.041564	0.0288681	0.0166719	0.102061	0.0294034	4.90568
HMGB3P22	0.204686	0.222801	0.444065	0.0758114	0.418514	1.08706	0.733582	0.164062	0.514576	0.592518	0.310281	0.233314	0.535012	0.0579288	0.996118	0.366934	0.124575	0.344931	0.498683	0.661596	0	0.706154	0.0788856	0.888988	0.336272	0.147329	0.107868	0.228399	0.375512	0	0.0369045	0.1341	0.716027	0.162496	0.196367	0.221212	0.304433	0.158546	0.137222	0.340766	0.137963	0.088108	0.232462	0.105705	0.391556	0.407036	0.0461439	0.274187	0.250146
AC018761.1	0	0.473739	0	0.161197	0	0	0.249569	0.155042	0.656482	0	0.239908	0.152644	0	0	0	0	0	0	0	0.200964	0	0	0	0	0.178753	0.208843	0.305811	0	0.168094	0	0	0.456216	0.895576	0.691026	0	0.156787	0.369892	0	0	0	0	0.449623	0.439361	0	0	0	0	0.212	0.265941
[truncated: 4,554 more rows]
[truncated: 206 more columns]
